# Supplementary material for: Neuromelanin granules of the substantia nigra: proteomic profile provides links to tyrosine hydroxylase, stress granules and lysosomes
Source: J Neural Transm (Vienna). 2022 Jul 19;129(10):1257–70. doi: 10.1007/s00702-022-02530-4 (PMC9468065; doi:10.1007/s00702-022-02530-4)
Supplement: Supplementary file 1 — Supplementary file1 (XLSX 2791 KB) [file 702_2022_2530_MOESM1_ESM.xlsx]

## Sheet: iBAQ Output
Protein IDs	Protein names	Gene names	normalized mean iBAQ NMG	normalized mean iBAQ Snsurr.	normalized mean iBAQ NMG/SNsurr.surr.	Only identified by site	Reverse	Potential contaminant	Student's T-test Significant NMG_SNsurr.surr.	Student's T-test significant	Student's T-test Significant NMG_SNsurr.	Student's T-test significant_	Peptides	Razor + unique peptides	Unique peptides	Sequence coverage [%]	Unique + razor sequence coverage [%]	Unique sequence coverage [%]	Mol. weight [kDa]	Q-value	Score	Intensity	iBAQ peptides	MS/MS count	LFQ intensity MM NMG	LFQ intensity MM NMG 1	LFQ intensity MM SNsurr.surr.	LFQ intensity MM SNsurr.surr.1	iBAQ	iBAQ MM NMG	iBAQ MM NMG 1	iBAQ MM SNsurr.surr.	iBAQ MM SNsurr.surr. 1	Intensity MM NMG	Intensity MM NMG 1	Intensity MM SNsurr.surr.	Intensity MM SNsurr.surr. 1	Intensity NMG 11	Intensity NMG 13	Intensity NMG 15	Intensity NMG 17	Intensity NMG 9	Intensity SNsurr.surr. 11	Intensity SNsurr.surr. 13	Intensity SNsurr.surr. 15	Intensity SNsurr.surr. 17	Intensity SNsurr.surr. 9	Sequence coverage MM NMG [%]	Sequence coverage MM NMG 1 [%]
T	T	T	#!{Type}E	E		C	C	C	C	C	C	C	N	N	N	N	N	N	N	N	N	N	N	N	N	N	N	N	N	N	N	N	N	N	N	N	N	N	N	N	N	N	N	N	N	N	N	N	N
			#!{C:Group1}
O75340;A0A024QZ42;H0Y9X3;A0A087WZ38	Programmed cell death protein 6	PDCD6	0.000146933	0.000311889	0.471107				+	NMG_SNsurr.	+	NMG_SNsurr.	3	3	3	17.3	17.3	17.3	21.868	0	7.9895	13665000	9	18	1198100	0	1924700	2254200	1518400	132080	19822	316410	371180	1188800	178400	2847700	3340600	712050	694840	514080	184740	337780	954760	664160	598780	858270	590470	17.3	12.6
P35237;A0A024QZX5;A0A087X1N8;A0A2R8YD12;A0A2R8Y6A7;A0A2R8YDD0;A0A2R8Y517;C9JTJ8;C9JVA8	Serpin B6	SERPINB6	0.000257931	0.000298626	0.863724								8	8	7	28.5	28.5	26.3	42.621	0	63.195	41527000	21	38	1715600	2008300	1423500	2370100	1977500	216650	87579	442800	342780	4549600	1839200	9298800	7198300	1560100	3452200	3064200	493630	1630400	1507800	3283200	1452100	1104500	1092900	16.5	14.4
P50151;A0A024R161	Guanine nucleotide-binding protein G(I)/G(S)/G(O) subunit gamma-10;Guanine nucleotide-binding protein subunit gamma	GNG10;hCG_1994888	0	0.000264498	0				+	NMG_SNsurr.	+	NMG_SNsurr.	2	2	2	26.5	26.5	26.5	7.2053	0	3.6971	2733900	4	3	0	0	0	0	683470	0	0	171290	155610	0	0	685170	622450	0	0	0	0	0	326170	403240	80094	346250	270480	0	0
Q00341;A0A024R4E5;H0Y394;H7C0A4;C9JIZ1;C9J5E5;C9JZI8;C9JHZ8;C9JES8;C9JHS7;C9JK79;C9JT62;H7BZC3;H7C2D1;C9JQ82;C9JHN6;C9JEJ8;C9JBS3;C9JMQ6	Vigilin	HDLBP	0.000241936	1.0824e-05	22.3519				+	NMG_SNsurr.	+	NMG_SNsurr.	18	18	18	19.9	19.9	19.9	141.45	0	57.444	48972000	66	73	1757200	1577300	234020	235490	742010	209560	75588	8812.4	5892.4	13831000	4988800	581620	388900	6251500	6161400	6515100	3236700	6045900	447150	77427	49050	189340	208840	18.5	15
Q9H4M9;A0A024R571;C9JC03;C9J2Z4;C9JDQ8;C9JIJ3;C9IZH1;Q9NZN4	EH domain-containing protein 1	EHD1	5.20393e-05	0.000130255	0.39952				+	NMG_SNsurr.	+	NMG_SNsurr.	11	4	4	23.4	11	11	60.626	0	28.688	14983000	29	21	809900	697050	793770	1176200	516640	39173	34336	59069	124760	1136000	995750	1713000	3618100	823010	440900	743470	374700	293750	1141900	779390	1065200	1169200	688130	16.3	18.4
Q7Z739;A0A024R7W5;A0A087X0Q1;A0A087WY31;Q9BYJ9	YTH domain-containing family protein 3;YTH domain-containing family protein 1	YTHDF3;YTHDF1	5.78791e-05	0	#DIV/0!				+	NMG_SNsurr.	+	NMG_SNsurr.	4	4	3	9.4	9.4	7.9	63.86	0	5.3772	2416600	19	5	0	0	0	0	127190	24827	10898	0	0	471700	207050	0	0	519630	264160	0	407970	546050	0	0	0	0	0	5.1	2.4
P25787;A0A024RA52;C9JCK5;H3BT36;H7C402	Proteasome subunit alpha type-2;Proteasome subunit alpha type	PSMA2	0.000441409	0.00047297	0.933271								6	6	6	42.3	42.3	42.3	25.898	0	25.122	25859000	10	41	755590	1094700	676110	852830	2585900	266310	191820	437900	314220	2663100	1918200	4379000	3142200	1016300	1441800	1861400	1030700	2209900	1755700	886060	855820	1141800	1556700	32.5	32.5
P46379;A0A024RCR6;A0A0G2JK23;A0A0G2JL47;F6S6P2;X6REW1;A0A0G2JJM1;H0Y4L1;H0Y710	Large proline-rich protein BAG6	BAG6;BAT3	0.000103092	5.85392e-05	1.76107				+	NMG_SNsurr.			8	8	8	12.6	12.6	12.6	119.41	0	19.168	15013000	32	33	614290	886160	483070	539340	469150	82268	39729	36257	62577	2632600	1271300	1160200	2002500	1539000	955810	784360	932340	1348700	430970	333210	430830	425000	765850	11.6	8.4
Q330K2;A0A075B6P0	NADH dehydrogenase (ubiquinone) complex I, assembly factor 6	NDUFAF6	1.27121e-05	8.19716e-06	1.55079								1	1	1	3.9	3.9	3.9	38.176	0.0055866	2.0824	1181100	18	5	0	0	0	0	65618	15013	0	15761	0	270230	0	283700	0	119140	79741	131980	0	110730	62498	0	38089	85012	0	3.9	3.9
Q9NRA0;M0R0E9;A0A075B7A1;M0R344	Sphingosine kinase 2	SPHK2	9.69383e-06	1.24375e-06	7.79401				+	NMG_SNsurr.	+	NMG_SNsurr.	1	1	1	1.7	1.7	1.7	69.216	0.0089896	1.792	624230	22	0	0	0	0	0	28374	5142.5	4673.4	0	0	113140	102820	0	0	92703	78521	87229	49669	66314	0	0	0	0	33842	1.7	1.7
O15061;C9JIE4;A0A075B7B1	Synemin	SYNM	5.84698e-05	0.000156667	0.373209				+	NMG_SNsurr.	+	NMG_SNsurr.	1	1	1	0.6	0.6	0.6	172.77	0.0066225	1.9856	43720000	84	11	0	0	0	0	520470	44287	29824	0	144510	3720100	2505200	0	12139000	1785800	2470600	1726700	1818400	443480	3482000	3969600	3172300	3964500	2522100	0.6	0.6
A0A0C4DH42;P0DP03;P0DP02;A0A0J9YY99;A0A0B4J1X5;A0A075B7E8;A0A075B7B8;P01767;P01772;P01768;P01764	Ig heavy chain V-III region BUT;Ig heavy chain V-III region KOL;Ig heavy chain V-III region CAM;Ig heavy chain V-III region 23	IGHV3-66;IGHV3-74;IGHV3OR16-13;IGHV3OR16-12;IGHV3-23	0	2.00519e-05	0								1	1	1	9.5	9.5	9.5	12.698	0.0034247	2.2924	185490	6	1	0	0	0	0	30915	0	0	0	0	0	0	0	0	0	0	0	0	0	0	185490	0	0	0	0	0
P04632;A0A075B7C0;K7ELJ7;A0A0C4DGQ5;U3KQE2;K7EIV0;K7EM73;K7EKD8;U3KPR7;Q96L46	Calpain small subunit 1	CAPNS1	0.000493239	0.0007119	0.69285				+	NMG_SNsurr.			7	7	7	43.3	43.3	43.3	28.315	0	38.151	45613000	11	59	1652600	1808800	2149400	2738000	4146600	340660	157930	1170500	665920	3747200	1737300	12876000	7325200	2379300	2084300	1704500	910480	2548000	1858800	2940000	1766500	1656100	2079800	17.2	17.9
Q92804;A0A075B7D9	TATA-binding protein-associated factor 2N	TAF15	4.25934e-05	5.06932e-06	8.40219								3	1	1	9.6	5.7	5.7	61.829	0	10.039	4326300	30	5	0	0	0	0	144210	45951	17968	0	9480.4	1378500	539030	0	284410	0	261850	424570	595800	640010	0	70710	0	0	131370	9.6	9.6
Q16881;E9PIR7;F8W809;A0A087WSW9;A0A182DWI3;A0A087WSY9;E9PKD3;E9PQI3;E9PLT3;E9PKI4;A0A0B4J225;E9PIZ5;E2QRB9	Thioredoxin reductase 1, cytoplasmic	TXNRD1	4.09062e-05	4.4561e-05	0.917982								4	4	4	9.6	9.6	9.6	70.905	0	8.5216	9054400	32	16	977990	1118400	0	897810	282950	41063	27956	34883	46269	1314000	894580	1116300	1480600	782250	483930	531220	147450	477950	175570	544800	502210	123270	480260	4.2	7.2
P36969;K7ERP4;A0A087X2I2;A0A087WT12;K7EJ20;K7EKX7;K7ENB4;A0A0A0MTT1;R4GNE4;A0A087X247	Phospholipid hydroperoxide glutathione peroxidase, mitochondrial;Glutathione peroxidase	GPX4	0.00121677	0.0010185	1.19467								8	8	8	44.7	44.7	44.7	22.174	0	48.377	97618000	12	41	8451500	8836700	5248100	5439700	8134800	1078400	556090	1552800	1401200	12941000	6673100	18634000	16814000	7409100	5256600	7067400	2550400	4222800	3891700	3240100	2373800	2929600	3613600	32.5	40.6
O95394;A0A087WT27;A0A494C1Q4;J3KN95;A0A494C1E2;A0A494C0G1;H0Y987;H0Y8I3;D6RCQ8;D6RF77;D6RIS6;A0A494C163;A0A494C099	Phosphoacetylglucosamine mutase	PGM3	2.96804e-06	1.38395e-06	2.14461								2	2	2	5.2	5.2	5.2	59.851	0.0019755	2.6562	480030	29	3	0	0	0	0	16553	8947.1	0	0	0	259470	0	0	0	0	170920	0	0	0	0	0	0	0	49641	2.8	0
P30519;A0A087WT44;I3L159;I3L1F5;I3L1Y2	Heme oxygenase 2	HMOX2	0.000156656	0.00014716	1.06454								5	5	5	27.8	27.8	27.8	36.032	0	36.44	21136000	18	16	1717100	1726800	1287800	1677400	1174200	156970	90897	159810	292900	2825400	1636100	2876600	5272200	643000	1781000	946040	509570	1122600	623970	1087500	395420	763490	653190	17.4	17.4
Q4V328;A0A087WT45;A0A087WXA6	GRIP1-associated protein 1	GRIPAP1	0.000156147	5.97319e-05	2.61414				+	NMG_SNsurr.	+	NMG_SNsurr.	10	10	10	18.5	18.5	18.5	96.004	0	22.564	28363000	46	51	1677700	1878900	658000	966210	616590	113780	44975	45650	56401	5234000	2068800	2099900	2594500	3371800	2675000	2317400	1265400	3122500	1127400	444880	488300	525620	1027700	14.7	11.3
Q0VGL1;A0A087WVU0;A0A087WT92	Ragulator complex protein LAMTOR4;Ragulator complex protein LAMTOR4, N-terminally processed	LAMTOR4	0.000290255	9.67975e-05	2.99858								1	1	1	18.2	18.2	18.2	10.741	0	9.8157	2631300	3	3	0	0	0	0	877110	56353	66508	0	63493	169060	199520	0	190480	621290	545910	200220	0	321540	75244	114070	68109	74247	51656	18.2	18.2
Q9H0W9;A0A087WT99;E9PR95;E9PSC3;E9PLC5;E9PLB3;E9PIP1;E9PPB5;E9PQS1;E9PJU8;A0A1W2PRB8	Ester hydrolase C11orf54	C11orf54	4.38689e-05	6.67082e-05	0.657623								3	3	3	16.5	16.5	16.5	35.117	0	6.2928	6278400	14	12	397000	0	271840	341780	448460	66589	8555	170710	47799	932250	119770	2389900	669190	122090	359040	136530	281390	75416	219910	220750	264330	239010	248780	8.3	5.4
Q9UI10;A0A087WTA5;E7ERK9;A0A087WW69;H7C2L8;F8W8L6	Translation initiation factor eIF-2B subunit delta	EIF2B4	0.000148813	1.2306e-05	12.0928				+	NMG_SNsurr.	+	NMG_SNsurr.	7	7	7	19.7	19.7	19.7	57.557	0	14.991	10195000	24	19	665840	0	0	0	424780	111650	38474	0	0	2679600	923370	0	0	1988100	767440	1320100	899950	1218200	151340	54815	35891	60623	95417	17.2	6.5
P08123;A0A087WTA8	Collagen alpha-2(I) chain	COL1A2	0	8.2963e-07	0								2	2	2	2.4	2.4	2.4	129.31	0.0030569	2.3468	491820	68	1	0	0	0	0	7232.7	0	0	5954.8	0	0	0	404930	0	0	0	0	0	0	86897	0	0	0	0	0	0
O75251;F5H5N1;A0A087WXF6;A0A087WTI3;F5GXJ1	NADH dehydrogenase [ubiquinone] iron-sulfur protein 7, mitochondrial	NDUFS7	0.000107094	6.75e-05	1.58658								2	2	2	10.8	10.8	10.8	23.563	0	6.0533	8392000	11	14	945260	0	1580900	0	762910	128940	68752	279090	0	1418300	756270	3070000	0	160950	495860	612540	129460	719970	364080	195110	0	0	469480	10.8	4.2
Q92945;A0A087WTP3;M0QXW7;M0QYH3;M0R3J3;M0R0I5	Far upstream element-binding protein 2	KHSRP	0.000104177	4.62939e-05	2.25034				+	NMG_SNsurr.			5	5	5	11.3	11.3	11.3	73.114	0	12.522	16119000	35	27	1094800	1203400	0	822670	460540	68436	39828	50373	68707	2395300	1394000	1763100	2404800	1808600	982900	778670	1090400	1441700	290410	406360	322860	818000	221900	9.4	11.3
P11940;A0A087WTT1;E7ERJ7;E7EQV3;H0YAR2;Q9H361;H0YBN4;H0YAP2;E5RGH3;E5RJB9;Q4VXU2;H0YB86;E5RH24;E5RHG7;H0YC10;H0YB75;E5RGC4;H0YAS6;E5RFD8;H0YAS7	Polyadenylate-binding protein 1;Polyadenylate-binding protein;Polyadenylate-binding protein 3	PABPC1;PABPC3	0.000600607	0.000171389	3.50435				+	NMG_SNsurr.	+	NMG_SNsurr.	14	14	8	26.9	26.9	14.6	70.67	0	51.437	70381000	31	78	3616300	3681800	1270500	1247300	2270400	514520	181480	215590	122890	15950000	5625900	6683300	3809500	9353400	3537700	4363000	4859300	9284900	1374200	1585000	1192900	1530900	1231300	25.6	18.2
Q96A57;Q5JWB9;A0A087WTT2	Transmembrane protein 230	TMEM230	6.36726e-05	0	#DIV/0!				+	NMG_SNsurr.	+	NMG_SNsurr.	1	1	1	11.7	11.7	11.7	13.188	0.00041964	3.1856	1124300	6	3	0	0	0	0	187380	52630	28910	0	0	315780	173460	0	0	174390	0	185380	125540	149730	0	0	0	0	0	11.7	11.7
Q96C36;A0A087WTV6;A0A087WZR9;J3KR12	Pyrroline-5-carboxylate reductase 2;Pyrroline-5-carboxylate reductase	PYCR2	0.000103413	2.81739e-06	36.7054				+	NMG_SNsurr.	+	NMG_SNsurr.	3	3	3	14.4	14.4	14.4	33.637	0	6.1145	5084900	15	6	927390	953360	0	0	338990	81553	64746	0	0	1223300	971190	0	0	555250	129760	1195200	189550	768440	0	0	0	0	52269	8.8	14.4
P49758;A0A0A0MRA9;B7Z2N1;A0A087WTW9;B7Z7N5	Regulator of G-protein signaling 6	RGS6	9.40951e-06	9.5048e-06	0.989974								3	1	1	7.8	2.8	2.8	54.422	0.0030675	2.3725	946680	20	2	0	0	0	0	47334	9804.3	0	0	10478	196090	0	0	209560	141420	0	97790	77138	0	0	0	44118	92733	87841	7.8	5.1
Q04323;A0A087WTZ5;E9PJ81;E9PRQ7	UBX domain-containing protein 1	UBXN1	2.59303e-05	5.40226e-05	0.47999								1	1	1	4	4	4	33.325	0.0030616	2.359	2073900	12	2	0	0	0	0	172830	35175	19360	0	0	422100	232320	0	0	198390	0	253310	0	153000	247070	0	177560	222290	167880	4	4
Q9NRW7;A0A087WU65;A0A2R8YE10;A0A2R8YD95;A0A2R8YF01;A0A1B0GXI6;A0A2R8YEX8;B7Z7G7	Vacuolar protein sorting-associated protein 45	VPS45	3.95515e-05	1.44806e-05	2.73135				+	NMG_SNsurr.	+	NMG_SNsurr.	5	5	5	10	10	10	65.076	0	7.8142	4818500	32	10	283850	436880	241440	251220	150580	28924	11534	12804	10333	925580	369070	409720	330650	318280	471440	610390	363580	398230	144840	141460	54518	0	280700	8.2	4.6
Q9NRP0;A0A087WUD3	Oligosaccharyltransferase complex subunit OSTC	OSTC	0.000123743	6.55316e-06	18.8829				+	NMG_SNsurr.			1	1	1	8.1	8.1	8.1	16.829	0.00040917	2.9713	1607100	5	4	0	0	0	0	321420	75749	33087	0	0	378740	165430	0	0	223570	0	143250	151050	494600	50468	0	0	0	0	8.1	8.1
Q86TG7;A0A087WZG9;B4DSP0;A0A087WXK2;A0A087WUL4;A0A087WX23	Retrotransposon-derived protein PEG10	PEG10	5.53873e-05	1.4384e-06	38.5063				+	NMG_SNsurr.	+	NMG_SNsurr.	1	1	1	2.4	2.4	2.4	80.172	0	7.6135	3856800	25	9	789430	0	0	0	154270	41862	16858	0	0	1046500	421450	0	0	793790	280170	557850	495150	206470	55390	0	0	0	0	2.4	2.4
Q9GZT3;A0A087WUN7;H0YJ40;G3V4X6;G3V2S9;H0YJI1;H0YJW7	SRA stem-loop-interacting RNA-binding protein, mitochondrial	SLIRP	0.000584986	0.000235402	2.48506				+	NMG_SNsurr.	+	NMG_SNsurr.	2	2	2	22	22	22	12.349	0	7.8865	23986000	8	17	3067800	3355400	1092300	1408300	2998300	584370	302970	474090	343090	4675000	2423800	3792700	2744700	1651600	1794600	1696900	1508600	1232900	653700	502980	467000	539290	302570	22	22
P07203;A0A087WUQ6;A0A2R8Y6B6;A0A494C1C9;A0A494C118	Glutathione peroxidase 1;Glutathione peroxidase	GPX1	7.18262e-05	0.000148884	0.482429								4	4	4	24.1	24.1	24.1	22.088	0	6.7095	7850500	11	13	0	0	0	0	713680	81839	46888	112030	135670	900220	515760	1232300	1492300	261590	427150	379400	115880	259440	1040500	429940	260440	251870	283630	5.9	5.9
Q9P2K5;A0A087WUT0;A0A0A0MQW0;A0A0A0MR39;H0YN19;H0YKS1;A0A0C4DGV1	Myelin expression factor 2	MYEF2	6.00006e-05	1.1401e-05	5.26273				+	NMG_SNsurr.	+	NMG_SNsurr.	4	4	4	7.3	7.3	7.3	64.121	0	4.6407	4901700	25	3	679050	0	0	0	196070	45540	14328	20503	0	1138500	358190	512570	0	641030	237600	552910	412500	687640	114170	0	59567	128980	58075	7.3	3.8
Q9UFG5;K7ER12;K7EQW1;A0A087WUU5;K7ELZ1;E7EP72;K7EK56	UPF0449 protein C19orf25	C19orf25	3.85685e-05	7.16071e-06	5.38614								1	1	1	16.9	16.9	16.9	12.878	0.0031471	2.6091	923760	7	2	0	0	0	0	131970	26790	22462	0	14846	187530	157240	0	103920	0	110290	0	95071	207710	0	0	0	0	61995	16.9	16.9
Q6UXV4;A0A087WUX8;A0A087WYF7	MICOS complex subunit MIC27	APOOL	7.56287e-05	4.97355e-05	1.52062								3	3	3	18.3	18.3	18.3	29.159	0	6.5032	5951900	15	4	0	0	0	0	396790	89362	39818	24076	54911	1340400	597270	361140	823660	135190	362890	536430	367440	472940	134490	163450	74605	383270	198660	12.3	12.3
P27635;F8W7C6;A0A087WV22;X1WI28;H7C123;H7C2C5;Q96L21	60S ribosomal protein L10	RPL10	0.00156952	0.000474518	3.30761								5	5	5	20.1	20.1	20.1	24.604	0	10.7	41869000	8	27	5057900	6522200	1576200	1083300	5233700	925000	425900	434160	158910	7400000	3407200	3473200	1271300	3139000	4038800	8285100	3129700	3474100	283110	226290	3658500	0	83195	20.1	20.1
A0A087WV24;P20711;H7BZF7;A0A087WU57;F8WER1	Aromatic-L-amino-acid decarboxylase	DDC	0.000407366	6.72717e-05	6.05553				+	NMG_SNsurr.	+	NMG_SNsurr.	8	8	8	21	21	21	49.697	0	53.512	28738000	23	25	2308400	2332900	0	1149300	1249500	282110	67536	56050	56959	6488400	1553300	1289200	1310100	5030100	3071200	1877300	2152000	4038700	372700	222750	621860	263720	446610	19.5	14.3
Q00610;A0A087WVQ6;J3KS13;K7EJJ5;J3KSQ2;J3QL20;J3KRF5;A0A087WV74;A0A087WXH4;F5H5N6	Clathrin heavy chain 1;Clathrin heavy chain	CLTC	0.000682884	0.000811621	0.841383								71	71	54	53.5	53.5	43	191.61	0	323.31	470130000	88	287	12453000	12126000	11625000	11695000	5342400	827760	246360	1155300	884880	72843000	21680000	101660000	77869000	26044000	19462000	23660000	14351000	21143000	16028000	16413000	16721000	20139000	22114000	46.3	43.2
Q9P2E9;F8W7S5;A0A087WVV2;A0A087WU26	Ribosome-binding protein 1	RRBP1	2.32278e-05	1.29418e-06	17.9479								5	5	5	5.6	5.6	5.6	152.45	0	11.356	4026300	96	14	1505700	0	0	0	41940	9746.5	574.19	0	0	935660	55122	0	0	242190	0	366490	1736000	523010	71767	0	0	0	96042	2.8	0.7
Q9C0H9;A0A087WVV7;A0A590UJ70;A0A087X165;A0A087WU33	SRC kinase signaling inhibitor 1	SRCIN1	1.20632e-05	3.31089e-05	0.36435				+	NMG_SNsurr.	+	NMG_SNsurr.	7	7	7	11	11	11	127.1	0	29.108	10975000	71	28	0	0	601410	863420	154580	6012.3	5045.6	47935	31549	426870	358240	3403400	2240000	594800	260020	180210	136980	362020	816480	387230	754680	482050	572060	0.8	2.4
Q9Y371;A0A087WW40	Endophilin-B1	SH3GLB1	2.26533e-05	7.05391e-05	0.321146				+	NMG_SNsurr.			4	3	3	12.9	10.7	10.7	40.796	0	7.9367	3540000	15	9	0	0	0	0	236000	0	0	21471	82950	0	0	322060	1244200	394570	0	0	0	240710	234550	208120	304280	296340	295120	4.1	0
Q99460;A0A087WW66;H7BZR6;H7C378;C9J9M4	26S proteasome non-ATPase regulatory subunit 1	PSMD1	0.000114397	4.04408e-05	2.82876				+	NMG_SNsurr.	+	NMG_SNsurr.	9	9	9	16.1	16.1	16.1	105.84	0	19.851	20202000	45	16	1214900	1281500	0	953700	448940	98989	33767	31518	33204	4454500	1519500	1418300	1494200	2338500	1631600	2291000	1219200	1560700	409510	314290	696500	370070	484180	11.4	6.9
Q15334;A0A087WW77	Lethal(2) giant larvae protein homolog 1	LLGL1	6.18496e-05	0.000204282	0.302766				+	NMG_SNsurr.	+	NMG_SNsurr.	17	17	17	21.6	21.6	21.6	115.42	0	39.237	41075000	37	37	993970	860090	1707500	1631200	1110100	110190	44845	322240	244130	4076800	1659300	11923000	9032900	433880	1750500	822940	169660	1060900	2016000	3619000	1719600	1442000	1348900	10.1	10.1
P13591;A0A087WWD4;A0A087WTF6;A0A087WX77;A0A087WV75;H7BYX6;A0A087WTE4;A0A0D9SF98;A0A087WWJ5;A0A087WVU1;A0A087WTR3;A0A087WZS4;A0A087X1V2;A0A0C4DGS4;A0A087WVD0	Neural cell adhesion molecule 1	NCAM1	0.000299972	0.000516814	0.580426				+	NMG_SNsurr.			24	24	19	40.9	40.9	35.9	94.573	0	323.31	104550000	37	56	3510900	2797200	6954100	4799300	2825500	350510	101360	597470	540710	12969000	3750300	22106000	20006000	7416200	4442900	3547600	1960200	2794500	7496500	5239000	3048500	3795600	5972700	35.2	35.2
Q6DN90;A0A3B3IU98;A0A0C4DGT3;A0A2R8Y7T6;A0A087WWK8;A0A3B3IRZ4;A0A2R8Y695	IQ motif and SEC7 domain-containing protein 1	IQSEC1	5.58576e-05	4.96031e-05	1.12609								5	5	5	7	7	7	108.31	0	9.7044	16865000	50	23	544700	1067200	1126300	1054600	337300	28284	19901	52416	73443	1414200	995040	2620800	3672100	1385800	1003600	1167900	677480	687770	1187700	288660	643200	540100	580730	4.6	4.4
Q9P2T1;H0YNJ6;F8WAN9;A0A087WWM4;H0YLV5;H0YMB3;H0YNH0;H0YLB8;H0YNS9;H0YK71;H0YMV5;H0YKE1;H0YN22;H0YN74;H0YMW6;H0YKK3;H0YK13;H0YMG3;A0A0B4J281;H0YMR9	GMP reductase 2;GMP reductase	GMPR2	0.000118748	8.48207e-05	1.39999								4	3	3	14.7	12.6	12.6	37.874	0	6.1703	14359000	18	7	0	0	0	0	797740	151940	33173	91602	169460	2734900	597120	1648800	3050300	494760	2260400	1113800	0	369880	832210	318430	60516	407690	470480	14.7	3.4
O43272;A0A087WWM6;C9JIW4;E7EQL6;H7C363	Proline dehydrogenase 1, mitochondrial	PRODH	1.92207e-05	2.60414e-05	0.73808								3	3	3	9.7	9.7	9.7	68.001	0	4.3572	3508000	33	6	0	0	0	0	106300	0	0	17081	15255	0	0	563670	503410	815510	65103	212140	0	163720	676220	122990	220830	75124	89307	0	0
A0A087WWU8;D6R904;A0A494C0G0;Q5VU61		TPM3	0.000599121	0.00081591	0.734299				+	NMG_SNsurr.			14	14	6	42.3	42.3	14.5	26.42	0	132.64	95838000	16	69	2768400	1976800	4236900	3428700	5989800	720200	160460	1885700	1096800	11523000	2567400	30171000	17549000	3769100	4769900	2700600	2101600	3436100	4572200	3872700	2746700	3714100	2344000	30	29.1
Q9HBL0;H0Y4U1;A0A087WWW7;E9PGF5;E9PF55;A0A494C067;A0A2R8Y4T1;Q68CZ2;Q63HR2;F8VV64	Tensin-1;Tensin-3;Tensin-2	TNS1;TNS3;TNS2	1.15064e-05	1.00437e-05	1.14563								2	2	2	1.4	1.4	1.4	185.7	0	6.9804	7573700	80	10	607170	0	818680	0	94672	12255	4316.9	34106	9381.1	980380	345350	2728500	750480	549540	374460	324290	130290	306040	324030	274210	165580	67477	253100	1.4	0.7
Q13148;A0A087WX29;A0A087WYY0;A0A087X260;G3V162;B1AKP7;A0A087WV68;K7EN94;A0A0A0N0M3;K7EJM5;A0A087WXQ5;A0A087WXV3;A0A1W2PNU8;A0A087WX67;A0A087WW61;K7EL26;A0A087WZC9;A0A087WYE7;A0A0A0MSV7;K7EJ99;A0A087WTZ4	TAR DNA-binding protein 43	TARDBP;TDP43	0.000394168	3.43083e-05	11.489				+	NMG_SNsurr.	+	NMG_SNsurr.	5	5	5	18.1	18.1	18.1	44.739	0	13.482	14515000	13	20	1283100	1351400	0	740180	1116600	320500	24520	28564	30029	4166600	318760	371330	390380	2290500	1346900	1235500	1294200	2514400	248990	31168	134640	0	172010	15.9	8.7
O95299;A0A087WXC5;E7ESZ7;H7C2W5;H7C1Y7;H7C2X4;Q8N1B9;C9J6X0	NADH dehydrogenase [ubiquinone] 1 alpha subcomplex subunit 10, mitochondrial	NDUFA10	0.000540408	0.000360505	1.49903								9	9	9	25.1	25.1	25.1	40.75	0	97.455	54613000	18	46	4175800	5682100	2751900	1832800	3034100	489090	314020	505710	288230	8803600	5652300	9102800	5188200	4315800	3207100	5400800	2175000	2282900	1555400	1721300	769030	1763900	2675300	25.1	25.1
P18621;A0A087WXM6;J3QQT2;J3KRX5;A0A0A6YYL6;J3QLC8;A0A0A0MRF8;J3KRB3;A0A087WWH0;J3QS96;A0A087WY81;J3KSJ0	60S ribosomal protein L17	RPL17;RPL17-C18orf32	0.00136313	0.000114158	11.9408				+	NMG_SNsurr.	+	NMG_SNsurr.	5	5	5	26.6	26.6	26.6	21.397	0	17.457	41519000	9	14	12386000	7016400	0	0	4613200	1654700	414240	0	146940	14893000	3728200	0	1322400	5594600	4921700	783270	3671100	5351500	0	0	0	419000	834310	26.6	26.6
Q765P7;A0A087WXN9	MTSS1-like protein	MTSS1L	2.74689e-05	2.63419e-05	1.04278								2	2	2	7.2	7.2	7.2	79.928	0	3.9981	4852300	24	4	0	0	0	0	202180	0	0	71625	54421	0	0	1719000	1306100	198910	379060	0	243070	237560	116570	102630	380300	0	169070	0	0
O43681;A0A087WXS7;K7ERW9	ATPase ASNA1	ASNA1	0.000435257	0.000549443	0.792179								10	10	10	39.7	39.7	39.7	38.792	0	44.593	49640000	15	45	2095300	1605600	1946900	2086700	3309300	385600	133470	634810	652760	5784000	2002100	9522200	9791500	3485100	2309600	2201500	1176500	2482800	2800100	2629000	2157000	1424700	1874000	31.6	37.6
Q9NWS8;A0A087WXU0;A0A2R8Y4J4;A0A2R8Y4P5	Required for meiotic nuclear division protein 1 homolog	RMND1	1.93429e-05	1.65797e-05	1.16666								3	3	3	7.1	7.1	7.1	51.603	0	3.8179	3045700	27	4	250100	284010	0	0	112800	15797	9549	14291	17736	426520	257820	385870	478860	199940	211610	208030	96188	211920	105560	66089	79775	161040	156500	4.2	4.2
A0FGR8;A0A499FIX8;H7BXI1;A0A087WXU3	Extended synaptotagmin-2	ESYT2	4.79268e-06	1.15742e-05	0.414083								3	3	3	4.3	4.3	4.3	102.36	0	5.6173	2195200	45	8	0	0	0	0	48782	6458.3	2399.5	8461.2	6884.9	290620	107980	380760	309820	206810	0	114410	0	97986	135370	144960	60384	89140	256970	2.9	2.9
P0CG30;P0CG29;Q6ICJ4;A0A087WY67	Glutathione S-transferase theta-2B;Glutathione S-transferase theta-2	GSTT2B;GSTT2;Em:AP000351.3	4.01444e-06	2.2188e-05	0.180929								3	2	2	13.1	10.2	10.2	27.507	0.0041494	2.2037	1162000	11	0	0	0	0	0	105640	0	0	23512	41410	0	0	258630	455520	89789	0	0	0	0	252740	32306	0	0	73006	2.9	2.9
P61077;P62837;D6RAW0;D6RFM0;D6RAH7;H9KV45;A0A0A0MQU3;A0A087WY85;Q9Y2X8;P51668;D6RA11;A0A087WW00;C9J9H9	Ubiquitin-conjugating enzyme E2 D3;Ubiquitin-conjugating enzyme E2 D2;Ubiquitin-conjugating enzyme E2 D4;Ubiquitin-conjugating enzyme E2 D1	UBE2D3;UBE2D2;UBE2D4;UBE2D1	0.0003973	0.000443952	0.894917								2	2	2	19.7	19.7	19.7	16.687	0	11.788	22544000	4	1	0	0	0	0	5635900	390060	235380	2055300	1589300	1560200	941500	8221300	6357200	871580	866450	640280	189180	399750	755940	856930	0	444850	438590	19.7	19.7
Q9Y4E1;Q641Q2;A0A087WYF6;F8W7U3;J3KP36;E7ESD2;A0A0A0MR88;A0A096LPC5;A0A0A0MT65;Q5SRD0	WASH complex subunit FAM21C;WASH complex subunit FAM21A	FAM21C;FAM21A	1.21961e-05	1.92187e-06	6.34597				+	NMG_SNsurr.	+	NMG_SNsurr.	3	3	3	2.9	2.9	2.9	144.91	0	3.7391	2030600	60	4	0	0	0	0	33843	8343.9	0	0	0	500630	0	0	0	486630	186480	420700	107930	160180	129070	0	0	0	38986	1	0
Q9UPT6;E9PFH7;A0A087WYG2	C-Jun-amino-terminal kinase-interacting protein 3	MAPK8IP3	3.01458e-06	1.16498e-05	0.258766				+	NMG_SNsurr.			4	3	3	5.1	4.3	4.3	147.46	0	6.2344	2047000	56	5	0	0	0	0	36553	0	4122.3	6837.9	5356.6	0	230850	382920	299970	134800	0	0	0	169320	151520	73943	85321	229610	288730	0	4.2
G3V0Z9;A0A087WZS0;A0A087WYG6;P0DP58		LYNX1	0	5.64133e-05	0								1	1	1	14.6	14.6	14.6	8.9736	0.00041754	3.1487	1677100	4	2	0	0	0	0	419280	0	0	210000	122310	0	0	840000	489230	0	0	0	0	0	0	347900	0	0	0	0	0
Q9UI08;G3V2K5;G3V3G2;G3V535;G3V5F7;A0A087WYI2	Ena/VASP-like protein	EVL	1.01599e-05	1.21095e-05	0.839007								1	1	1	3.4	3.4	3.4	44.619	0.010018	1.7596	1730700	21	5	0	0	0	0	82414	8237.9	6822.3	15855	15338	173000	143270	332950	322110	180080	108480	146940	0	0	75732	44622	73608	82776	47130	3.4	3.4
P42263;A0A087WYJ6;P48058;G3V164	Glutamate receptor 3;Glutamate receptor 4	GRIA3;GRIA4	1.18239e-05	7.94172e-06	1.48883								2	2	1	3.2	3.2	1.6	101.16	0.004486	2.1124	1700600	39	4	0	365260	0	0	43606	4216.1	6311	0	0	164430	246130	0	0	353000	77102	245190	81956	91132	229410	67865	0	0	144430	1.6	3.2
Q6UXD5;A0A087WYL5	Seizure 6-like protein 2	SEZ6L2	7.01893e-05	0	#DIV/0!				+	NMG_SNsurr.	+	NMG_SNsurr.	1	1	1	1.8	1.8	1.8	97.559	0.0062963	2.036	5159600	24	3	0	0	0	0	214980	0	15100	67175	0	0	362400	1612200	0	682630	883470	596290	0	1022600	0	0	0	0	0	0	1.8
O43399;A0A087WYR3;A0A087WZ51	Tumor protein D54	TPD52L2	0.000202932	0.000199185	1.01882								3	3	3	21.8	21.8	21.8	22.237	0	11.836	15816000	11	27	1082600	1239000	987350	945440	1437800	203990	83295	289210	242870	2243900	916250	3181300	2671600	1621500	229270	991050	423570	744940	689800	224920	509510	521700	846840	21.8	21.8
Q16851;A0A087WYS1;E7EUC7;C9JWG0;C9JVG3;C9JQU9;C9JNZ1;C9JTZ5;C9JUW1	UTP--glucose-1-phosphate uridylyltransferase	UGP2	0.000305755	0.000403629	0.757516				+	NMG_SNsurr.			8	8	8	20.9	20.9	20.9	56.94	0	56.481	72443000	28	85	1755400	2071600	1934600	2241100	2587300	280400	160000	634060	443590	7851300	4480100	17754000	12420000	2944200	3983700	4260900	1866400	2199100	3250000	3160800	2947800	2919200	2405300	19.1	20.9
Q15185;A0A087WYT3;B4DDC6	Prostaglandin E synthase 3	PTGES3	0.000406646	0.000210883	1.9283								5	5	5	35.6	35.6	35.6	18.697	0	133.23	13648000	9	15	0	0	0	0	1516400	160400	11210	301100	31151	1443600	100890	2709900	280350	3846300	1117900	585250	834940	242820	657570	438290	351870	613460	424570	28.1	26.2
P57105;A0A087X1F5;A0A087WYV9;A0A087WTA2	Synaptojanin-2-binding protein	SYNJ2BP;SYNJ2BP-COX16	6.43482e-05	0.000133918	0.480506								3	3	3	37.2	37.2	37.2	15.928	0	10.111	5316400	8	12	589590	0	0	687490	664550	121830	25769	63974	168900	974660	206160	511790	1351200	220140	0	353130	101310	236850	298690	114610	243330	220630	483910	37.2	29
O15372;A0A087WZK9;B3KS98	Eukaryotic translation initiation factor 3 subunit H	EIF3H	0.000124897	1.73203e-05	7.21101				+	NMG_SNsurr.	+	NMG_SNsurr.	2	2	2	6	6	6	39.93	0.0063221	2.0641	6522300	20	4	0	1164800	0	0	326120	35188	44324	0	0	703760	886480	0	0	1252700	1064600	828190	537760	741040	251410	150410	0	0	105900	3.4	6
O00584;D6REQ6;D6RHI9;A0A087WZM2;H0YAE9	Ribonuclease T2	RNASET2	0.000246118	2.00058e-05	12.3023				+	NMG_SNsurr.	+	NMG_SNsurr.	4	4	4	18.8	18.8	18.8	29.48	0	13.288	12868000	15	19	1248400	1938600	0	0	857890	222560	147990	26647	13072	3338400	2219900	399700	196080	1030100	2011800	1075700	1029900	1152600	86638	165470	0	162100	0	18.8	12.9
O43837;A0A087WZN1;A0A087X2E5;A0A0D9SG66	Isocitrate dehydrogenase [NAD] subunit beta, mitochondrial;Isocitrate dehydrogenase [NAD] subunit, mitochondrial	IDH3B	0.000496127	0.00052594	0.943315								13	13	13	37.7	37.7	37.7	42.183	0	56.057	74501000	21	73	3557900	3138300	3642400	2923300	3547600	534930	150530	762210	482750	11234000	3161000	16006000	10138000	3385500	6233900	3881900	1291700	4221600	2995400	4906300	1306500	1901700	3837200	31.2	22.9
Q14112;H0YJV3;A0A087WZP6	Nidogen-2	NID2	4.1979e-06	7.10373e-06	0.590943								1	1	1	2.1	2.1	2.1	151.25	0	6.2361	2329600	56	3	0	0	0	0	41600	5292.3	0	11084	7613.9	296370	0	620730	426380	130870	90145	139820	0	96720	103030	151460	66703	90582	116800	2.1	0
Q00536;Q07002;E5RGN0;A0A087WZU2;Q00537;H0YAZ9;F5H6Z0;D6RA44;A0A0A0MSJ6	Cyclin-dependent kinase 16;Cyclin-dependent kinase 18;Cyclin-dependent kinase 17	CDK16;CDK18;CDK17	0	1.15349e-05	0				+	NMG_SNsurr.			3	2	2	6.7	5	5	55.715	0.0041447	2.1888	648440	28	2	0	0	0	0	23159	0	0	8858.7	0	0	0	248040	0	0	0	0	0	0	71695	82106	178810	67788	0	0	1.6
Q9Y496;J3KPF9;A0A087X011;E9PES4;C9J9X2;H7C2F6;O95239;Q2VIQ3;Q6ZMV9;Q5JRK0;H0Y718	Kinesin-like protein KIF3A;Kinesin-like protein	KIF3A	3.57831e-05	1.79521e-05	1.99326				+	NMG_SNsurr.	+	NMG_SNsurr.	5	5	5	8.6	8.6	8.6	80.04	0	10.563	4048600	36	14	0	494130	0	0	112460	10016	11114	0	6809.6	360560	400100	0	245150	675020	350120	474710	373140	338900	208530	117430	181570	138670	184650	3.3	5.2
Q9Y4L1;A0A087X054;A0A494C039;E9PJ21;A0A087WWI4;K7EQK2;J3KTF1;J3QL06;Q9BST8;J3QQH7;J3QLE9;A0A087X214;A0A087WW13;Q9BXT5;A0A2R8Y358;A0A1W2PS94	Hypoxia up-regulated protein 1	HYOU1	0.000713791	9.90164e-05	7.20882				+	NMG_SNsurr.	+	NMG_SNsurr.	25	25	25	32.3	32.3	32.3	111.33	0	125.85	127520000	55	115	4469400	3950200	671360	590830	2318600	529110	226910	114030	80404	29101000	12480000	6271500	4422200	17565000	13486000	14537000	9936200	12586000	1368900	1627500	913500	1294600	1932800	29.9	26.1
Q15714;A0A087X0H8;O75157;H0Y865	TSC22 domain family protein 1	TSC22D1	0.00011202	0.000253277	0.442282				+	NMG_SNsurr.	+	NMG_SNsurr.	3	3	3	6.3	6.3	6.3	109.68	0	10.329	12161000	12	15	0	1460800	1002000	922510	1013400	28073	39234	245150	166050	336880	470810	2941800	1992600	174540	892480	631700	207020	519010	1086500	764510	722620	548400	871930	5.3	5.2
Q07157;A0A087X0K9;G5E9E7;G3V1L9;H0Y3R8	Tight junction protein ZO-1	TJP1	1.08462e-05	2.32032e-05	0.467443				+	NMG_SNsurr.	+	NMG_SNsurr.	5	5	5	5.1	5.1	5.1	195.46	0	11.035	8468500	79	13	519160	0	0	781680	107200	15053	1337.7	10836	29497	1189200	105670	856030	2330300	390590	324530	424630	214420	162820	714420	631850	345550	267300	511230	4.5	1.3
Q9UMY4;A0A087X0R6	Sorting nexin-12	SNX12	0.000440023	0.000498343	0.882972								6	6	5	50	50	45.7	18.884	0	10.118	25498000	9	31	1971600	1764600	0	1479300	2833100	425950	245590	354770	336900	3833600	2210300	3192900	3032100	1756500	1949800	1944200	487240	1208300	1404900	1508000	1327200	1011800	630830	14.2	29
Q9BY67;A0A087X0T8;A0A087X1W8;A0A0A0MTJ8;X5DQS5;F5H8J9;F5H125;H0YG94	Cell adhesion molecule 1	CADM1	7.3082e-05	0.000180325	0.40528				+	NMG_SNsurr.	+	NMG_SNsurr.	2	2	2	9	9	9	48.509	0	53.21	15783000	20	23	1499300	0	1487800	0	789170	111010	22006	185280	97619	2220200	440130	3705600	1952400	898520	488470	741040	144950	470210	1473600	595520	671620	1127000	854120	9	2.9
Q8N6M0;A0A087X0W9	OTU domain-containing protein 6B	OTUD6B	2.49543e-05	3.61047e-06	6.91164				+	NMG_SNsurr.			1	1	1	9.6	9.6	9.6	33.812	0.0066274	1.9896	666820	14	2	0	0	0	0	47630	0	0	0	0	0	0	0	0	145480	0	149870	87025	206590	77858	0	0	0	0	0	0
P52272;A0A087X0X3;M0R019;M0R2T0;M0R2I7;M0QYQ7;M0R0Y6;M0QY96;M0R0N3;M0QZM1	Heterogeneous nuclear ribonucleoprotein M	HNRNPM	6.32847e-05	2.00506e-05	3.15625				+	NMG_SNsurr.	+	NMG_SNsurr.	7	7	7	12.6	12.6	12.6	77.515	0	46.69	11506000	46	25	1810200	1526800	0	379170	250130	57107	24784	14365	19663	2626900	1140100	660790	904510	1412900	490770	875550	779800	1360400	168040	583190	175970	215480	111370	11.1	9.9
O95793;A0A087X1A5;Q5JW30;Q5JW28;F6UDC6	Double-stranded RNA-binding protein Staufen homolog 1	STAU1	7.44394e-05	9.41867e-07	79.0339				+	NMG_SNsurr.	+	NMG_SNsurr.	5	5	5	9.9	9.9	9.9	63.182	0	9.511	6058800	30	16	645520	758100	0	0	201960	58658	24924	0	0	1759800	747710	0	0	1036300	217670	568300	965640	729840	0	0	0	33552	0	8.3	5.5
A0A087X1G7;O60613;A0A0J9YX89;A0A087WXL0	15 kDa selenoprotein	SELENOF	5.62344e-05	3.93839e-06	14.2785				+	NMG_SNsurr.			2	2	2	17.1	17.1	17.1	17.942	0.00042141	3.2579	1553000	9	4	277640	0	0	0	172560	52395	17430	0	0	471550	156870	0	0	243950	0	167040	86902	372120	54597	0	0	0	0	17.1	9.8
O75608;A0A087X1K9;E5RGR0;E5RJ48;B4DP64	Acyl-protein thioesterase 1	LYPLA1	5.69678e-05	5.23909e-05	1.08736								3	3	3	20.4	20.4	20.4	24.669	0	3.6669	5254300	11	7	455770	0	0	0	477670	69956	30304	202080	0	769520	333350	2222900	0	405270	388380	223080	0	206820	150040	0	183890	238340	132790	15.7	5.7
Q86UW7;F8W8P5;C9IYE1;A0A087X1P3;H7BYR4;H0Y8B5	Calcium-dependent secretion activator 2	CADPS2	3.02513e-06	0	#DIV/0!	+							8	1	1	7	0.9	0.9	147.73	1	-2	316900	69	2	0	0	0	0	4592.8	0	0	0	0	0	0	0	0	0	0	190770	126130	0	0	0	0	0	0	7	4.9
E9PRY8;A0A087X1X7;H0YCK7;P29692;E9PK01;E9PPR1;E9PQR8;E9PI39;E9PQ49;E9PL12;E9PIZ1;E9PMW7;E9PRL0;H0YE72;E9PPY1;E9PNC8;E9PJV8;E9PN56;E9PN71;E9PQZ1;E9PKH7;H0YE58;A0A0J9YXU2;E9PQC9;E9PK72;E9PK06		EEF1D	0.00046009	3.71952e-05	12.3696				+	NMG_SNsurr.	+	NMG_SNsurr.	14	14	12	29.7	29.7	26.3	76.569	0	117.5	44890000	31	30	5122900	3848700	0	0	1448100	344710	169630	47457	36138	10686000	5258500	1471200	1120300	5704400	4101300	5429700	2938900	6702500	199950	326170	251860	355970	343790	21.8	20.1
O00468;A0A087X208;A0A494C0G5;A0A494C1I6	Agrin;Agrin N-terminal 110 kDa subunit;Agrin C-terminal 110 kDa subunit;Agrin C-terminal 90 kDa fragment;Agrin C-terminal 22 kDa fragment	AGRN	3.43233e-06	7.35545e-06	0.466638								3	3	3	2.3	2.3	2.3	217.32	0	4.8271	2658000	83	9	0	0	0	0	32025	3552	1866	5763	4678.1	294810	154880	478330	388280	0	162860	280590	0	113770	223370	93922	190210	116170	160860	1.6	0.7
Q2NKQ1;A0A087X241	Small G protein signaling modulator 1	SGSM1	0	2.55874e-06	0								1	1	1	2.3	2.3	2.3	129.72	0.0031262	2.5499	164560	52	1	0	0	0	0	3164.7	0	0	0	0	0	0	0	0	0	0	0	0	0	0	0	0	0	164560	0	0
O75914;A0A087X294;B1AKS5;H7C1X3	Serine/threonine-protein kinase PAK 3;Non-specific serine/threonine protein kinase	PAK3	6.08145e-05	0.000148025	0.41084				+	NMG_SNsurr.	+	NMG_SNsurr.	9	6	4	25.9	19.1	15.6	62.309	0	11.732	15668000	25	27	391400	0	711740	663910	626700	36086	14009	196230	75829	902150	350210	4905600	1895700	412430	699990	1226400	245340	248750	962880	1057700	1065800	873380	821180	7.7	7.5
O60271;A0A087X2D8;D6RHI8	C-Jun-amino-terminal kinase-interacting protein 4	SPAG9	2.36959e-05	1.39542e-05	1.69812				+	NMG_SNsurr.			5	5	4	7	7	6.3	146.2	0	10.813	7565400	67	12	751090	442350	334810	0	112920	16069	9315.2	12269	14562	1076600	624120	822010	975640	619870	380100	849490	275640	707910	331840	216930	154630	182700	347920	4.5	4.8
Q92499;A0A087X2G1;F1T0B3	ATP-dependent RNA helicase DDX1	DDX1	0.000337312	0.000145455	2.31901				+	NMG_SNsurr.	+	NMG_SNsurr.	13	13	13	23.6	23.6	23.6	82.431	0	88.096	58520000	39	65	2099800	2353000	1160200	1062100	1500500	283990	122920	201110	130700	11076000	4793900	7843200	5097100	5978100	3410300	4277700	3771900	4850900	1632500	1791200	1439200	1368000	1190100	21.5	19.7
P62333;A0A087X2I1;H0YJC0;H0YJS8;H0YJE9;H0YJT1	26S protease regulatory subunit 10B	PSMC6	0.000176927	8.31102e-05	2.12882				+	NMG_SNsurr.			8	8	8	23.1	23.1	23.1	44.172	0	16.981	15178000	20	21	967940	1025500	610040	0	758900	156560	58608	66788	27919	3131200	1172200	1335800	558380	1958500	1249200	2084100	285000	1131800	669260	610120	163370	294670	534390	17.5	16.2
Q8WUY3;A0A0C4DFM3;Q5JUB9;Q5JUB8;H7BZH9;E9PDC2;A0A088AWP5	Protein prune homolog 2	PRUNE2	1.13897e-06	7.32852e-06	0.155416								2	2	2	1	1	1	340.63	0.0066176	1.9801	1377300	106	6	0	0	0	0	12994	0	1587.4	0	0	0	168270	0	0	0	0	0	129440	0	603130	0	0	0	476500	0	0.3
Q9H6K5;A0A096LNU1	Proline-rich protein 36	PRR36	2.64264e-05	1.9196e-05	1.37667								1	1	1	1.1	1.1	1.1	132.75	0	3.7494	3812000	27	10	0	0	0	0	141190	22313	10202	31348	9206.7	602460	275470	846380	248580	393340	155900	220590	268780	141290	212460	0	107640	183480	155650	1.1	1.1
Q27J81;A0A0A0MQU1	Inverted formin-2	INF2	2.04003e-05	3.70552e-05	0.550537								5	5	5	5.8	5.8	5.8	135.62	0	13.687	9024500	52	10	0	0	0	0	173550	12789	7655.3	47765	17552	665040	398080	2483800	912690	408630	1046300	141840	88712	301390	313120	1104800	552570	73978	533630	2.1	2.1
Q9NR56;Q5VZF2;O95205;H7C4T5;C9JP00;A0A0A0MQX8;C9JCX1;H7C4Y1;Q86VM6	Muscleblind-like protein 1;Muscleblind-like protein 2	MBNL1;MBNL2;MBLL	7.60144e-05	7.46198e-06	10.1869				+	NMG_SNsurr.	+	NMG_SNsurr.	2	2	2	5.2	5.2	5.2	41.817	0.0076867	1.9534	3482700	12	6	0	0	0	0	290230	64704	11301	49716	24862	776450	135610	596590	298340	343400	280620	463930	307190	155150	0	96298	29157	0	0	5.2	2.8
Q9BUJ2;M0R3F1;A0A0A0MRA5;B7Z4B8;M0QYZ0	Heterogeneous nuclear ribonucleoprotein U-like protein 1	HNRNPUL1	2.22606e-05	0	#DIV/0!				+	NMG_SNsurr.	+	NMG_SNsurr.	3	3	3	6.1	6.1	6.1	95.737	0.00041186	3.034	2325300	35	4	0	0	0	0	66437	18978	4035.6	0	6206	664230	141250	0	217210	212740	139190	309750	209050	431890	0	0	0	0	0	4.3	2.6
A0A0A0MRA8;A8K968;A0A0A0MSA4;A0A1B0GTF8;A0A0J9YY18;A0A0J9YW31;J3KT37;A0A0J9YW26;J3QS55;A0A0J9YWS4;J3KS70;J3QR33;J3QKK4;J3KRD1;J3QKY2;J3QLU5;J3QRQ6;J3QS83;A0A2R8Y4N6		EPB41L3	0.000860726	0.00133724	0.64366				+	NMG_SNsurr.	+	NMG_SNsurr.	42	42	1	56.2	56.2	1.9	102.29	0	323.31	380800000	48	233	6801500	5459600	9865800	9341400	7933400	761810	277360	2335400	1257700	36567000	13313000	112100000	60368000	18879000	15906000	12764000	6791400	19143000	20061000	20959000	12939000	14226000	16784000	43.6	43.2
Q8WXG6;A0A0A0MRB5;A0A0U1RR25;F8W8U2	MAP kinase-activating death domain protein	MADD	7.65696e-06	3.47352e-06	2.20438								2	2	2	2.4	2.4	2.4	183.3	0	7.9081	2695500	74	3	0	0	0	0	36426	2253.4	4182.8	2307	7556.4	166750	309530	170720	559170	650680	286910	133710	0	63209	219040	0	41883	0	93922	1	2.4
O94967;A0A0A0MRE6	WD repeat-containing protein 47	WDR47	3.69127e-05	6.04559e-05	0.610573								5	5	5	8.2	8.2	8.2	101.95	0	11.536	10849000	40	16	637460	826170	868970	0	271210	16629	18370	81138	9856.7	665180	734790	3245500	394270	941400	562290	114280	211670	790090	941020	414090	350890	407590	1075500	3.9	5.1
A0A0A0MRG2;P05067;H7C0V9;E9PG40;H7C2L2	Amyloid beta A4 protein;N-APP;Soluble APP-alpha;Soluble APP-beta;C99;Beta-amyloid protein 42;Beta-amyloid protein 40;C83;P3(42);P3(40);C80;Gamma-secretase C-terminal fragment 59;Gamma-secretase C-terminal fragment 57;Gamma-secretase C-terminal fragment 50;C31	APP	7.26379e-05	4.96488e-05	1.46304								5	5	5	10.8	10.8	10.8	75.109	0	29.261	11798000	28	19	752670	0	758320	526850	421350	64044	12940	98572	45712	1793200	362320	2760000	1279900	930460	877770	685650	217890	996880	522380	534840	192490	142430	501400	7.7	1.8
Q9UNH7;A0A0A0MRI2;G3V5X9	Sorting nexin-6;Sorting nexin-6, N-terminally processed	SNX6	1.37484e-05	1.35487e-05	1.01474								3	3	3	6.9	6.9	6.9	46.648	0	3.5853	1595300	21	8	0	0	0	0	75968	10932	0	20627	0	229580	0	433180	0	203690	0	182220	0	167680	87802	115930	88299	0	86958	4.2	0
P22061;A0A0A0MRJ6;H7BY58;F6S8N6;A0A3F2YNX8;F8WDT3;F8WAV5;F8WAX2;C9J0F2;H7C4X2	Protein-L-isoaspartate(D-aspartate) O-methyltransferase;Protein-L-isoaspartate O-methyltransferase	PCMT1	0.0004449	0.000761384	0.584331								13	13	13	70.5	70.5	70.5	24.636	0	231.3	41560000	11	31	1626000	1677900	4344300	3848100	3778200	207710	102950	931530	709210	2284800	1132500	10247000	7801300	2177300	2477000	1181300	1440600	1103200	2534200	5483000	1117200	1452400	1128800	57.3	57.3
O14639;F8W8M4;A0A0A0MRL6;A0A3B3IS55;J3QSX6;A0A494C1P1;A0A494C1G0;H0Y7N6;F6XFR5	Actin-binding LIM protein 1	ABLIM1	1.0526e-05	2.20686e-05	0.476965								4	4	4	5.9	5.9	5.9	87.687	0	6.0845	4170300	47	5	0	0	0	432200	88730	5662.6	6164.6	11469	17253	266140	289740	539030	810890	0	427060	311110	95462	69489	219520	487820	384630	94635	174800	1.8	3.7
Q5BKZ1;A0A0A0MRN4	DBIRD complex subunit ZNF326	ZNF326	8.14794e-06	0	#DIV/0!								1	1	1	2.7	2.7	2.7	65.653	0.0004223	3.2726	689240	27	3	0	0	0	0	25527	8990.1	4455.1	0	0	242730	120290	0	0	0	104100	0	101110	121000	0	0	0	0	0	2.7	2.7
Q6YP21;A0A0A0MRN7	Kynurenine--oxoglutarate transaminase 3	CCBL2	3.96072e-05	3.49001e-05	1.13488								6	6	6	16.3	16.3	16.3	51.4	0	16.436	4367500	22	11	0	489760	0	0	198520	0	17167	26774	32493	0	377670	589040	714850	302660	139000	977380	0	306880	117110	175950	288410	109620	268910	2.9	11
Q9BXM9;A0A0C4DG97;A0A0A0MRS5;F8W946;Q8N450;C9JD05	FSD1-like protein	FSD1L	0.000109912	0.000115869	0.948588								5	5	5	11.5	11.5	11.5	59.578	0	11.076	23906000	30	26	1155800	1437400	1205200	1317400	796860	72639	53441	238310	85934	2179200	1603200	7149400	2578000	2467700	1190600	1018500	781370	444310	1216600	527020	677740	1174600	897550	6.8	9.8
Q8IZP0;B6VEX4;A0A0A0MRT6	Abl interactor 1	ABI1	0.000125363	0.000168145	0.745568								5	5	3	12	12	8.5	55.08	0	11.074	17690000	18	30	946820	1072800	1331900	1499800	982800	85499	78499	203810	177340	1539000	1413000	3668600	3192100	882680	828400	678900	655760	775370	1233100	927990	559750	718720	617060	7.1	7.1
Q14168;B4DZ84;D3DX48;A0A0A0MRU0;A0A0D9SFF8;D3DX49;A0A0C4DH75;E5RI47;A0A087WVY2;A0A087X0C7;E5RK50;E5RJK0;E5RK44;E5RI32;E5RIU3	MAGUK p55 subfamily member 2	MPP2	0.0001202	0.000126601	0.949433								8	8	7	15.5	15.5	13.4	64.58	0	11.639	25547000	32	18	0	1295400	0	0	798350	96152	49627	211110	53334	3076900	1588100	6755400	1706700	2404300	1699600	1526200	421610	1133100	1624400	510530	1221800	343440	1535300	5.9	7.1
A0A0A0MRX1;Q12926;B1AM48;C9JB16;A0A494C0Q5;A0A494C0M6;A0A494C011;A0A494BZW4;M0QZR9	ELAV-like protein;ELAV-like protein 2	ELAVL2	0.00100599	1.3813e-05	72.8297				+	NMG_SNsurr.	+	NMG_SNsurr.	16	16	7	39.6	39.6	16.5	42.632	0	126.52	48857000	17	56	2755200	2950500	0	0	2874000	762430	429920	0	0	12961000	7308600	0	0	8407200	1972800	4429500	5201600	8269800	0	103210	0	101940	101450	39.6	39.6
P01857;A0A0A0MS08;A0A0A0MS07	Ig gamma-1 chain C region	IGHG1	0.000892453	0.00104094	0.857357								10	10	5	44.5	44.5	26.7	36.105	0	88.366	127480000	15	56	6142200	5817300	5945400	5961600	8498700	1128500	517820	2144200	1610200	16928000	7767200	32162000	24154000	5802300	8623000	5347000	1823700	3198400	7823600	7355700	3666100	2086900	743200	41.2	36.7
A0A0A0MS29;H7C433;E9PQX8;E9PPW6;C9JHF5		MFF	0.000288142	0.000142454	2.02271								5	5	1	42.1	42.1	5.9	25.302	0	23.747	12355000	10	22	805800	860270	525980	504430	1235500	254370	100700	125960	85315	2543700	1007000	1259600	853150	1056900	432790	1012800	766180	1561500	339670	288010	91652	265410	876360	36.2	27.6
Q96PE5;A0A0A0MS47;A0A0A0MTN4	Opalin	OPALIN	0	5.56592e-05	0								3	3	3	31.2	31.2	31.2	15.683	0	8.1889	1310500	6	5	0	0	0	0	218420	0	0	18807	115010	0	0	112840	690080	0	0	0	0	0	49001	429270	0	0	29328	0	0
P22694;A0A0A0MS54;A0A087WVC4;B1APG1;B1APG0;B1APG2;B1APF8;B1APF9;B1APG3;B1APF7	cAMP-dependent protein kinase catalytic subunit beta	PRKACB	0.000789977	0.000744427	1.06119								7	7	3	23.4	23.4	15.1	40.622	0	27.347	95464000	18	71	3772400	3540300	3937900	2715200	5303500	718590	369790	1070300	654150	12935000	6656300	19266000	11775000	7152200	7198900	8718100	796990	3584900	4005500	3569800	3638500	3497800	2669600	19.9	23.4
A0A0A0MS87;H0YJT9;G3V578;G3V4S9;G3V5H8;G3V5L7;A0A0U1RR50;G3V5G0;G3V392;H7C0X0;G3V5B7;G3V271;G3V5D7;G3V2A6;G3V239;G3V285;G3V3X2;G3V5V9;G3V280;G3V5A6;H0YJ56;G3V3X3;G3V5G7;G3V2Y3;G3V3C3;G3V4S2;G3V237;G3V420		NDRG2	0.00029167	0.000495162	0.589039								12	12	1	54.2	54.2	6.2	39.544	0	268.02	37851000	14	49	1534300	2102300	1989200	2877300	2703700	231880	135940	647090	482360	3246300	1903200	9059200	6753000	1017400	2157800	1735300	267050	2343000	2098800	2978900	1143500	905900	2241600	49.4	33.7
O43432;A0A0U1RQK7;A0A0A0MSA7	Eukaryotic translation initiation factor 4 gamma 3	EIF4G3	4.31905e-05	1.31291e-06	32.8967				+	NMG_SNsurr.	+	NMG_SNsurr.	9	9	9	7.1	7.1	7.1	176.65	0	15.966	12770000	82	20	916760	742650	0	0	155730	52880	21782	0	0	4336200	1786100	0	0	1861400	1121900	2049100	585700	886000	38360	25510	0	47226	32697	5.4	6.3
A0A0A0MSB6;Q14206	Calcipressin-2	RCAN2	0.000309918	4.07628e-05	7.60295				+	NMG_SNsurr.	+	NMG_SNsurr.	2	2	2	15.2	15.2	15.2	24.888	0	20.33	7948000	7	9	1490200	0	0	0	1135400	343350	81671	98321	0	2403500	571700	688240	0	845460	876680	1110900	344590	760220	0	0	0	147970	198790	15.2	4
Q16836;A0A0A0MSE2;E9PF18;A0A1W2PQV5;A0A1W2PNM1;A0A0D9SFP2;A0A1W2PQ78;A0A1W2PQC2;A0A1W2PRT2;A0A1W2PP40	Hydroxyacyl-coenzyme A dehydrogenase, mitochondrial	HADH	0.000390402	0.000621309	0.628353				+	NMG_SNsurr.			7	7	7	41.1	41.1	41.1	34.293	0	55.076	47777000	14	57	2423000	2529300	2499000	2405900	3412600	380840	217540	748710	510800	5331700	3045500	10482000	7151200	2223100	2482600	2678700	854750	1727100	2791800	4020700	1543600	1775800	1668000	25.8	22.3
Q86XP3;A0A0A0MSJ0	ATP-dependent RNA helicase DDX42	DDX42	8.189e-06	0	#DIV/0!								1	1	1	2.8	2.8	2.8	102.97	0	4.2097	726880	42	3	0	0	0	0	17307	5828.2	0	0	0	244780	0	0	0	144680	0	0	209300	128120	0	0	0	0	0	2.8	0
Q5JTV8;H0YD16;A0A0A0MSK5;H0YDU3;J3KN66	Torsin-1A-interacting protein 1	TOR1AIP1	2.75256e-05	1.03097e-06	26.6988								2	2	2	6.7	6.7	6.7	66.248	0	4.8557	1481700	32	7	0	0	0	0	46302	5670.1	0	0	0	181440	0	0	0	409520	0	0	500690	350820	0	0	0	39176	0	2.4	0
P13797;A0A0A0MSQ0;U3KQI3;P13796;Q14651;H7C4N2;C9JAM8;Q5TBN3	Plastin-3	PLS3	3.65767e-05	0.00010696	0.341965				+	NMG_SNsurr.	+	NMG_SNsurr.	10	10	10	20.2	20.2	20.2	70.81	0	21.798	20296000	38	16	0	0	766520	1125100	534100	16648	12542	156840	139170	632640	476590	5960000	5288300	699520	792540	682860	148030	301680	1088400	1399300	1081200	1053800	690790	3.3	5.6
P02746;A0A0A0MSV6;D6R934	Complement C1q subcomponent subunit B	C1QB	9.29604e-06	8.02623e-06	1.15821								1	1	1	5.5	5.5	5.5	26.721	0.00079968	2.7673	340640	12	2	0	0	0	0	28387	0	0	0	0	0	0	0	0	0	221520	0	0	0	0	0	0	0	119120	0	0
P48739;B3KYB6;A0A0A0MSW4;B3KYB7	Phosphatidylinositol transfer protein beta isoform	PITPNB	7.72917e-06	1.59188e-05	0.485538								3	2	2	15.5	12.2	12.2	31.54	0.0031189	2.5328	777570	18	1	0	0	0	0	43198	0	9815.6	0	0	0	176680	0	0	120460	158630	0	0	0	0	0	218950	0	102850	3.3	4.4
P22570;A0A0A0MTN9;J3QQX3;A0A0A0MTR6;A0A0C4DFN8;A0A0C4DGN7;A0A0A0MSZ4;A0A0A0MT64;J3QKZ8;J3QQW7	NADPH:adrenodoxin oxidoreductase, mitochondrial	FDXR	4.38646e-05	1.35274e-05	3.24264				+	NMG_SNsurr.			4	4	4	10	10	10	53.836	0	4.7697	9150300	30	8	737850	749220	0	0	305010	87804	23583	67689	25655	2634100	707500	2030700	769660	315110	1006200	677700	156590	304890	99629	207560	99239	0	141410	10	7.5
P38571;A0A0A0MT32;Q5T073;Q5T770	Lysosomal acid lipase/cholesteryl ester hydrolase	LIPA	5.99094e-05	2.92705e-05	2.04675								3	3	3	14.3	14.3	14.3	45.418	0.00042882	3.471	3576200	12	6	334960	331060	0	0	298020	52654	23697	45543	24097	631840	284370	546510	289160	185300	777260	98722	0	312520	66030	122840	112860	105230	43609	11.5	11.5
Q8TBF2;J3KPF6;A0A2P0CTB1;J3KPF5;A0A0A0MT35;J3QKK8;A0A0G2JSF1;A0A2P0CTH9;J3KRV9;A0A2P0CU24;A0A0A0MRV4;A0A0G2JRR6	Prostamide/prostaglandin F synthase	FAM213B	5.29514e-05	6.13736e-05	0.862771								2	2	2	17.2	17.2	17.2	21.222	0	4.716	4658100	12	9	0	0	0	615000	388180	35563	27868	73510	74886	426760	334410	882120	898630	359520	310000	237410	110660	141900	157450	251210	186850	169960	191250	11.6	11.6
P26440;A0A0A0MT83;A0A0S2Z4K7;H0YLC3;H7C4G6;H0YN10;A0A087WVD3;H0YKV0	Isovaleryl-CoA dehydrogenase, mitochondrial	IVD	0.00013596	0.000174952	0.777125								8	8	8	21.8	21.8	21.8	46.65	0	28.051	18413000	22	34	1518600	1253500	1558600	1320100	836940	58868	53962	100120	124390	1295100	1187200	2202700	2736500	2015400	1847000	1378000	236160	316310	1701500	1411300	930840	910990	243790	12	6.8
A0A0A0MTB9;H0YAK8;P09455;A0A0A0MQT0	Retinol-binding protein 1	RBP1	0.000196467	0.000474921	0.413684				+	NMG_SNsurr.	+	NMG_SNsurr.	6	6	6	68.1	68.1	68.1	10.644	0	18.012	22506000	8	19	1056600	993350	1960500	2811600	2813200	193740	119790	748410	773690	1550000	958290	5987300	6189500	435220	1021300	617770	318200	415590	885050	1501100	771910	1032900	821600	23.1	46.2
Q13454;D6RDV0;D6RA37;A0A0A0MTC2;D6RIY7	Tumor suppressor candidate 3	TUSC3	0.000110685	0	#DIV/0!				+	NMG_SNsurr.	+	NMG_SNsurr.	2	2	2	5.5	5.5	5.5	39.676	0.0041384	2.1813	4066700	14	6	0	1139200	0	0	290480	58517	45901	0	0	819240	642610	0	0	617960	601450	580250	544570	260670	0	0	0	0	0	2.9	5.5
Q66PJ3;A0A0A0MTG7;F5H7X4	ADP-ribosylation factor-like protein 6-interacting protein 4	ARL6IP4	4.80204e-05	4.76964e-05	1.00679								1	1	1	1.9	1.9	1.9	44.915	0.0076447	1.9057	8348900	21	1	0	0	0	0	397570	76636	0	112320	52851	1609400	0	2358700	1109900	999440	0	374500	0	558350	344880	287030	167350	0	539390	1.9	0
P07108;A0A0A0MTI5;B8ZWD1	Acyl-CoA-binding protein	DBI	0.00200047	0.00362343	0.552093								5	5	5	64.4	64.4	64.4	10.044	0	29.952	99739000	4	35	4939000	4634000	9767100	11148000	24935000	2119800	1131200	7482800	5736300	8479300	4524900	29931000	22945000	1257300	6963600	1673400	1873600	2197100	2737800	9349100	1830100	3578700	2397600	64.4	64.4
Q13617;Q5T2B5;A0A0A0MTN0	Cullin-2	CUL2	3.24184e-05	1.74278e-05	1.86016				+	NMG_SNsurr.			2	2	2	2.8	2.8	2.8	86.982	0.00042427	3.3288	5186400	41	13	0	858960	0	0	126500	7202.3	15845	11554	9672	295300	649630	473730	396550	687410	547160	564230	163020	485700	127580	288640	240460	155610	111420	1.2	2.8
Q9BWQ8;F8VZI9;A0A0A0MTP9	Protein lifeguard 2	FAIM2	6.89205e-05	0.000101606	0.678314								1	1	1	7	7	7	35.109	0.006294	2.0356	762120	3	1	0	0	0	0	254040	0	0	0	0	0	0	0	0	0	0	144410	147750	0	0	469960	0	0	0	0	0
Q9Y3B3;A0A0A6YYA0;G3V2Y2	Transmembrane emp24 domain-containing protein 7	TMED7;TMED7-TICAM2	0.000439695	1.7339e-05	25.3587				+	NMG_SNsurr.	+	NMG_SNsurr.	6	6	6	38.4	38.4	38.4	25.171	0	18.159	16800000	13	18	1380800	1450100	0	0	1292300	309670	167650	16152	11654	4025700	2179500	209970	151500	1747700	2391200	1821000	1210700	2731100	0	266270	0	0	65185	29.9	29.9
Q9Y383;A0A0A6YYJ8	Putative RNA-binding protein Luc7-like 2	LUC7L2	2.49642e-05	3.91828e-06	6.3712				+	NMG_SNsurr.			1	1	1	3.8	3.8	3.8	46.513	0.00040683	2.9304	1457700	18	6	0	0	0	0	80986	20269	0	12794	0	364850	0	230300	0	234210	219870	0	128030	171820	74181	34488	0	0	0	3.8	0
A0A0A6YYL4;Q9Y3D7;I3L1U7;I3L0X9;I3L3T0;P57737	Coronin;Mitochondrial import inner membrane translocase subunit TIM16	CORO7-PAM16;PAM16	5.43265e-05	1.66858e-05	3.25585								3	3	3	5.4	5.4	5.4	114.16	0	10.533	6479500	39	8	0	0	0	0	166140	29266	11640	12308	0	1141400	453950	480000	0	1714900	247630	397000	707740	497080	140750	144030	102920	141850	310300	4.4	4.4
Q9BXJ9;A0A0B4J1W3	N-alpha-acetyltransferase 15, NatA auxiliary subunit	NAA15	1.90831e-05	5.32738e-06	3.58208				+	NMG_SNsurr.			3	3	3	5.7	5.7	5.7	101.27	0	8.0318	2817400	52	11	334150	0	0	0	54180	8086.9	3508.5	0	4689.5	420520	182440	0	243850	299650	185180	315180	371930	419990	48302	133740	0	0	196560	5.7	2.9
Q16629;A0A0B4J1Z1;C9JAB2	Serine/arginine-rich splicing factor 7	SRSF7	0.000331372	8.82987e-05	3.75285				+	NMG_SNsurr.	+	NMG_SNsurr.	3	2	2	13.9	13.9	13.9	27.366	0	11.084	14060000	11	9	0	0	0	0	1278100	236700	119970	183120	41593	2603600	1319700	2014300	457520	1805100	1124200	1268800	882010	1259700	369860	384110	118790	187880	264020	13.9	13.9
P61626;F8VV32;A0A0B4J259	Lysozyme C;Lysozyme	LYZ	6.85382e-05	4.92701e-05	1.39107								1	1	1	8.1	8.1	8.1	16.537	0.00040469	2.8982	3435000	9	2	0	0	0	0	381670	68631	29254	61457	48268	617680	263280	553110	434410	199720	184940	152550	212180	255570	84495	0	0	85185	391870	8.1	8.1
Q9H0A8;H3BPG2;H3BQF2;A0A0B4J287;H3BM91	COMM domain-containing protein 4	COMMD4	2.03124e-05	2.94012e-06	6.90869				+	NMG_SNsurr.	+	NMG_SNsurr.	1	1	1	7.5	7.5	7.5	21.764	0.00040486	2.8992	932540	12	3	0	0	0	0	77711	13373	10564	9395.8	5454.2	160470	126770	112750	65450	80549	91502	98490	56355	96561	0	0	0	0	43637	7.5	7.5
S4R460;A0A0B4J2B5;A0A4W8ZXM2		IGHV3OR16-9	5.98142e-05	5.5205e-05	1.08349								1	1	1	19.8	19.8	19.8	10.429	0	8.6532	2212200	5	3	0	0	0	0	442450	68870	36131	66943	76856	344350	180660	334710	384280	99144	135430	149070	0	183200	115820	188010	0	0	97566	19.8	19.8
P13693;Q5W0H4;A0A0B4J2C3;J3KPG2;E9PJF7;Q56UQ5;H0YCX0	Translationally-controlled tumor protein;TPT1-like protein	TPT1	0.000351265	0.000420166	0.836014								4	4	4	27.3	27.3	27.3	19.595	0	13.105	33936000	8	23	1125100	1117500	3348500	1955600	4242100	442240	210080	1622000	785130	3538000	1680600	12976000	6281000	934670	2002300	470870	625290	882200	678180	1938400	720780	512700	695630	27.3	27.3
P0DPI2;A0A0B4J2D5;A0A096LPI6;A0A096LNH5;H7C1F6;H7C2G3;F2Z2Q0;A0A096LP12;A0A096LP73;A0A2R8Y6K9;A0A2R8YDR7;A0A096LNJ1		C21orf33	0.000417381	0.000407749	1.02362								8	8	8	49.3	49.3	49.3	28.17	0	128.33	45072000	14	33	1983800	1448500	2798400	4240800	3219500	218120	120070	739520	804910	3053700	1681000	10353000	11269000	849530	5473400	2480700	97134	2302500	1184900	2213900	960270	1831700	1321800	37.3	35.1
Q16850;A0A0C4DFL7	Lanosterol 14-alpha demethylase	CYP51A1	1.11097e-05	7.96939e-07	13.9404				+	NMG_SNsurr.			2	2	2	4	4	4	56.805	0	3.7317	527170	26	4	0	0	0	0	20276	0	0	0	0	0	0	0	0	222050	122790	62275	94434	0	0	0	0	0	25627	0	2.4
Q92544;A0A0C4DFM1	Transmembrane 9 superfamily member 4	TM9SF4	5.06277e-05	0	#DIV/0!								2	2	2	4.4	4.4	4.4	74.518	0	4.595	1901100	19	3	0	0	0	0	100060	15511	14160	0	0	294710	269050	0	0	139800	154290	199660	639970	203580	0	0	0	0	0	1.4	3
Q99685;H7C599;H7C4E0;A0A3B3ITT3;E7EWX8;A0A0C4DFN3	Monoglyceride lipase	MGLL	1.30633e-05	2.45744e-05	0.531579								1	1	1	4.6	4.6	4.6	33.261	0.0055887	2.0852	2013500	15	4	0	0	0	0	134230	11047	9531.4	25601	29318	165710	142970	384020	439780	117170	82892	129830	0	57118	148250	106230	81641	0	157870	4.6	4.6
P43490;A0A0C4DFS8	Nicotinamide phosphoribosyltransferase	NAMPT	9.70171e-05	0.000121759	0.796793								6	6	6	15.3	15.3	15.3	55.52	0	22.96	20396000	28	34	1279500	1232600	927170	1316700	728420	93235	46773	108880	145970	2610600	1309700	3048600	4087100	1082800	817150	1155200	450400	1322500	1162000	1116300	837330	721070	675050	12.2	9.8
Q12959;A0A590UJ08;A0A590UJD9;A0A590UJS9;A0A590UJ68;A0A590UJ64;A0A590UJR5;A0A590UJC5;A0A590UKA8;A0A0C4DFT3;A0A590UJ18;A0A590UJ81;A0A590UJX2;A0A590UK48;A0A590UJR4;A0A590UK81;A0A590UJ29;E7EQD7;C9JUA9;A0A590UJL2;A0A590UJ25;A0A590UK02;A0A590UK70;B4E2H8;A0A590UK52;A8MUT9;A0A590UJE6;C9JCP6;A8MUT6;F2Z2L0;H7C166;A0A590UJ95;A0A590UJZ4;Q6ZSU2;C9J110	Disks large homolog 1	DLG1	3.67363e-06	6.96183e-06	0.527681								4	2	2	7.2	3.1	3.1	100.45	0	3.5922	493190	35	2	0	0	0	0	14091	0	0	0	0	0	0	0	0	0	0	0	0	212350	0	0	137950	0	142880	2.8	2.8
Q01105;A0A0C4DFV9;P0DME0;A0A087X027	Protein SET;Protein SETSIP	SET;SETSIP	5.16154e-05	0.000115848	0.445546								3	3	3	13.1	13.1	13.1	33.488	0	5.7215	2364600	9	8	0	0	0	0	262730	0	0	36582	0	0	0	329240	0	0	0	365380	223180	135290	326970	0	61554	801140	121820	4.8	8.6
A0A0C4DFZ2;P15289	Arylsulfatase A;Arylsulfatase A component B;Arylsulfatase A component C	ARSA	0.000146176	4.12634e-05	3.54252				+	NMG_SNsurr.	+	NMG_SNsurr.	2	2	2	6.5	6.5	6.5	53.806	0	10.444	7610900	15	14	686250	538890	286720	0	507390	95453	24561	58922	14967	1431800	368410	883840	224510	490520	1306400	818460	519220	691070	311770	264090	0	61359	239430	6.5	3.3
P08865;C9J9K3;A0A0C4DG17;F8WD59	40S ribosomal protein SA	RPSA	0.0016838	0.000213787	7.87606				+	NMG_SNsurr.	+	NMG_SNsurr.	10	10	10	43.4	43.4	43.4	32.854	0	138.12	76546000	13	58	10785000	10853000	1255400	1711400	5888200	1421100	679450	346070	353610	18475000	8832800	4498900	4596900	8165700	6179600	6641500	6649500	8899300	882510	591260	594850	767760	771370	35.6	35.6
Q9NYB9;E9PEZ7;E7EW77;E7EP65;A0A0C4DG21;F8WAL6;B7Z836;F8WBL5;F8WEB9;E7EUA1;F8WAU3;F8WCD7;F8WAZ8;H0Y6B5	Abl interactor 2	ABI2	8.43708e-05	0.000109451	0.770854								5	3	3	10.9	7.4	7.4	55.663	0	5.9481	6456600	17	11	742920	0	0	0	379800	58098	31751	0	0	987670	539760	0	0	560320	305380	496850	328220	762310	794560	357070	160320	685550	478620	7	4.1
Q8TBC5;A0A0C4DG78	Zinc finger and SCAN domain-containing protein 18	ZSCAN18	3.45016e-05	0	#DIV/0!								2	2	2	9.8	9.8	9.8	54.803	0.00041102	3.0116	1143000	20	3	0	0	0	0	57152	5626	0	0	0	112520	0	0	0	286480	0	0	301460	442570	0	0	0	0	0	2.2	0
P40394;A0A0C4DG85;E9PFG0	Alcohol dehydrogenase class 4 mu/sigma chain	ADH7	0.000261146	1.10943e-05	23.5388				+	NMG_SNsurr.	+	NMG_SNsurr.	2	2	2	6	6	6	41.481	0.0031165	2.5263	14328000	20	7	0	0	0	0	716420	179110	74671	0	0	3582300	1493400	0	0	3046100	1338700	1438400	1386800	1767700	95592	0	123320	0	55999	2.1	6
Q9NX95;B3KRD1;B7Z4D2;A0A0C4DG86	Syntabulin	SYBU	2.64791e-06	0	#DIV/0!								1	1	1	3.9	3.9	3.9	72.387	0	4.412	623910	26	1	0	0	0	0	23996	10648	8090.2	0	0	276850	210350	0	0	0	136710	0	0	0	0	0	0	0	0	3.9	3.9
O75521;F8WAW4;F1LLU7;C9JB63;A0A0C4DGA2	Enoyl-CoA delta isomerase 2, mitochondrial	ECI2	8.32265e-06	1.41305e-05	0.588985								1	1	1	6.9	6.9	6.9	43.585	0.0030546	2.3431	592800	17	1	0	0	0	0	34871	0	0	0	0	0	0	0	0	144960	0	0	0	115930	111830	64563	0	0	155520	0	0
P20810;E7EQ12;E7EQA0;H0Y7F0;E9PDE4;E9PCH5;B7Z574;A0A0C4DGB5;A0A0A0MR45;H0YD33;H0Y9H6;E7ES10;E7EVY3;A0A0C4DGD1;D6RC54	Calpastatin	CAST	1.46723e-05	2.56556e-05	0.571896								5	5	5	12.3	12.3	12.3	76.572	0	9.7164	5020500	34	7	0	0	272270	335020	147660	14626	6810.9	32743	33162	497300	231570	1113300	1127500	0	75968	532430	0	340820	147300	184490	252420	123170	394300	2.5	2.5
Q9Y6R0;M0QYC2;A0A0C4DGH3;P49757;M0R0Q4;M0QZV7;M0QXQ4;G3V3M5;G3V3R1	Numb-like protein;Protein numb homolog	NUMBL;NUMB	2.68343e-05	1.39506e-05	1.92352								2	2	2	3	3	3	64.891	0.00080096	2.7829	2252900	22	3	0	0	0	0	102400	0	10739	24237	0	0	236260	533220	0	371340	246410	317020	89152	81123	76050	0	72207	132100	97980	0	3
P33316;H0YMP1;H0YMM5;A0A0C4DGL3;H0YNJ9;H0YNW5;H0YKC5;H0YKI0	Deoxyuridine 5-triphosphate nucleotidohydrolase, mitochondrial	DUT	3.10505e-05	4.27861e-05	0.725715								1	1	1	4.8	4.8	4.8	26.563	0.00042301	3.2798	3468800	15	11	0	0	0	0	231250	33467	19176	0	61274	502000	287630	0	919110	255610	223010	318160	0	125230	226080	152420	161080	154230	144270	4.8	4.8
Q9Y2X7;J3QRU8;A0A0C4DGN6;J3QLH1;Q14161;F8W822;R4GNG3;F8WAK2;F8VXI9	ARF GTPase-activating protein GIT1	GIT1	3.13959e-05	3.91015e-05	0.802935								4	4	4	6.7	6.7	6.7	84.34	0	8.1356	12111000	39	24	511100	622950	780500	719950	310540	25219	13930	114490	49939	983550	543270	4465100	1947600	579650	495530	424860	299400	343040	730390	307090	327010	316270	348150	5.5	5.5
Q9BZC1;A0A0C4DGR1;B4DHA8;M0QY66	CUGBP Elav-like family member 4	CELF4	0.000271843	0	#DIV/0!				+	NMG_SNsurr.	+	NMG_SNsurr.	4	4	3	7.6	7.6	6	51.966	0	6.6859	10069000	13	14	1817000	1167700	0	0	774570	187140	113120	0	6561.1	2432800	1470600	0	85294	1796800	1006700	835360	812830	1629000	0	0	0	0	0	3.9	5.6
P39656;A0A0C4DGS1;U3KQ84	Dolichyl-diphosphooligosaccharide--protein glycosyltransferase 48 kDa subunit	DDOST	0.000762022	0.000131995	5.77312				+	NMG_SNsurr.	+	NMG_SNsurr.	9	9	9	27.6	27.6	27.6	50.8	0	39.839	51737000	20	71	2741500	2979900	238180	400320	2586900	613960	337760	77662	65740	12279000	6755200	1553200	1314800	5552900	5479500	6443100	3763900	5223900	545210	647450	697270	607320	874250	27.6	27.6
Q9Y6K0;A0A0C4DGS9	Choline/ethanolaminephosphotransferase 1	CEPT1	2.50449e-05	2.3795e-05	1.05253								1	1	1	2.6	2.6	2.6	46.553	0.0034195	2.2692	1557300	11	6	0	0	0	0	141580	45011	15345	0	0	495120	168790	0	0	180080	0	222650	0	133130	98509	126280	70868	0	61911	2.6	2.6
O43504;R4GMU8;E9PLX3;A0A0C4DGV4	Ragulator complex protein LAMTOR5	LAMTOR5	0.000310419	0.00014	2.21727				+	NMG_SNsurr.			2	2	2	33	33	33	9.6138	0	16.002	7753600	5	14	1063300	0	670810	0	1550700	269180	117160	235550	161770	1345900	585810	1177700	808830	711220	900470	606100	93948	614100	366000	0	136410	196000	211030	33	22
Q13616;A0A590UJR3;A0A590UJ21;A0A0C4DGX4;A0A590UJ50;A0A590UJ56;A0A590UJC4;A0A590UK34;A0A590UJA0	Cullin-1	CUL1	2.17027e-05	1.01405e-05	2.1402				+	NMG_SNsurr.	+	NMG_SNsurr.	3	3	3	6.7	6.7	6.7	89.677	0	4.6127	5021600	47	2	0	0	0	0	106840	13210	14605	8358.9	19306	620850	686450	392870	907370	415100	369900	506850	246930	259750	139270	69202	58184	154910	193940	2.1	6.7
Q15904;A0A0C4DGX8;A6NLC6	V-type proton ATPase subunit S1	ATP6AP1	0.000182782	0.000201302	0.907995								4	4	4	5.3	5.3	5.3	52.025	0	4.9439	17810000	19	15	1025100	750140	1318700	805820	937390	106410	39961	144480	50224	2021800	759260	2745100	954250	1863200	1267900	1257300	571560	1295800	1927500	439550	602010	798660	1306700	3.8	3.2
A0A0C4DH25;P01619	Ig kappa chain V-III region B6	IGKV3D-20	0.000108808	0.000108734	1.00068								1	1	1	13.8	13.8	13.8	12.515	0	4.8196	3191300	5	7	0	0	0	0	638260	110540	59539	0	104730	552700	297700	0	523640	209400	384320	224350	0	231870	186020	388650	124980	0	67688	13.8	13.8
Q8NFP9;Q5T321;A0A0D9SF28;F5GXV7	Neurobeachin	NBEA	4.50191e-06	0	#DIV/0!				+	NMG_SNsurr.			3	3	3	1.1	1.1	1.1	327.82	0.00041408	3.0799	1693100	145	5	0	0	0	0	11677	4807.9	0	0	0	697140	0	0	0	297590	69501	84380	310020	234490	0	0	0	0	0	0.4	0
A0A0D9SF30		NCAM1	0.000309858	0.000488643	0.63412								13	8	8	53.4	39.5	39.5	47.017	0	168.06	29069000	14	41	1421600	1425500	2645400	2779300	2076400	136370	156950	270920	393340	1909200	2197300	3792900	5506700	1142600	899950	1565600	1504500	1935600	1324000	1503000	2205700	1829300	1752800	47.9	44.4
O00571;A0A2R8YF78;A0A2R8Y5G6;A0A0D9SF53;A0A2R8Y645;A0A2R8Y4A4;A0A2U3TZJ9;A0A2R8YDT5;A0A2R8Y7T2;A0A2R8YFS5;A0A2R8YFR4;A0A2R8YCW1;A0A0D9SG12;A0A0D9SFB3;F6S8Q4;A0A2R8YDH3;A0A0J9YVQ7;A0A087WVZ1;Q9NQI0;D6RCM4;C9J081;C9J8G5;A0A2R8Y4D2	ATP-dependent RNA helicase DDX3X	DDX3X	0.000470649	6.3486e-05	7.41342				+	NMG_SNsurr.	+	NMG_SNsurr.	14	14	4	25.7	25.7	7.1	73.243	0	43.023	60764000	39	75	2957000	3076600	614360	512150	1558100	407780	161470	55319	23238	15903000	6297200	2157400	906270	9468400	5082700	6942300	4099300	6607600	779560	718500	263370	459270	1079000	22.1	19
A0A0D9SF54;A0A0D9SFF6;A0A0D9SFH4;A0A5F9ZHC3;A0A1B0GUH3;A0A1B0GTB7;A0A1B0GV13		SPTAN1	0.000836761	0.00139511	0.599781				+	NMG_SNsurr.	+	NMG_SNsurr.	144	144	1	65.3	65.3	0.7	282.83	0	323.31	1168000000	141	677	6904100	8088800	9981000	11983000	8283700	797060	369060	2272400	1474200	112390000	52038000	320400000	207860000	56641000	54240000	45086000	17220000	41657000	56263000	66398000	34473000	45590000	57760000	51.4	50.3
G5E9L0;A0A0D9SF70;E9PQP3;Q8N6H7;E9PIY6;H0YDN9;B0QYV9;E9PN48;E9PK28;Q9NP61;E9PMU9;B0QYV8;H0YDX1;E9PNY8;E9PM63;E9PJT7;E9PMR9	ADP-ribosylation factor GTPase-activating protein 2	ARFGAP2	5.42185e-05	1.01258e-05	5.3545				+	NMG_SNsurr.	+	NMG_SNsurr.	4	4	4	9.9	9.9	9.9	53.476	0	13.766	5119800	25	23	390880	524910	0	0	204790	46576	30294	8956.2	6421.7	1164400	757340	223900	160540	508780	463270	746830	203410	537770	195760	56799	47950	53042	0	9.9	7.7
A0A0D9SFB1;A0A1B0GU67;A0A1B0GUX5;H7C5U0;K7EPK9		DNM1	0.000443676	0.000709319	0.625495				+	NMG_SNsurr.	+	NMG_SNsurr.	37	37	2	52.1	52.1	1.9	94.016	0	323.31	182600000	46	124	4915500	4017200	5010900	5270500	3969500	503470	157640	936570	619020	23160000	7251300	43082000	28475000	11563000	8645900	8216900	2729000	6440200	10819000	9555500	7240700	6397100	9020900	37.1	39.5
Q92614;A0A0D9SFK2;H0YEV9;A0A1B0GWJ6	Unconventional myosin-XVIIIa	MYO18A	2.60789e-05	2.32469e-05	1.12182								11	11	11	9	9	9	233.11	0	20.452	13296000	102	20	836790	0	487300	495350	130350	14197	7525.2	20644	11328	1448100	767570	2105700	1155500	1170400	1271100	909510	598110	746860	922270	479800	490620	322270	907940	3.9	4.3
Q9ULP9;A0A0D9SFR5;H3BQ06;H3BV07;A0A2R8Y518	TBC1 domain family member 24	TBC1D24	2.08341e-05	3.04092e-05	0.685126				+	NMG_SNsurr.	+	NMG_SNsurr.	1	1	1	2.7	2.7	2.7	62.919	0	3.7966	3926200	27	16	0	0	0	0	145410	10536	8896.2	28938	19333	284480	240200	781320	521990	222110	241100	250450	101120	194830	220970	318840	172050	190090	186620	2.7	2.7
O95970;A0A0D9SFU4;A0A1B0GUD3;A0A1B0GV33;A0A1B0GVF6;A0A0D9SFH6	Leucine-rich glioma-inactivated protein 1	LGI1	5.38728e-05	0.000140574	0.383234				+	NMG_SNsurr.	+	NMG_SNsurr.	6	6	6	12	12	12	63.817	0	18.319	15425000	27	24	480150	562860	677630	1127400	571310	45119	26687	125060	86588	1218200	720560	3376700	2337900	856790	772810	769240	96288	308700	1239400	849580	615770	1125200	1138300	9	8.6
P61764;A0A0D9SG72;A0A1B0GWF2;A0A1B0GVQ5;A0A2R8Y5D4;A0A1B0GW76;A0A0D9SFQ7;A0A0D9SFW6;A0A0D9SEP9;A0A0D9SEH5;A0A096LP33;A0A1B0GTD8;A0A1B0GVV9	Syntaxin-binding protein 1	STXBP1	0.00191342	0.00350556	0.545823				+	NMG_SNsurr.			35	35	1	60.1	60.1	2.5	67.568	0	323.31	615380000	31	194	12580000	13117000	18788000	17526000	19851000	2716600	700740	5073500	3291500	84216000	21723000	157280000	102040000	36353000	22016000	16497000	8844300	23492000	32276000	27455000	13761000	29353000	40084000	54.2	45.6
Q92581;A0A1B0GW29;A0A1B0GV11;A0A0D9SGH0	Sodium/hydrogen exchanger 6	SLC9A6	4.54934e-05	2.51665e-05	1.8077								1	1	1	1.8	1.8	1.8	74.161	0.00042265	3.2753	4841600	17	5	0	0	0	0	284800	32258	21822	48702	64800	548380	370980	827930	1101600	383480	497590	283710	0	328240	0	0	142510	197200	160020	1.8	1.8
P04439;A0A1W2PQD0;Q5SRN7;A0A140T937;A0A1W2PS24;A0A1W2PSE7;A0A0G2JI36;Q5SRN5;A0A1W2PRZ0;A0A140T912;A0A140T930;A0A0G2JIF2;A0A0G2JL56;A0A140T8Y4;A0A140T9Z6;A0A140T9B3;Q9GJ45;A0A1W2PS39;A0A1W2PQS8;A0A140T9X5;A0A140T9I0;A0A1W2PRT9;A0A1W2PPF8;B0UXQ0;A0A140T962;A0A140T9J9;A0A0G2JH50;A0A140T913;A0A0G2JPD3;A0A0G2JIF0;A0A140T955;A0A1W2PR61;A0A140T933;A2BF26;A0A1W2PP77;A0A1W2PS56;A0A1W2PRX1;A0A140T8W8;A0A1W…	HLA class I histocompatibility antigen, A-3 alpha chain;Putative HLA class I histocompatibility antigen, alpha chain H	HLA-A;HLA-C;HLA-H	9.22256e-05	8.66321e-05	1.06457								3	3	2	14	14	10.4	40.84	0	14.095	7749500	20	25	0	0	0	0	387470	16450	12073	43050	54383	329010	241460	861010	1087700	758350	458810	353300	559450	908390	273590	363340	386890	460190	708020	3.6	10.1
P0DMV8;A0A0G2JIW1;P0DMV9;V9GZ37	Heat shock 70 kDa protein 1A;Heat shock 70 kDa protein 1B	HSPA1A;HSPA1B	0.000209126	0.000491525	0.425464				+	NMG_SNsurr.	+	NMG_SNsurr.	22	21	12	48.5	46.5	26.5	70.051	0	224.86	85647000	32	78	1690900	2101300	4196800	4508100	2676500	153320	89183	779120	635850	4906300	2853900	24932000	20347000	2069000	3081900	3820600	1551400	1405900	4181700	6211000	4827900	2620200	2837700	37.8	40.9
P28065;A0A0G2JJA7;A2ACR1	Proteasome subunit beta type-9;Proteasome subunit beta type	PSMB9	2.41548e-05	4.35918e-05	0.554112				+	NMG_SNsurr.			1	1	1	9.6	9.6	9.6	23.264	0.00041118	3.0252	1697600	9	3	0	0	0	0	188620	21053	12355	37497	18863	189470	111190	337470	169770	98669	83569	84743	44883	73424	132940	83783	140330	64352	83024	9.6	9.6
O95870;A0A0G2JJD3;F2Z3H2	Abhydrolase domain-containing protein 16A	ABHD16A	4.80108e-05	3.68147e-05	1.30412								2	2	2	6.5	6.5	6.5	63.243	0	5.8288	7730700	29	6	1176400	737990	0	0	266580	63168	16901	29164	17051	1831900	490140	845740	494480	636190	635610	893840	90086	410470	456900	109930	163350	135710	536380	6.5	6.5
Q9UBS5;A0A140TA42;A0A140T9S4;A0A0G2JKF9	Gamma-aminobutyric acid type B receptor subunit 1	GABBR1	1.21061e-05	5.37171e-06	2.25367				+	NMG_SNsurr.			1	1	1	2.2	2.2	2.2	108.32	0.0031213	2.5333	1763300	42	8	0	0	0	0	41983	6830.4	4125.9	0	3486.9	286880	173290	0	146450	169360	145350	143650	137190	256690	93634	55134	0	95363	60299	2.2	2.2
P04062;A0A0G2JNZ5;A0A0G2JLB3;A0A0G2JNZ0	Glucosylceramidase	GBA	0.000169738	7.54724e-06	22.4901				+	NMG_SNsurr.	+	NMG_SNsurr.	4	4	4	8.6	8.6	8.6	59.716	0	9.4118	12097000	27	25	1327200	1934000	0	0	448020	87691	61961	0	0	2367600	1672900	0	0	1770900	1908600	1326000	1300500	1494200	74437	0	54853	65931	60573	6.9	8.6
P67870;Q5SRQ6;Q5SRQ3;N0E472;A0A0G2JM12;N0E644;A0A0G2JM58	Casein kinase II subunit beta	CSNK2B;CSNK2B-LY6G5B-1181;CSNK2B-LY6G5B--991;CSNK2B-LY6G5B-562	0.000108379	0.000141496	0.765948								2	2	2	11.6	11.6	11.6	24.942	0	7.1028	7265000	10	25	579010	643410	0	0	726500	92515	48530	117980	80923	925150	485300	1179800	809230	833590	0	744880	129570	325830	671420	102170	365170	398500	294360	11.6	11.6
P10636;A0A0G2JQJ7;A0A0G2JPD5;A0A0G2JS76;A0A0G2JMX7;I3L2Z2	Microtubule-associated protein tau	MAPT	0.000371875	0.00037222	0.999075								16	16	7	30.1	30.1	14.5	78.927	0	138.03	103580000	39	77	3299900	2477100	3000100	1827600	2655800	360810	133930	644250	381570	14072000	5223100	25126000	14881000	6265100	7005400	3723600	4228300	3587900	5255200	5065800	2851600	2445400	3847600	24.4	24.9
O15197;J3KQU5;A0A0G2JNC5;F8WCM8;A0A0G2JNH7	Ephrin type-B receptor 6	EPHB6	0.000365985	9.01117e-05	4.06146				+	NMG_SNsurr.			2	2	2	1.5	1.5	1.5	110.7	0.00079745	2.7408	59507000	41	10	0	12099000	0	0	1451400	359640	137130	147650	70906	14745000	5622400	6053600	2907100	9440100	6388700	611650	3959200	5220300	1159400	0	1195600	1472600	731140	1.5	1.5
Q9H313;A0A0G2JPK6;E7ET67	Protein tweety homolog 1;Protein tweety homolog	TTYH1	0.000184082	0.000342383	0.537648				+	NMG_SNsurr.			2	2	2	6	6	6	49.05	0	7.1533	19335000	10	26	1035900	1644000	1522300	2365100	1933500	109680	116170	409890	492270	1096800	1161700	4098900	4922700	829430	909030	1143200	0	708920	1259900	625980	697050	927540	953910	6	6
Q12979;A0A0G2JQ41;A0A1C7CYZ0;B7Z683;I3L1U8;I3L2P5;A0A0G2JRJ1;I3L379;I3L3W0;I3NI05;H0Y554	Active breakpoint cluster region-related protein	ABR	5.15945e-05	7.8366e-05	0.658379								6	6	5	8.4	8.4	7.2	97.597	0	11.13	16291000	43	8	925330	0	0	1270300	378860	59748	15285	50019	60191	2569100	657240	2150800	2588200	1206900	742050	887780	395100	757870	962530	619990	612720	1271200	869540	5.8	2.9
O43251;B0QYV1;A0A0G2JRD1;S4R3K7;A0A0G2JRA5;I3L1D4;F8VZG9;B7Z1U7;J3KNW3;A0A087X2B1;A0A0G2JSB3;B0QYY4;Q9NWB1;F8VR27;S4R469;B0QYY7;A0A286YEU2;F8VZY7	RNA binding protein fox-1 homolog 2;RNA binding protein fox-1 homolog;RNA binding protein fox-1 homolog 1	RBFOX2;RBFOX1	6.33411e-05	2.27923e-06	27.7905				+	NMG_SNsurr.			2	2	2	10.5	10.5	10.5	41.373	0	4.9996	2588600	11	6	532770	787320	0	0	235330	69053	52717	0	0	759580	579890	0	0	603820	0	126170	148540	331960	0	38654	0	0	0	10.5	10.5
Q9UHX1;E9PMU7;E9PN18;A0A0J9YVR6;E9PQ56;A0A0J9YWM1;H0YEM1;A0A0J9YYL3;A0A0J9YXJ8;A0A0J9YVP6;A0A0J9YXX5	Poly(U)-binding-splicing factor PUF60	PUF60	6.56835e-06	6.21275e-06	1.05724								1	1	1	3.9	3.9	3.9	59.875	0.00080032	2.7776	1427100	23	4	0	0	0	0	62047	26227	16158	0	0	603230	371620	0	0	0	0	0	0	249510	0	131410	0	0	71309	3.9	3.9
A0A0J9YWN0;A0A0J9YWE1			0	5.30258e-06	0								7	1	1	43.4	9	9	21.26	0	4.7646	550390	11	2	0	0	0	0	50036	0	0	20096	21772	0	0	221050	239500	0	0	0	0	0	89844	0	0	0	0	16.4	25.9
O75190;C9J2C4;A0A0J9YX62;C9JDR7;C9JDX6;F8WCZ4;C9J2P2;E9PH18;C9JB42;Q8WWF6;Q8NHS0;C9JN01	DnaJ homolog subfamily B member 6	DNAJB6	0.000109145	2.15772e-05	5.05837				+	NMG_SNsurr.	+	NMG_SNsurr.	4	3	3	17.8	14.7	14.7	36.087	0	6.1131	4059900	13	3	0	0	0	0	312300	58135	45548	0	0	755750	592130	0	0	634970	404040	509880	464610	373800	0	0	149250	0	175460	13.8	17.8
A0A0J9YXJ0;Q5VZZ6;V9GYD9;A0A1B0GUN8;E9PC62;A0A1B0GU44;A0A0J9YX66;O95319;G5EA30;Q92879;F5H4Y5;E9PKU1;F5H0D8;E9PSH0;A0A0J9YXK1;E9PQK4;V9GY47	CUGBP Elav-like family member 2	CELF2	1.0681e-05	0	#DIV/0!								3	3	3	7.5	7.5	7.5	57.12	0	4.8816	267060	18	4	0	0	0	0	14837	0	0	0	0	0	0	0	0	0	0	124840	142220	0	0	0	0	0	0	0	0
A0A0J9YXF2;Q15165;G3XAK4;A0A2Q2SAK4;A0A0J9YXM1;A0A0J9YXU7	Serum paraoxonase/arylesterase 2	PON2	0.00012325	9.25033e-05	1.33239								5	5	5	18.7	18.7	18.7	41.527	0	11.19	10949000	15	7	780520	0	0	0	729930	109120	82345	91552	85199	1636800	1235200	1373300	1278000	1180500	800490	648400	0	917370	469170	454060	94552	127570	733660	15.5	15.5
P46940;A0A0J9YXZ5;H0YLE8	Ras GTPase-activating-like protein IQGAP1	IQGAP1	1.01784e-06	3.22759e-06	0.315357								2	2	2	2.1	2.1	2.1	189.25	0.0031373	2.5812	1340200	81	2	0	0	0	0	16545	0	4110.7	2576.5	3960.2	0	332970	208700	320780	0	119690	46438	0	0	0	0	0	282050	29566	0	1
Q86T65;A0A0J9YYF7	Disheveled-associated activator of morphogenesis 2	DAAM2	5.78913e-07	7.73866e-06	0.0748079				+	NMG_SNsurr.	+	NMG_SNsurr.	1	1	1	1.7	1.7	1.7	123.5	0.0041291	2.1556	2123600	59	3	0	0	0	0	35993	0	0	15391	9074	0	0	908070	535370	0	67825	0	0	0	209620	123800	90982	111370	76553	0	0
P26378;A0A494C1D9;A0A494C0F8;B1APY9;A0A494C147;A0A0R4J2E6;A0A494C015;A0A494C173	ELAV-like protein 4;ELAV-like protein	ELAVL4	3.82523e-05	0	#DIV/0!				+	NMG_SNsurr.	+	NMG_SNsurr.	12	3	2	34.5	11.2	8.3	42.398	0	11.021	2047900	20	7	0	0	0	0	102400	22108	15173	0	0	442160	303460	0	0	582650	0	228530	220100	271010	0	0	0	0	0	34.5	34.5
P43243;A8MXP9;A0A0R4J2E8;D6REM6;D6R991;H0Y8T4;B3KM87;D6RBI2;D6RE02;D6RIA2;D6RAM9;D6RAY2;D6RBK5;Q68E03	Matrin-3	MATR3	0.00023158	7.10157e-05	3.26097				+	NMG_SNsurr.	+	NMG_SNsurr.	10	10	10	17.9	17.9	17.9	94.622	0	39.642	32082000	38	23	1814500	3330700	598360	518500	844280	157450	85546	41251	52165	5983200	3250700	1567500	1982300	4257500	2818300	3338600	1492700	3799500	660900	1223000	638620	542030	527590	13.2	13.2
Q6PIU2;A0A0R4J2G3;A0A0A0MTJ9;H7C046	Neutral cholesterol ester hydrolase 1	NCEH1	0.000357806	0.000219745	1.62828								8	8	8	29.9	29.9	29.9	45.807	0	32.432	35154000	21	46	2355200	2714000	938000	1565000	1674000	322950	142210	123530	148800	6781900	2986500	2594200	3124700	3062300	3195700	3439700	1236200	2647700	1805900	531840	255900	1101600	2389400	19.4	20.1
Q9Y4C0;A0A0U1RRJ0;A0A0U1RQC5;A0A0A0MR89;Q9HDB5;A0A0C4DGK4;H0YJL2;A0A0U1RQP8;A0A0D9SFF4	Neurexin-3	NRXN3	3.15347e-05	3.29263e-05	0.957738								7	7	5	4.9	4.9	3.7	180.6	0	16.759	14203000	71	23	0	1203500	575720	838100	200040	7260	21913	38238	32722	515460	1555800	2714900	2323300	895880	864050	908300	252770	1145800	1040800	71067	399550	594550	920380	1.2	3
Q14498;A0A0U1RQH7;H0Y4X3;G3XAC6;A0A0U1RQW2;Q5QP23	RNA-binding protein 39	RBM39	3.54636e-05	1.59257e-06	22.2681				+	NMG_SNsurr.	+	NMG_SNsurr.	2	2	2	6	6	6	59.379	0	4.9482	2416300	24	8	399640	391270	0	0	100680	25174	11738	0	0	604170	281720	0	0	420200	173330	321470	170980	403320	0	0	41148	0	0	6	6
Q9BX66;A0A0U1RQI5;A0A3B3IT56	Sorbin and SH3 domain-containing protein 1	SORBS1	3.28072e-05	4.13871e-05	0.792691								4	4	4	4.3	4.3	4.3	142.51	0	7.5032	13897000	59	10	1190300	0	1083200	0	235550	33915	5624	60199	24527	2001000	331820	3551800	1447100	961470	550050	759270	358320	807660	616700	543360	660130	526470	782210	3.1	0.8
O75122;E3W994;J3KR49;A0A0U1RQI6;E7ERI8;E7EW49;B3KR06;E7ENG2;C9J668;D6RBU8;H7C4M5;H7C5M8	CLIP-associating protein 2	CLASP2	4.65134e-05	7.87168e-05	0.590896				+	NMG_SNsurr.	+	NMG_SNsurr.	15	15	11	15.8	15.8	12.9	141.06	0	33.254	29013000	74	31	808460	755710	777810	681850	392070	37608	18546	90389	59567	2783000	1372400	6688800	4408000	1816200	1451200	1105300	560570	1267300	1843000	1223500	1315000	1288800	1890100	4.9	4.9
A0A0U1RQP1;Q05193;A0A0D9SFE4	Dynamin-1	DNM1	5.08613e-05	3.97255e-05	1.28032								37	2	2	52.3	3.4	3.4	96.396	0.00042717	3.416	15795000	45	2	0	0	2396500	0	351000	39969	26244	78446	76920	1798600	1181000	3530100	3461400	1330600	355270	0	1461700	152280	461150	1285400	125110	321160	331250	36	38.3
Q8WXE1;A0A0U1RQR9;A0A0U1RRM7;A0A0U1RQW3	ATR-interacting protein	ATRIP	0.000165895	0.000455567	0.364151								1	1	1	1.4	1.4	1.4	85.837	0.010014	1.7593	51249000	30	5	0	0	0	0	1708300	0	0	758540	0	0	0	22756000	0	2693300	2839500	2701200	434240	871140	7353200	4525700	0	7074400	0	0	0
Q9UNF0;A0A0U1RR22;B0QYG7;B0QYG8;H0Y923	Protein kinase C and casein kinase substrate in neurons protein 2	PACSIN2	7.05527e-05	0.000107634	0.655485				+	NMG_SNsurr.			5	5	5	11.9	11.9	11.9	55.738	0	7.9186	16525000	23	23	742890	788890	1124800	892010	718480	73865	40576	248200	95210	1698900	933240	5708600	2189800	409400	541190	676960	433060	696430	765380	758230	690060	540120	483640	9.7	9.7
Q8N568;G5E9L9;A0A0U1RR70;A0A0U1RRD0	Serine/threonine-protein kinase DCLK2	DCLK2	2.0572e-05	3.09871e-05	0.66389								3	3	3	5.7	5.7	5.7	83.605	0	8.4913	9082200	38	11	571900	695400	585070	811870	239010	18159	12787	74707	53885	690040	485910	2838800	2047600	218190	494970	383430	84825	269140	312350	524770	326810	91750	313550	3.9	3.9
Q9Y2D4;A0A0U1RRB6	Exocyst complex component 6B	EXOC6B	3.06753e-05	1.61369e-05	1.90093								2	2	2	2.3	2.3	2.3	94.2	0.0086549	1.8197	3752800	47	4	0	0	0	0	79846	6833.9	3119.9	11187	4327.9	321190	146640	525800	203410	89347	0	105300	1374000	109130	0	46473	322950	508560	0	1.5	1.5
A0A0U1RRL7			0.000255418	0.000183301	1.39343								1	1	1	36.6	36.6	36.6	7.6794	0	20.981	5971800	4	18	0	0	0	0	1493000	253900	89165	292710	195870	1015600	356660	1170800	783480	276500	297160	269510	332390	491090	189450	288690	152310	0	348150	36.6	36.6
Q8TB22;A0A0U1RRL8;H0Y9W3;H0Y9M1	Spermatogenesis-associated protein 20	SPATA20	4.52764e-05	7.37634e-06	6.13806				+	NMG_SNsurr.			7	7	7	11.8	11.8	11.8	87.898	0	10.188	5488200	45	15	546390	391120	0	0	121960	24401	12822	0	0	1098000	576970	0	0	783470	1314200	0	596450	716830	0	0	0	199280	202970	4.8	9.5
P26599;A6NLN1;A0A0U1RRM4;K7ELW5;K7ES59;K7EKJ7;K7EK45	Polypyrimidine tract-binding protein 1	PTBP1	2.97556e-05	3.7573e-05	0.791942								2	2	2	8.1	8.1	8.1	57.221	0	4.0374	3339700	20	4	0	0	0	0	166980	14324	16105	17960	15981	286480	322110	359200	319610	181140	296610	291760	140230	142930	210870	284810	162460	84947	256490	4.3	8.1
Q96AC1;A0A0U1RRM8;H0YJ34;G3V3J0	Fermitin family homolog 2	FERMT2	1.75155e-05	1.04155e-05	1.68167								3	3	3	4.9	4.9	4.9	77.86	0	5.2254	4579000	37	5	604980	0	575450	0	123760	26472	4185.9	49973	0	979480	154880	1849000	0	114170	264430	180270	224630	269490	103030	294000	83908	0	61656	2.8	1.3
P01889;A0A140T9S9;A0A140T9H3;A0A140T9G0;A0A140T9A9;A0A140T951;A0A1W2PPR8	HLA class I histocompatibility antigen, B-7 alpha chain	HLA-B	2.30126e-05	2.64974e-05	0.868488								2	1	1	9.1	5.5	5.5	40.46	0.0096809	1.7743	1911900	18	3	0	0	0	0	106210	29045	0	0	0	522800	0	0	0	314160	0	155060	0	306670	179420	0	0	290520	143230	9.1	3.6
Q5SQH8;H7C5B5;H7C5D3;H7C4U4;Q0P5T2;A0A140T9G8	Uncharacterized protein C6orf136	C6orf136	2.60395e-05	2.3692e-05	1.09909								1	1	1	3.8	3.8	3.8	35.794	0.0030769	2.3923	1542600	11	6	0	0	0	0	140230	20416	10786	0	29350	224580	118650	0	322850	0	161390	179950	0	196920	0	130310	66274	0	141640	3.8	3.8
P0C0L4;A0A140TA44;A0A140TA32;A0A140TA49;A0A0G2JPR0	Complement C4-A;Complement C4 beta chain;Complement C4-A alpha chain;C4a anaphylatoxin;C4b-A;C4d-A;Complement C4 gamma chain	C4A	5.36117e-05	5.96296e-05	0.899079								14	14	1	11.7	11.7	1.5	192.78	0	63.226	34752000	80	48	1142600	1383900	982700	1258500	434410	43622	33089	81577	109860	3489800	2647100	6526200	8789100	969050	2416900	1367200	1566900	794530	1011300	1477300	838110	1944100	915100	4.1	6.8
Q5XKP0;K7EIR2;A0A140TA84;A0A140TA86	Protein QIL1	QIL1;C19orf70	0.000658456	0.000581671	1.13201								1	1	1	18.6	18.6	18.6	13.087	0	15.895	15468000	4	12	1668200	1879000	1150000	1371600	3867000	636690	240470	644520	532530	2546700	961890	2578100	2130100	740730	667190	733280	1019800	1044200	620230	709790	515770	423850	776220	18.6	18.6
O00305;A0A1B0GTS4;A0A1B0GTX2;A0A1C7CYX2;H0Y476;A0A1B0GXG0;A0A1B0GTN8;A0A1B0GTA9;A0A1B0GTP5;A0A1B0GU53;A0A1B0GU07;A0A1B0GVU5;A0A1B0GVB2;A0A1B0GUK4;A0A1B0GWF9;E7EN11;A0A1B0GTF6;A0A1B0GTK1;A0A1B0GTX8;Q02641;A0A1B0GVF0;Q08289;A0A2U3TZM7;A0A494C0B2;A0A087WVX5;A0A2R8Y555;A0A494C184	Voltage-dependent L-type calcium channel subunit beta-4;Voltage-dependent L-type calcium channel subunit beta-1;Voltage-dependent L-type calcium channel subunit beta-2	CACNB4;CACNB1;CACNB2	3.76828e-05	2.86036e-05	1.31741								2	2	2	4.4	4.4	4.4	58.169	0	3.7113	3705400	27	8	0	0	0	0	137240	19436	5367.9	8681.7	0	524760	144930	234410	0	456780	456180	397050	224060	271640	360420	0	137910	243910	253300	2.3	4.4
P23786;A0A1B0GV75;A0A1B0GTB8;A0A1B0GWC0;A0A1B0GVF3	Carnitine O-palmitoyltransferase 2, mitochondrial	CPT2	6.3771e-05	4.44865e-05	1.43349								4	4	4	11.2	11.2	11.2	73.776	0	10.361	11830000	35	21	780400	784970	770560	707920	338010	44930	14765	69864	37577	1572500	516770	2445200	1315200	1252400	517580	930430	391130	902310	408030	273940	384770	391550	528450	7.4	5.6
P49419;A0A1B0GW77;A0A1B0GTG2;A0A1B0GW82;A0A1B0GUA1;A0A1B0GTJ4;A0A1B0GTY9;A0A1B0GV49;A0A1B0GUY0;A0A0J9YWF7;H0YHM6;F8VVF2;F8WDY6;A0A1B0GVU0;A0A0J9YWM6;F8WD33;A0A1B0GW65;A0A0J9YWK1	Alpha-aminoadipic semialdehyde dehydrogenase	ALDH7A1	0.000376644	0.000637605	0.590717								20	20	20	54	54	54	58.486	0	170.48	105760000	24	54	3110000	2568700	4265900	5836500	4406700	473920	186170	1012200	1147800	11374000	4468200	24293000	27548000	2496700	7753000	4428600	899730	1574600	4175200	8938200	3058500	3270600	1482800	39.7	31.2
Q9BXF6;A0A1B0GTL5	Rab11 family-interacting protein 5	RAB11FIP5	0.000107975	6.10417e-05	1.76887								11	11	11	32.6	32.6	32.6	70.414	0	28.314	15929000	35	32	722790	1492800	0	0	455110	108940	43672	40217	15858	3813000	1528500	1407600	555040	1748600	267790	505260	1610600	1719000	636530	322750	276710	411070	1126300	27.7	7
Q13510;A0A1B0GTZ5;A0A1B0GTM3;A0A1B0GUA4;A0A1B0GW68;E7EMM4;A0A1B0GTP7;A0A1B0GUH5;A0A1B0GUG1;A0A1B0GUW4;A0A1B0GUE3;A0A1B0GV06;A0A1B0GVG2;A0A1B0GUB3;A0A1B0GU06;A0A1B0GU62;A0A1B0GVJ1;A0A1B0GW48;A0A1B0GVE7;A0A1B0GV95;A0A1B0GVC9;A0A1B0GV88;A0A1B0GVA3;A0A1B0GUJ3;A0A1B0GW66	Acid ceramidase;Acid ceramidase subunit alpha;Acid ceramidase subunit beta	ASAH1	0.00377808	0.000252459	14.9651				+	NMG_SNsurr.	+	NMG_SNsurr.	22	22	22	53.7	53.7	53.7	44.659	0	193.93	241800000	21	84	42701000	51189000	2872600	4548600	11514000	2584300	1848400	254950	347830	54271000	38816000	5353900	7304500	20664000	27807000	24481000	28964000	27200000	1512300	1668700	1363000	1154800	1235500	53.2	53.7
A0A1B0GTP9;A0A096LP52			9.85726e-06	4.95341e-05	0.198999				+	NMG_SNsurr.	+	NMG_SNsurr.	35	2	2	61.3	4.4	4.4	67.327	0	6.5638	6877200	29	8	0	0	0	0	237150	0	11648	75774	64489	0	337790	2197400	1870200	110110	226030	246870	0	0	326820	517030	259000	383670	402300	52.8	44.8
Q9UDY2;A0A3B3IT83;A0A3B3IRV6;A0A3B3ISF1;A0A3B3IU51;A0A3B3ISZ5;A0A3B3IRI3;A0A3B3ITE1;A0A1B0GTW1;A0A2R8YDH4;A0A3B3IS03	Tight junction protein ZO-2	TJP2	2.17434e-06	9.46274e-06	0.229779								3	3	3	3.1	3.1	3.1	133.96	0	5.8384	4035800	67	8	0	0	0	0	60235	0	0	19629	22750	0	0	1315100	1524200	296220	0	0	0	0	282390	386030	107140	0	124620	0	0
A0A1B0GTW6;Q9H4G0;A0A0C4DH22;Q4VXN0;Q4VXN1;X6RC15;H7C2K6;Q4VXN5;Q4VXN6;H0Y482;A0A2R8Y6T6;A0A3B3ITC5;Q4VXN2;Q4VXN7	Band 4.1-like protein 1	EPB41L1	0.000186435	0.00027751	0.671814				+	NMG_SNsurr.			37	35	34	31.1	29.8	28.9	175.04	0	301.72	136250000	86	134	2454700	2796600	3476800	3759000	1584300	157950	68299	419980	236670	13584000	5873700	36118000	20354000	9245000	6351600	5401700	2731000	5221700	8730200	5233300	4289200	6272200	6848900	23.4	23.3
Q96EK5;A0A1B0GUH6;A0A1B0GUA3;A0A1B0GU96;A0A1B0GVY9;A0A1B0GTE6;A0A0D9SFK7	KIF1-binding protein	KIAA1279;KIF1BP	3.44677e-05	1.18252e-05	2.91477				+	NMG_SNsurr.	+	NMG_SNsurr.	2	2	2	10.3	10.3	10.3	71.813	0	6.6523	3904400	31	12	0	0	0	0	125950	26183	8351.9	13613	0	811680	258910	422000	0	354610	209160	710050	197080	439140	121550	151060	0	130670	98510	3.4	3.4
Q9Y2H5;A0A5F9ZH45;Q5VTI5;A0A1B0GUN5	Pleckstrin homology domain-containing family A member 6	PLEKHA6	7.70426e-06	4.01245e-06	1.92009								1	1	1	1.1	1.1	1.1	117.13	0.006315	2.0551	1825100	48	4	0	0	0	0	38023	9913.1	2416.8	7122.5	0	475830	116010	341880	0	146890	203450	0	111190	150970	74611	131400	0	0	72885	1.1	1.1
Q684P5;A0A1B0GV05	Rap1 GTPase-activating protein 2	RAP1GAP2	4.36915e-05	4.19379e-05	1.04181								3	3	3	5.3	5.3	5.3	80.055	0	4.1656	9410600	32	9	720230	673870	0	577090	294080	52313	22074	60764	33291	1674000	706360	1944500	1065300	776040	331300	395420	470320	366940	338420	271400	564860	376240	129500	5.3	5.3
Q7Z4S6;A0A1B0GV47;H0YHT2;H0YIM7;H0YI78;H0YIM6;Q86VH2;O75037;Q2M1P5	Kinesin-like protein KIF21A	KIF21A	0.000205967	0.00013677	1.50594				+	NMG_SNsurr.			20	20	20	18.6	18.6	18.6	187.18	0	72.539	72889000	69	88	1709800	1919600	1556900	1478100	1056400	142040	73740	205790	110150	9800900	5088000	14200000	7600600	6539700	3903200	4899500	3993000	4898800	1964800	2069100	2668100	2535500	2728200	13.8	14.4
A0A1B0GVC7;O75787;A0A1B0GVZ1;A0A1B0GWD6;A0A1B0GVI9;B7Z1I9;B7Z413;A0A1B0GTB0;A0A1B0GTU8;A0A1B0GVB9;A0A1B0GUT7;A0A1B0GVW0	Renin receptor	ATP6AP2	4.15351e-05	1.71451e-05	2.42257								2	2	2	11.2	11.2	11.2	27.54	0	4.5192	2032200	10	1	0	0	0	0	203220	57979	13651	22877	14688	579790	136510	228770	146880	249600	0	176900	110370	173720	101210	0	0	57290	71113	11.2	6.6
P07339;A0A1B0GVD5;A0A1B0GWE8;A0A1B0GW44;A0A1B0GVP3;A0A1B0GV23;A0A1B0GU92;A0A1B0GU03;H7C469;C9JH19;F8WD96;H7C1V0;F8W787;A0A1B0GV01;A0A1B0GVF1	Cathepsin D;Cathepsin D light chain;Cathepsin D heavy chain	CTSD	0.000729128	8.04426e-05	9.06395								17	17	17	49.8	49.8	49.8	44.552	0	323.31	45744000	19	19	6589800	6743700	0	2322400	2407600	434030	222430	238520	178500	8246500	4226100	4531900	3391400	2520400	13089000	1069300	5068600	1295900	0	2185000	119700	0	0	49.8	45.4
A0A1C7CYX9;Q16555;E5RFU4	Dihydropyrimidinase-related protein 2	DPYSL2	0.000863732	0.00217098	0.397853				+	NMG_SNsurr.			38	38	34	71.3	71.3	63.1	73.502	0	323.31	351490000	38	48	18920000	17947000	42606000	57535000	9249800	574020	232030	2104100	2014600	21813000	8817300	79955000	76556000	12504000	10072000	15912000	4310100	16486000	26929000	17119000	33190000	17232000	10599000	69.1	65.4
Q9H902;A0A2R8Y6K6;A0A1C7CYY3;A0A2R8YD64;A0A2R8Y5P1;U3KPV7	Receptor expression-enhancing protein 1;Receptor expression-enhancing protein	REEP1	0.000124087	9.70035e-05	1.2792								3	3	3	18.4	18.4	18.4	22.254	0	6.3826	8233900	12	10	940320	0	604980	0	686160	122200	31022	118850	64060	1466400	372260	1426200	768720	753760	519390	302290	258940	777770	395950	499220	160120	107020	425860	18.4	5
Q8TD08;A0A1C7CYZ1	Mitogen-activated protein kinase 15	MAPK15	0.000231196	0.000237845	0.972046								1	1	1	1.5	1.5	1.5	59.831	0.0041588	2.228	47798000	31	14	0	0	0	0	1541900	200180	56260	327340	226880	6205700	1744100	10147000	7033300	4611800	2391000	3483200	1361400	1258400	2746100	1438400	1917400	2346300	1113700	1.5	1.5
Q9BWM7;A0A1P0AYU5;S4R3N9	Sideroflexin-3	SFXN3	0.000400312	0.000367831	1.0883								9	8	8	38	32.1	32.1	35.503	0	30.756	50211000	19	46	2457900	2405900	1706500	1966500	2642700	396330	210270	388850	465070	7530300	3995100	7388100	8836300	3694700	3029600	1267200	1792800	3279900	2108500	2631500	711610	1857500	2087500	33.6	29.3
Q969N2;A0A1W2PRG1;A0A1W2PPS0;A0A1W2PPC3;A0A1W2PP57;A0A1W2PR92;A0A1W2PRZ8;A0A1W2PRV7;A0A1W2PRH2;A0A1W2PPI8;H7C2Y2;A0A1W2PNW9;A0A1W2PQ29;A0A1W2PNP0;A0A1W2PRH8;A0A1W2PQL3;A0A1W2PPR6;A0A1W2PR22;B7Z7C5;A0A1W2PP53;A0A1W2PP03;A0A1W2PNZ5;A0A1W2PPQ7;A0A1W2PP13;A0A1W2PQI9;A0A1W2PQN1;A0A1W2PQ52;A0A1W2PRL6;A0A1W2PNS2;A0A1W2PR70;A0A1W2PP98;A0A1W2PPU8;A0A1W2PRB4	GPI transamidase component PIG-T	PIGT	2.16527e-05	2.59302e-06	8.35039				+	NMG_SNsurr.			2	2	2	5.5	5.5	5.5	65.699	0.00042808	3.4572	1676500	25	3	0	0	0	0	67062	16025	6107.1	0	0	400620	152680	0	0	290690	232470	261870	0	258050	0	0	0	0	80176	1.4	1.4
Q9BYD2;A0A1W2PPE5;A0A1W2PQB6;A0A1W2PS92;Q5SZR1	39S ribosomal protein L9, mitochondrial	MRPL9	2.33559e-05	0	#DIV/0!				+	NMG_SNsurr.	+	NMG_SNsurr.	1	1	1	6.4	6.4	6.4	30.243	0.0037979	2.2603	989780	16	4	0	0	0	0	61861	13526	7783.9	0	0	216420	124540	0	0	269170	0	154060	95230	130360	0	0	0	0	0	6.4	6.4
P23368;A0A1W2PR68;A0A1W2PPH1;A0A1W2PQH3;A0A1W2PQT3;A0A1W2PQY8;A0A1W2PQ37;A0A1W2PQF8;A0A1W2PRH1;A0A1W2PRS2;A0A1W2PRY9;A0A1W2PQH4	NAD-dependent malic enzyme, mitochondrial	ME2	0.000135026	0.000150146	0.8993								8	8	8	17	17	17	65.443	0	92.067	25904000	28	25	1155000	1934800	1351200	1254300	925130	79300	72903	189930	144480	2220400	2041300	5318000	4045400	485080	1743000	2648400	401010	1694200	974850	836090	1252300	1537600	705940	13.2	13.2
O75382;A0A1W2PPI7;E9PMK8	Tripartite motif-containing protein 3	TRIM3	8.44481e-05	5.43545e-05	1.55365				+	NMG_SNsurr.			6	5	5	13.3	12	12	80.829	0	11.584	10521000	34	12	622260	684470	0	505500	309430	33525	28207	0	34123	1139900	959040	0	1160200	1139700	1047400	955700	751420	1034100	485730	270980	555090	462340	559040	8.3	9.7
Q00839;A0A1W2PPS1;A0A1W2PP35;A0A1X7SBS1;Q5RI18;A0A1W2PQL0;A0A1W2PP34;A0A1W2PPL4;A0A1W2PPH7;A0A1W2PRZ7;A0A1W2PQ74;A0A1W2PQD4;A0A1W2PRI6;A0A1W2PPE9;A0A1W2PP22	Heterogeneous nuclear ribonucleoprotein U	HNRNPU	0.000778182	0.000267469	2.90943				+	NMG_SNsurr.	+	NMG_SNsurr.	14	14	14	26.9	26.9	26.9	90.583	0	78.07	95610000	33	84	4551900	4434400	1823900	1884900	2897300	531270	234820	187750	246820	17532000	7748900	6195600	8144900	13193000	6105000	6788500	5838400	12272000	3031600	3020100	1562000	2090900	2087300	15.5	17.7
Q14108;A0A1W2PPX5;A0A1W2PQR6;A0A1W2PQB7;A0A1W2PS43;A0A1W2PRS1;A0A1W2PRF6;A0A1W2PPU6;A0A1W2PSE4;D6RDG0;A0A1W2PS70;A0A1W2PNX7	Lysosome membrane protein 2	SCARB2	0.00114919	4.59432e-05	25.0133				+	NMG_SNsurr.	+	NMG_SNsurr.	12	12	12	28	28	28	54.29	0	102.01	93541000	21	46	11899000	14907000	1409400	741320	4454300	1269300	682740	332820	68838	26655000	14338000	6989100	1445600	7828200	13041000	8581900	4704700	8637700	315800	497930	185990	133110	187950	28	28
Q02246;A0A1W2PQ11;A0A1B0GTL7;A0A1W2PQ86;A0A1W2PQJ4;A0A1W2PR60;A0A1W2PPQ9	Contactin-2	CNTN2	3.26103e-05	9.13503e-05	0.356981				+	NMG_SNsurr.	+	NMG_SNsurr.	11	11	11	16.2	16.2	16.2	113.39	0	25.788	15952000	48	30	447350	785940	602030	1256800	332330	18357	5260.3	42313	84043	881110	252490	2031000	4034000	1015900	877400	465250	0	663390	1078500	1325100	797640	1154300	1375400	6.1	2.5
Q92841;A0A1X7SBZ2;A0A5H1ZRQ2;A0A1W2PQ51;A0A0U1RQJ0	Probable ATP-dependent RNA helicase DDX17	DDX17	0.000175544	2.46151e-05	7.13153				+	NMG_SNsurr.	+	NMG_SNsurr.	11	11	9	21.1	21.1	17.7	80.272	0	23.969	19200000	35	24	1072200	653090	0	0	548570	128100	62846	10617	3648.8	4483300	2199600	371580	127710	4081400	1155500	2247500	1452900	1860900	444230	458750	131810	111930	72835	19.1	19.9
A0A1W2PQM2;F8VS66;F8VRZ4;F8VWV9;F8VX09;F8VRK0;F8W0F6;F8VXZ7		TUBA1C;TUBA1A	3.51276e-05	1.13854e-05	3.08532								18	1	1	60.9	3.1	3.1	36.651	0.0031422	2.591	1658600	16	4	0	0	0	0	103660	0	19783	0	0	0	316520	0	0	263800	350890	364980	0	134300	0	93285	105240	0	29569	44.3	47.4
A0A1W2PQS6;S4R435		RPS10-NUDT3	1.29777e-05	7.00146e-05	0.185357								3	1	0	11.7	3.4	0	33.14	0.0041635	2.2397	2415600	16	3	0	0	0	0	150980	0	32629	0	0	0	522070	0	0	0	0	434850	0	0	346630	306800	208100	597170	0	8.2	11.7
P23434;A0A1W2PQV2;H3BUH9	Glycine cleavage system H protein, mitochondrial	GCSH	1.6394e-05	7.08353e-05	0.231438								1	1	1	11.6	11.6	11.6	18.884	0	13.136	992340	7	1	0	0	0	0	141760	0	0	0	0	0	0	0	0	0	227880	0	0	0	0	764460	0	0	0	0	0
A0A1W2PR05;A0A1W2PS68;Q07699	Sodium channel subunit beta-1	SCN1B	6.1235e-06	4.65374e-05	0.131582								1	1	1	9.2	9.2	9.2	21.497	0	5.3863	1158400	10	1	0	0	0	0	115840	0	0	0	44246	0	0	0	442460	0	121600	0	0	0	117800	0	0	105900	370690	0	0
Q8NC96;F5GYH1;A0A1W2PRM0;A0A1W2PRL5;A0A1W2PR09;A0A1W2PRW5;A0A1W2PR27;A0A1W2PPF5;F5H2U7;A0A1W2PRQ7;A0A1W2PNT6	Adaptin ear-binding coat-associated protein 1	NECAP1	0.00011511	0.000232147	0.495848				+	NMG_SNsurr.	+	NMG_SNsurr.	5	5	5	32	32	32	29.737	0	44.087	16625000	12	7	0	0	833790	1314400	1385400	121800	57872	390110	301190	1461600	694470	4681300	3614300	696370	789500	597900	242500	214030	909760	692940	671790	700120	658070	18.2	18.2
P01860;A0A286YES1;A0A4W9A917	Ig gamma-3 chain C region	IGHG3	3.62409e-06	2.93831e-05	0.123339								7	2	0	20.2	7.4	0	41.287	0	5.0777	2757800	17	1	0	0	0	0	162230	0	0	77941	33569	0	0	1325000	570680	0	0	129020	0	0	0	583120	0	0	150020	15.9	18.8
P01876;A0A286YEY1;A0A0G2JMB2;P01877;A0A286YEY5	Ig alpha-1 chain C region	IGHA1	0.000489488	0.000541694	0.903624								7	7	7	32.9	32.9	32.9	37.654	0	38.572	62654000	15	52	4151400	3940700	4177000	4514500	4176900	511870	282670	957620	824730	7678100	4240100	14364000	12371000	1219200	5318900	3489300	1245900	2041400	2039000	3194600	2341500	1176900	1933800	20.1	28.6
P01859;A0A286YEY4	Ig gamma-2 chain C region	IGHG2	8.8221e-05	0.000117558	0.750447								6	2	1	18.4	6.7	2.5	35.9	0	12.023	13922000	13	7	0	0	0	0	1070900	214000	71385	290080	178770	2782000	928000	3771000	2324000	335810	741750	570320	194520	255070	360530	616540	373890	186250	482530	13.5	16.9
O43175;A0A286YF22;A0A2C9F2M7;A0A286YFA2;A0A286YFL2;A0A286YFM8;A0A286YER3;A0A286YFC8;A0A286YFB2;A0A286YF34;A0A286YFF3;A0A286YFK5;A0A286YF78;A0A286YFE1	D-3-phosphoglycerate dehydrogenase	PHGDH	0.000279859	0.000763533	0.366531				+	NMG_SNsurr.	+	NMG_SNsurr.	18	18	18	40.3	40.3	40.3	56.65	0	309.21	81906000	22	95	1813600	1635500	3780400	3116800	3723000	268540	128090	964530	850030	5907800	2817900	21220000	18701000	2952100	2109000	2242000	927500	2819700	4017400	6901900	3871200	3521000	3898000	29.3	32.3
Q9UK22;A0A286YF37;R4GNH2	F-box only protein 2	FBXO2	0.000689532	0.00047413	1.45431								11	11	11	47.3	47.3	47.3	33.327	0	150.11	56752000	11	39	4527400	5493900	3585500	3879500	5159300	795150	475840	1161100	821480	8746700	5234200	12772000	9036300	3938100	3105700	3314400	742240	2988000	1885000	1023900	704580	1091700	2168900	41.9	41.9
P50897;A0A2C9F2P4;A0A286YFF7;Q5T0S4;A0A286YFE3;A0A286YFL8;E9PK48;E9PIA8;E9PSE5;A0A286YFL6	Palmitoyl-protein thioesterase 1	PPT1	9.39717e-05	1.45603e-05	6.45399				+	NMG_SNsurr.	+	NMG_SNsurr.	10	10	10	43.1	43.1	43.1	34.193	0	120.65	3767700	12	1	0	0	0	0	313970	63532	55185	0	0	762390	662210	0	0	486680	647050	503560	116450	352450	0	130890	34300	0	71697	41.8	34.3
P01861;A0A286YFJ8	Ig gamma-4 chain C region	IGHG4	0	3.63675e-06	0								5	1	1	21.1	5.2	5.2	35.94	0.0044893	2.1203	2188900	14	3	0	0	0	0	156350	41475	17825	41988	50562	580650	249550	587830	707870	0	0	0	0	0	0	0	0	0	62971	21.1	21.1
Q08379;A0A2Q2TH77;A0A1W2PQY5;A0A087WYC0	Golgin subfamily A member 2	GOLGA2	1.88678e-05	0	#DIV/0!				+	NMG_SNsurr.	+	NMG_SNsurr.	4	4	4	6.8	6.8	6.8	113.08	0	9.1687	2171400	46	7	0	0	0	0	47204	16871	0	0	0	776060	0	0	0	0	330290	373440	319510	372060	0	0	0	0	0	3.3	2.1
Q13555;Q5SWX3;A0A2Q3DQE3;Q8WU40;H0Y6G2	Calcium/calmodulin-dependent protein kinase type II subunit gamma	CAMK2G	4.81126e-05	0.000105034	0.458067								13	5	5	31.9	13.8	13.8	62.606	0	35.965	16739000	24	17	1323900	766890	773370	1197600	697480	103970	31337	160170	161670	2495300	752100	3844200	3880000	724710	793140	195450	0	504620	567650	1876800	239280	366240	499990	20.3	22.2
A0A590UKC4;A0A2R8Y2A8;A0A5F9UJV3;A0A590UJ60;Q13367;A0A590UK04;A0A590UJE5;A0A590UJU0;A0A590UJU7;A0A590UKD3;A0A590UJW5;O00203;F5GWU4;A0A590UK69;A0A590UJ44;F5GYB0;A0A590UK64;A0A590UJ88;A0A590UK30	AP-3 complex subunit beta-2	AP3B2	9.34763e-05	5.06037e-05	1.84722				+	NMG_SNsurr.	+	NMG_SNsurr.	11	11	11	12.5	12.5	12.5	124.63	0	27.761	23916000	62	46	804060	1209200	442300	874030	385740	62619	33711	32726	28118	3882300	2090100	2029000	1743300	2788800	1902700	2219500	1467600	1712900	1156300	511330	585610	1026500	799770	11.2	11.2
Q9UQ90;A0A2R8YGZ0;A0A2R8YEH4;A0A2R8Y7E2;A0A2R8Y6K2;A0A2R8Y726;A0A2R8Y7B8;A0A2R8Y4Y7;A0A2R8YDQ1;A0A2R8YFW4;A0A2U3TZH1;A0A2R8Y3M4	Paraplegin	SPG7	9.35464e-06	2.6197e-06	3.57088								1	1	1	2.5	2.5	2.5	88.234	0.00041034	3.0044	1016700	40	2	0	0	0	0	25416	9803.2	0	0	0	392130	0	0	0	0	0	0	227750	267160	0	0	0	0	129610	2.5	0
O75027;E9PNQ5;A0A2R8Y3N2;E9PJR8;A0A2R8Y473;A0A590UJS8;B4DGL8;A0A5F9ZA98	ATP-binding cassette sub-family B member 7, mitochondrial	ABCB7	9.12404e-06	3.06394e-06	2.97787				+	NMG_SNsurr.			1	1	1	1.6	1.6	1.6	82.64	0.0099751	1.7441	985620	31	2	0	0	0	0	31794	8252.6	3123.9	0	0	255830	96842	0	0	156470	131830	99228	41231	88636	0	0	0	46316	69233	1.6	1.6
P49590;A0A2R8Y6I1;A0A2R8Y3N3;A0A2R8Y5P7;B4DQ67;D6RB22	Probable histidine--tRNA ligase, mitochondrial	HARS2	7.26232e-06	1.07647e-06	6.74641								5	1	1	10.1	2.6	2.6	56.888	0.00522	2.0965	362560	27	2	0	0	0	0	13428	0	0	0	0	0	0	0	0	0	0	238470	88147	0	0	0	0	0	35948	7.5	7.5
O43405;H0YJW4;G3V4C4;A0A2R8Y3T0;A0A2U3TZE7;G3V5X3	Cochlin	COCH	2.96935e-05	3.36255e-05	0.883066								4	4	4	7.1	7.1	7.1	59.482	0	5.7818	3290200	27	9	0	311440	0	0	121860	11614	6289.4	0	0	313570	169810	0	0	824820	160210	502960	80657	0	719610	0	116790	219250	182530	1.8	3.3
P21926;A6NNI4;A0A2R8Y478;G8JLH6;A0A087WU13	CD9 antigen;Tetraspanin	CD9	0.000257938	0.00279941	0.0921403				+	NMG_SNsurr.	+	NMG_SNsurr.	5	5	5	20.6	20.6	20.6	25.416	0	100.59	64161000	6	26	3068400	2021200	13243000	8273700	10693000	475020	134970	4619600	1159500	2850100	809800	27717000	6956700	712640	829000	750450	362190	137950	5953900	8607800	3371900	2727600	2373400	18.4	20.6
Q9UH03;A0A2R8Y4H2;B1AHR1;B1AHR2	Neuronal-specific septin-3	SEPTIN3	0.000355945	0.000641007	0.55529				+	NMG_SNsurr.	+	NMG_SNsurr.	7	7	7	26.3	26.3	26.3	40.703	0	24.714	68134000	17	51	3980100	2381400	5164800	3029700	4007900	445060	151480	1327800	606360	7566000	2575100	22573000	10308000	3289900	2441100	2269900	1056700	1873400	3270900	2425700	1962100	3107300	3414700	21.5	21.5
P43004;A0A2R8YD46;A0A2R8Y860;A0A2R8Y4W1;A0A2U3TZS7;A0A2R8YFE3;A0A2R8Y862;H0YEK4;A0A163QEF0;A0A2R8YG01;A0A2R8Y5Y1;A0A2R8Y740;A0A2R8Y6J5;A0A2U3U0E3;A0A2R8Y642;A0A2R8Y6B8;A0A2R8Y4N0;A0A2R8YH93;C9J9N5;A0A2R8Y4D1;A0A2R8YHI4;H0YEB1	Excitatory amino acid transporter 2;Amino acid transporter	SLC1A2	0.000577284	0.000745475	0.774383								11	11	11	24.7	24.7	24.7	62.104	0	178.28	94056000	21	88	4578100	3949600	5940900	3772600	4478900	618130	159570	1232700	433860	12981000	3351000	25886000	9111000	4370600	6183400	4927200	2073800	4248900	4419900	6201400	2838600	2754000	4708900	24.7	16
P35222;A0A2R8Y804;A0A2R8Y543;B4DGU4;A0A2R8YCH5;A0A2R8Y5A3;A0A2R8Y5C3;A0A2R8Y750;A0A2R8Y7Z0;A0A2R8Y5Z1;A0A2R8Y6G0;A0A2R8Y815;A0A2R8YG06;C9IZ65	Catenin beta-1	CTNNB1	0.000125528	0.000235112	0.533906				+	NMG_SNsurr.	+	NMG_SNsurr.	17	17	17	30.2	30.2	30.2	85.496	0	74.304	58028000	41	80	1237200	1130500	1532700	1378400	1415300	166700	48410	432730	228640	6834500	1984800	17742000	9374400	2602500	1981200	2364300	778810	1674100	2801300	3143000	2089500	2242800	2415200	22.2	16.3
A0A2R8Y566;Q9P260;A0A075B785	LisH domain and HEAT repeat-containing protein KIAA1468	KIAA1468	1.59621e-05	9.27568e-06	1.72086								4	4	4	5	5	5	134.59	0	8.6318	3736900	55	12	204660	257980	147850	175730	67944	9318.8	6087.3	6334.2	6864.9	512530	334800	348380	377570	488000	153490	215150	166790	499310	139460	46284	163890	56041	235210	3.6	3.6
P68400;E7EU96;A0A2R8YD58;A0A2R8YF43;A0A2R8Y5A0;A0A2R8YDP2;A0A2R8YFU2;Q8NEV1;V9GYA2;A0A2R8YEW1;A0A2R8Y4D6;A0A2R8Y4H0;A0A2R8YCK2;A0A087WY74;A0A2R8YDY7;A0A2R8Y3W6;A0A2R8Y797;A0A2R8YF47;V9GY80;A0A2R8YEL7;A0A2R8Y7T1	Casein kinase II subunit alpha;Casein kinase II subunit alpha 3	CSNK2A1;CSNK2A3	0.000103459	8.26705e-05	1.25147								8	8	8	24.6	24.6	24.6	45.143	0	22.96	14572000	18	22	1604400	1058700	924620	1058500	809550	153620	62586	157790	147420	2765100	1126500	2840100	2653600	432790	1095600	802870	427210	521690	686900	151390	615240	187590	265240	17.6	15.6
Q99700;F8WB06;A0A5F9ZHW5;A0A5F9ZHX3;A0A2R8Y5A6;A0A2R8Y7E6;A0A5F9ZI57;V9GY86;F8VQP2;A0A5F9ZHH4;A0A2R8YDM9;A0A2R8Y7P6;F8W0B5;H0YH87;A0A5F9ZH85;F8VRK6;F8WB05	Ataxin-2	ATXN2	1.05862e-05	4.78219e-07	22.1367								3	3	3	4.4	4.4	4.4	140.28	0	4.9127	1864600	39	7	337410	585260	0	0	47810	14367	11940	0	0	560300	465680	0	0	503370	0	185340	0	126830	0	0	0	0	23067	3	3
P49815;A0A2R8Y6C9;A0A2R8Y5F1;A0A2R8YGU4;X5D2U8;H3BMQ0;A0A2R8YDZ2;A0A2R8Y7X5;A0A2R8YDR3;A0A2R8Y7C8;A0A2R8YGD6;H3BQK4	Tuberin	TSC2	1.40104e-06	2.60416e-06	0.538002								2	2	2	2.1	2.1	2.1	200.61	0.0030781	2.3938	997160	88	2	0	0	0	0	11331	4190	1383.3	0	0	368720	121730	0	0	0	0	0	0	203620	99743	0	0	0	203350	0.7	1.4
P35241;A0A2R8Y5S7;A0A2R8Y7M3;E9PNV3;A0A2R8Y5P0;A0A2R8Y4H6;E9PKN5	Radixin	RDX	0.000119806	0.000152877	0.783678								16	7	7	26.8	14.8	14.8	68.563	0	21.767	26345000	33	37	1843400	1521100	1575200	1968800	798330	112610	29984	99693	128970	3716100	989470	3289900	4256000	1633500	2984700	1377000	564420	765080	1855100	1849400	1121200	844320	1098900	20.6	17.7
A0A2R8Y600;Q86VX2;A0A2R8Y620;A0A2R8Y7U2;A0A2R8Y455	COMM domain-containing protein 7	COMMD7	5.46631e-05	0.000125839	0.43439				+	NMG_SNsurr.			2	2	2	13.9	13.9	13.9	25.456	0.0086455	1.812	9443700	11	1	0	0	0	0	858520	92469	74972	214540	207690	1017200	824700	2359900	2284600	119170	408990	349600	0	280410	347020	492850	461560	240130	257630	13.9	13.9
A0A2R8Y602;Q9H078;A0A2R8YDH5;F5H7A5;A0A2U3TZY2;H0YGM0;F5H392	Caseinolytic peptidase B protein homolog	CLPB	7.0803e-05	2.9563e-05	2.39499				+	NMG_SNsurr.			3	3	3	9.9	9.9	9.9	43.351	0	7.2569	4289600	18	9	0	470350	0	0	238310	37741	26157	18873	0	679330	470820	339720	0	394030	368120	502770	382750	492550	0	121930	89707	226490	221370	6.5	9.9
Q9Y4G8;A0A2R8YGD3;A0A2R8Y661	Rap guanine nucleotide exchange factor 2	RAPGEF2	5.35756e-06	0	#DIV/0!	+							1	1	1	1.2	1.2	1.2	167.41	1	-2	3753100	63	1	0	0	0	0	59573	48934	0	0	0	3082900	0	0	0	0	670240	0	0	0	0	0	0	0	0	1.2	0
A0A2U3TZM4;A0A2R8Y6F8;A0A2R8YFN5;O14936;A0A2U3TZN6;A0A2U3TZM1;A0A2R8YE77;A0A2R8YEK3;Q5JS72;A0A2R8Y3B3;A0A2R8Y472;A0A2R8Y6D8;A0A2R8Y4K4;A0A2R8YEJ7;Q5JS79	Peripheral plasma membrane protein CASK	CASK	2.59431e-06	1.26928e-05	0.204393								4	4	4	5.3	5.3	5.3	101.51	0	5.5796	4867600	45	5	0	0	421600	335280	108170	7282.9	2895.7	63586	11621	327730	130300	2861400	522960	167740	0	0	0	56561	398210	80998	0	0	321720	0.8	2.7
P46777;A0A2R8Y6J3;Q5T7N0;A0A2R8Y4A2	60S ribosomal protein L5	RPL5	0.0017472	9.4409e-05	18.5067				+	NMG_SNsurr.	+	NMG_SNsurr.	8	8	8	37.4	37.4	37.4	34.362	0	44.961	60832000	11	60	6357900	4964800	534170	0	5530100	1608300	614110	160790	33199	17691000	6755200	1768700	365190	7844300	6545100	6116800	5126900	7205500	467820	279420	61202	240010	364350	37.4	28.6
Q9P2R7;A0A2R8YDQ9;A0A2R8Y6Y7;Q5T9Q5;A0A2R8Y5P6;A0A2R8Y6E6;A0A0U1RQF8;A0A0U1RQL1;Q5T9Q8;A0A0U1RRI1;A0A0U1RQU7;A0A2R8Y5P4	Succinyl-CoA ligase [ADP-forming] subunit beta, mitochondrial	SUCLA2	0.000881162	0.000706909	1.2465								14	14	14	35	35	35	50.317	0	99.059	145650000	27	133	5076300	5922100	3319500	3924700	5394500	810100	434690	896260	822600	21873000	11737000	24199000	22210000	9442600	9563000	6954900	6561800	8077100	4651700	5999300	2900700	5888500	5592700	32.8	32.8
P62263;A0A2R8Y811;E5RH77	40S ribosomal protein S14	RPS14	0.000259709	0	#DIV/0!				+	NMG_SNsurr.	+	NMG_SNsurr.	5	5	5	32.5	32.5	32.5	16.273	0	24.799	4716400	4	6	0	0	0	0	1179100	635530	134770	0	0	2542100	539080	0	0	0	425630	325470	408960	475090	0	0	0	0	0	32.5	30.5
P62847;A0A2R8Y8A0;E7ETK0;A0A2R8Y849;A0A2R8YD14	40S ribosomal protein S24	RPS24	0.000840242	0.000188445	4.45882				+	NMG_SNsurr.	+	NMG_SNsurr.	2	2	2	20.3	20.3	20.3	15.423	0	6.6248	17091000	6	30	3139900	4431100	756330	0	2848500	500920	336340	158550	140340	3005500	2018000	951320	842020	1689500	1607000	1789700	1015800	2641300	294620	563060	191820	201200	280230	20.3	20.3
P62273;A0A2R8Y851	40S ribosomal protein S29	RPS29	0.000599989	0	#DIV/0!								1	1	1	19.6	19.6	19.6	6.6767	0	4.0764	4774600	2	7	0	0	0	0	2387300	1294800	0	0	0	2589600	0	0	0	816410	0	235910	0	1132600	0	0	0	0	0	19.6	0
P08237;A0A2R8Y891;F8VZI0;F8VX13;F8VZQ1;F8VP00;F8VW30;F8VSF7;F8VTQ3;F8VUB8;F8VYK8;F8VVE3;H0YHB8	ATP-dependent 6-phosphofructokinase, muscle type	PFKM	0.000599189	0.000550076	1.08928								27	27	25	47.9	47.9	45.6	85.182	0	236.11	139530000	34	126	4939500	4185300	4414600	4522800	4103800	539640	230880	892110	619970	18348000	7850100	30332000	21079000	9990800	9735900	7934500	3824300	5285500	4840100	8583900	2983500	4559300	4182200	36.7	36.7
Q96L92;A0A2R8Y8A7;A0A5H1ZRP6;A0A2R8Y3S6;A0A2R8YD75;H7C603;A0A2R8Y871	Sorting nexin-27	SNX27	7.01792e-05	4.6957e-05	1.49454				+	NMG_SNsurr.			4	4	4	8.3	8.3	8.3	61.264	0	6.7189	9472300	28	11	659590	654340	0	497760	338300	63453	35189	18508	34524	1776700	985290	518210	966670	1008900	739270	874160	402830	501100	450380	274980	384120	312000	277670	6.5	8.3
P30531;A0A2R8YCM3;A0A2R8YDD5;A0A2R8YEF0;A0A2R8Y3X2;A0A2R8Y495;A0A2R8Y867;A0A2R8Y4I3;A0A2R8YF74;C9J5P8;B7Z3C5	Sodium- and chloride-dependent GABA transporter 1	SLC6A1	6.09428e-05	8.31426e-05	0.732992								4	4	4	9	9	9	67.073	0	44.101	12143000	17	15	1005600	946660	1111500	909910	714310	106150	41904	236790	97513	1804500	712370	4025400	1657700	638610	237170	496110	0	603830	689280	422410	0	0	855820	9	7.3
P51659;A0A2R8YD50;E7EWE5;E7ER27;A0A2R8Y7L2;G5E9S2;E7ET17;A0A2R8YDT8;A0A2R8YF45;E7EPL9;A0A2R8YEG2;A0A2R8Y7W2	Peroxisomal multifunctional enzyme type 2;(3R)-hydroxyacyl-CoA dehydrogenase;Enoyl-CoA hydratase 2	HSD17B4	0.000398768	0.000261837	1.52297				+	NMG_SNsurr.	+	NMG_SNsurr.	15	15	15	28.8	28.8	28.8	79.685	0	134.15	81359000	37	122	2017100	2143300	1712300	1635300	2198900	329370	169590	333890	309840	12187000	6274800	12354000	11464000	6631000	7016600	5397100	3000100	4268400	2902000	2760200	1432800	2892800	2778600	25.3	25.3
Q8NAN2;A0A2R8YFQ8;A0A2R8YDC7;A0A2R8YF99;A0A2R8YE40;A0A2R8YGK2;F8W7S1	Protein FAM73A	FAM73A	2.43098e-05	2.96044e-06	8.21155				+	NMG_SNsurr.	+	NMG_SNsurr.	2	2	2	7	7	7	71.005	0.0066372	1.9959	2053400	34	3	0	0	0	0	60395	8722	4654.3	0	0	296550	158250	0	0	491450	331160	201310	121000	345350	0	0	108360	0	0	3.3	3.3
Q99766;A0A2R8YDJ1;A0A5K1VW60	ATP synthase subunit s, mitochondrial	ATP5S	2.67612e-05	2.03166e-05	1.31721								1	1	1	5.1	5.1	5.1	24.866	0.0031533	2.6269	2339500	14	12	0	0	0	0	167110	21489	14288	24218	28928	300850	200040	339050	404990	167120	184900	147920	0	212600	120520	88594	74063	0	98862	5.1	5.1
P15104;A0A2R8YDT1	Glutamine synthetase	GLUL	0.0004686	0.000592277	0.791183								11	11	11	30.3	30.3	30.3	42.064	0	223.55	53995000	13	48	2677500	3392300	2598600	3256900	4153500	442790	253370	1075400	763560	5756300	3293800	13981000	9926300	1890900	3029100	2605700	1200600	2101400	1728700	3198300	1337200	2078000	1868400	30.3	30.3
P61313;A0A2R8YEM3;E7EQV9;E7ENU7;E7EX53;A0A2R8Y738	60S ribosomal protein L15;Ribosomal protein L15	RPL15	0.000521608	2.54407e-05	20.5029				+	NMG_SNsurr.	+	NMG_SNsurr.	7	7	7	30.9	30.9	30.9	24.146	0	33.947	21485000	12	9	3394800	2492600	0	1383200	1790400	476320	182630	63406	100500	5715800	2191500	760870	1206100	2970600	2038000	2397200	956420	2866100	0	95418	35152	205540	46571	30.9	27.5
Q14155;B1ALK7;A0A2R8YG42;E9PDQ5;Q15052;E7EUY6;C9JAD7;C9JDI6;B1ANY6;E7ENL8;E7EU80	Rho guanine nucleotide exchange factor 7;Rho guanine nucleotide exchange factor 6	ARHGEF7;ARHGEF6	7.14511e-06	1.77815e-05	0.401829				+	NMG_SNsurr.			4	4	4	5.1	5.1	5.1	90.011	0	6.024	2368800	40	5	0	0	0	0	59221	10842	1881.8	0	9931.4	433670	75273	0	397260	245550	84312	94334	44770	59101	177420	242160	165530	80378	269080	3.4	3.1
O14773;A0A2R8YGD1;A0A2R8Y7U1;A0A2R8YD45;A0A2R8Y7I4;A0A2R8YD72;A0A2R8YDY1	Tripeptidyl-peptidase 1	TPP1	5.81753e-05	2.63717e-06	22.0598				+	NMG_SNsurr.	+	NMG_SNsurr.	5	5	5	14.4	14.4	14.4	61.247	0	95.375	4881600	22	9	0	0	0	0	221890	41732	33280	15503	26731	918110	732160	341060	588080	772150	548580	236170	315590	357960	0	0	0	0	71758	14.4	14.4
P61966;A0A2R8YGH5;H7C1E4	AP-1 complex subunit sigma-1A	AP1S1	5.18236e-05	1.80117e-05	2.87722								1	1	1	10.1	10.1	10.1	18.733	0	12.989	2618800	10	8	0	0	0	0	261880	51257	39885	0	68142	512570	398850	0	681420	317750	0	0	237870	231400	149680	0	89293	0	0	10.1	10.1
Q05639;A0A2U3TZH3;A0A2R8Y488;A0A2R8Y660;A0A2R8YDN5	Elongation factor 1-alpha 2	EEF1A2	0.00303247	0.00100843	3.00713				+	NMG_SNsurr.	+	NMG_SNsurr.	15	15	7	51	51	30.7	50.47	0	323.31	227200000	19	97	19138000	16366000	8007800	5100600	11958000	2088900	895080	1367100	961530	39690000	17007000	25975000	18269000	25009000	19715000	18081000	10869000	27446000	5117600	6658200	4638200	4627800	4097900	44.9	38.7
A0A2U3U055;A0A2U3TZI3;A0A2R8Y535;H7BZS8			1.18806e-05	1.91096e-05	0.621706								28	2	2	29.9	2.7	2.7	128.08	0	4.5375	4130100	51	2	0	0	0	0	80983	13407	8517.7	13252	0	683750	434400	675850	0	165970	269260	253780	127500	245420	256830	233970	166960	77711	538720	17.2	13.6
P13987;E9PNW4;A0A2U3TZL5;H0YET2	CD59 glycoprotein	CD59	4.53671e-05	6.82707e-05	0.664518								2	2	2	18.8	18.8	18.8	14.177	0	3.6193	3087400	6	1	0	0	0	0	514560	64504	0	202320	74218	387020	0	1213900	445310	167460	157400	94390	0	108190	0	144780	110900	122410	135570	18.8	9.4
P06744;A0A2U3TZU2;K7EQ48;A0A2R8Y6C7;A0A0J9YYH3;A0A0J9YXP8;A0A0J9YX90;K7ERC6;K7EPY4;K7EP41;K7ENA0;A0A0J9YXM3;K7ELR7;A0A2R8YF08;K7EIL4;K7ERK8;A0A0J9YXH9;K7ESF4;A0A0J9YYI8	Glucose-6-phosphate isomerase	GPI	0.000765134	0.00164944	0.463876								21	21	16	53.2	53.2	43.7	63.146	0	323.31	168400000	24	122	5144000	5972700	10623000	12193000	7016800	419430	219110	1613400	1216200	10066000	5258700	38723000	29190000	5863500	5632300	4965100	7844200	4882700	9111700	30039000	3406500	5136600	8283700	43	37.6
P56556;A0A2Y9D025;R4GN43	NADH dehydrogenase [ubiquinone] 1 alpha subcomplex subunit 6	NDUFA6	0.000991842	0.00111604	0.888712								6	6	6	53.1	53.1	53.1	15.136	0	22.332	63547000	8	54	3002800	2142800	2586500	1455400	7943300	1288900	481430	1761500	1035000	10311000	3851500	14092000	8279700	4277100	3271300	4086800	600810	2761500	3145700	3237900	1534900	1431800	2664500	53.1	53.1
Q8IY17;A0A384DVU0;A0A2R8Y7E1	Neuropathy target esterase	PNPLA6	1.56561e-05	3.09138e-06	5.06445								4	4	4	6.3	6.3	6.3	150.95	0	9.2088	4246200	61	8	385660	558170	255720	0	69610	12538	9833.5	16165	0	764850	599840	986060	0	867030	187670	109160	270210	214630	108880	0	53355	0	84510	3.6	6.3
P11586;V9GYY3;A0A384N5Y3;F5H2F4;V9GZ78;A0A494C1T2	C-1-tetrahydrofolate synthase, cytoplasmic;Methylenetetrahydrofolate dehydrogenase;Methenyltetrahydrofolate cyclohydrolase;Formyltetrahydrofolate synthetase;C-1-tetrahydrofolate synthase, cytoplasmic, N-terminally processed	MTHFD1	0.000158087	0.000298567	0.529487				+	NMG_SNsurr.			23	23	23	31	31	31	101.56	0	70.154	79241000	51	95	1198300	1228900	1664400	2056500	1553700	122270	54837	345590	350950	6235700	2796700	17625000	17898000	6121300	3021600	1889500	1721900	1687900	5614500	4108800	2181500	4430700	3907200	16.1	11.7
O75629;A0A3B3IRL2	Protein CREG1	CREG1	5.31778e-05	0	#DIV/0!								1	1	1	9.5	9.5	9.5	24.074	0	4.8614	1491400	9	2	0	0	0	0	165710	77883	0	0	0	700940	0	0	0	0	0	0	0	790440	0	0	0	0	0	9.5	0
P55265;A0A3B3IRQ9;A0A3B3ISX1;A0A3B3ISU1;A0A3B3ITG9	Double-stranded RNA-specific adenosine deaminase	ADAR	4.59998e-05	4.05119e-07	113.546				+	NMG_SNsurr.	+	NMG_SNsurr.	5	5	5	4.9	4.9	4.9	136.06	0	9.8632	6386000	67	10	836080	927490	0	0	95314	10247	7027.6	0	0	686520	470850	0	0	1517100	827410	779830	910840	1151700	0	41847	0	0	0	2.2	2.2
Q9NUN5;A0A3B3IRS7;A0A3B3IU68;A0A3F2YP66;A0A3B3ITP2;A0A3B3IT31	Probable lysosomal cobalamin transporter	LMBRD1	7.56419e-05	0	#DIV/0!				+	NMG_SNsurr.	+	NMG_SNsurr.	1	1	1	3.3	3.3	3.3	61.388	0	4.5149	4090900	16	2	0	0	0	0	255680	59352	28737	0	33288	949630	459790	0	532600	618860	468450	334850	214170	512570	0	0	0	0	0	3.3	3.3
P43307;C9J3L8;C9J5W0;A0A3B3IRT8;E9PAL7;C9IZQ1	Translocon-associated protein subunit alpha	SSR1	0.000319477	2.00694e-05	15.9186				+	NMG_SNsurr.	+	NMG_SNsurr.	3	3	3	11.9	11.9	11.9	32.235	0	9.3057	7784600	9	6	0	0	0	0	864950	232650	96834	0	0	2093900	871510	0	0	867970	821510	933630	1189300	792260	0	0	0	214480	0	11.9	11.9
Q9Y233;A0A3B3IRU7;A0A3B3ISJ6;A0A5F9ZI67;A0A5F9ZHF9;A0A3F2YP58;A0A1B1UZQ1;A0A3B3ITT8;A0A3B3IT18	cAMP and cAMP-inhibited cGMP 3,5-cyclic phosphodiesterase 10A	PDE10A	0.000100512	0.00018506	0.543131								14	14	14	22.6	22.6	22.6	88.412	0	84.073	37689000	40	43	947480	969680	1135200	1381000	942240	79832	37616	203880	221560	3193300	1504600	8155100	8862600	951210	1553900	1506800	1139000	1632300	890270	0	283990	2358600	5657800	21.2	15.3
Q9NRV9;A0A3B3IRV5;H0YG71;F5GWX2	Heme-binding protein 1	HEBP1	0.000121706	0.000182843	0.665633								4	4	4	33.9	33.9	33.9	21.097	0	19.343	13948000	11	14	0	0	1517100	1390800	1268000	138460	28604	360600	258840	1523100	314650	3966600	2847300	1039300	644970	381800	127800	332480	684310	1056400	306540	382250	340340	13.2	13.2
O15079;A0A3B3IRY9	Syntaphilin	SNPH	2.21953e-05	7.40337e-05	0.299801				+	NMG_SNsurr.			4	4	4	18	18	18	53.536	0	8.5678	5741300	24	15	381350	406570	430140	0	239220	28874	18039	41030	17768	692980	432930	984730	426430	256550	0	183420	184970	241830	727730	285530	337210	234460	752580	8.3	14.8
P78352;A0A3B3ISR0;B7Z647;B7Z3U2;A0A3B3IS17;A0A3B3ISQ5;B9EGL1;A0A3B3IU19;K7EKP9;C9JYG3;A0A3B3ITI9;O14909;K7EKU8;C9JWP9;A0A3B3ISL1;A0A3B3IRP2	Disks large homolog 4	DLG4	6.49505e-05	0.000464452	0.139843				+	NMG_SNsurr.	+	NMG_SNsurr.	8	8	7	18.9	18.9	15.5	80.494	0	28.301	64094000	33	30	4136700	3262700	5389100	7519000	1942300	73056	51129	544710	565110	2410800	1687300	17976000	18649000	791070	740380	971720	218890	1178100	3041600	3768600	3952600	5789000	2920300	8.6	11.9
O75689;H0Y7Q1;A0A3B3ISA7;C9JN36;H7C4B3;H7BZT6;H7C324;A0A087WTN6	Arf-GAP with dual PH domain-containing protein 1	ADAP1	0	2.03701e-05	0				+	NMG_SNsurr.	+	NMG_SNsurr.	2	2	2	6.7	6.7	6.7	43.395	0.0044978	2.1394	1058400	20	4	0	0	0	0	52921	0	0	27432	0	0	0	548630	0	0	0	0	0	0	124750	0	94417	111130	179490	0	0
P10746;Q5T3L7;A0A3B3ISX6;Q5T3L8;A0A3B3ISL9;Q5T3L9;A0A3B3ITJ2;A0A3B3ISM6	Uroporphyrinogen-III synthase	UROS	2.1896e-05	2.73523e-05	0.800519								1	1	1	6	6	6	28.627	0.0063174	2.0595	1771500	12	0	0	0	0	0	147630	28546	9049.9	0	30616	342550	108600	0	367400	133010	151600	253380	0	0	75336	64410	96669	100320	78244	6	6
P02462;A0A3B3ISV3;P29400	Collagen alpha-1(IV) chain;Arresten;Collagen alpha-5(IV) chain	COL4A1;COL4A5	1.39542e-05	1.88217e-05	0.741389								2	2	2	1.8	1.8	1.8	160.61	0	8.3177	11726000	75	13	1588700	636610	1543200	311800	156340	31066	4637.3	62033	7171.7	2330000	347800	4652500	537880	795470	133650	482620	90930	450530	551150	429980	174450	224110	524590	1.8	1.8
Q13144;A0A3B3ISX3;A0A3B3IUB1;H7C2X0;C9JRD9;A0A3B3IT53;A0A3B3ISS1;A0A3B3IS56;A0A3B3IRP4;A0A3B3ITQ2;A0A3B3IUF2;A0A3B3ISM8;A0A3B3ITG6	Translation initiation factor eIF-2B subunit epsilon	EIF2B5	5.69273e-05	0	#DIV/0!				+	NMG_SNsurr.	+	NMG_SNsurr.	2	2	2	5.7	5.7	5.7	80.379	0	3.526	4003200	29	5	0	0	0	0	138040	40668	8309.2	0	0	1179400	240970	0	0	571550	306040	301710	677920	725620	0	0	0	0	0	2.6	3.1
Q53H12;A0A3B3ISY9;A0A3B3ISZ0;E9PC15;A0A3B3ITD0;A0A3B3IUC9;A0A3B3ITV0;A0A3B3ITX7;E9PG39;A0A0G2JLG5	Acylglycerol kinase, mitochondrial	AGK	0.000209044	0.000165114	1.26606								5	5	5	20.9	20.9	20.9	47.137	0	23.67	25842000	21	21	1918400	1918300	1163700	1475000	1230600	223250	86843	177360	170790	4688200	1823700	3724600	3586600	1047200	1967700	2160300	1225400	1171800	1021900	641500	813420	1183800	785890	20.9	15.2
A0A3B3IU40;A0A3B3IT28;A0A3B3ITE5;Q12756;A0A3F2YNW9;A0A3B3IUA1;A0A3B3ITF7;A0A3B3ITW6;A0A3B3ITK3;H7C3Y8;H7C0K6;O60333;A0A087WWA3;Q4R9M9;O43896	Kinesin-like protein KIF1A	KIF1A	0.000130552	6.38784e-05	2.04376				+	NMG_SNsurr.	+	NMG_SNsurr.	20	20	20	15.5	15.5	15.5	191.9	0	53.623	51931000	91	57	1462300	1466100	1270400	841250	570670	99173	53719	60779	38357	9024700	4888400	5530900	3490400	5019300	4469900	5678300	1721900	4696000	1537100	1004400	1569800	1116600	2183200	10.7	12.2
Q9Y2I8;A0A3B3IT47;C9JGR9;E7EQ49;A0A087WTQ2	WD repeat-containing protein 37	WDR37	0.000114382	0.000128051	0.893254								6	6	6	21.5	21.5	21.5	54.665	0	19.285	17931000	27	34	759840	800470	852670	950500	664100	82379	40054	103750	63499	2224200	1081500	2801300	1714500	1604200	1206900	1057100	483840	1214800	1094000	887960	759730	287350	1513300	9.5	20
P51589;A0A3B3IT99	Cytochrome P450 2J2	CYP2J2	0.000109917	0.000281878	0.389946	+							1	1	1	2.2	2.2	2.2	57.61	1	-2	48820000	32	5	0	0	0	0	1525600	105800	64999	417800	356190	3385600	2080000	13370000	11398000	2394900	2662600	2091500	0	0	3637200	757730	2722300	4320600	0	2.2	2.2
Q6IQ22;A0A3B3ITT1	Ras-related protein Rab-12	RAB12	2.00214e-05	4.40941e-05	0.454061								2	2	2	12.7	12.7	12.7	27.248	0	3.5897	3476700	18	4	0	0	0	0	193150	0	17932	44459	32208	0	322780	800270	579740	0	248720	264470	0	179760	625630	0	115080	164020	176250	0	4.5
Q92743;A0A3B3IU24;H0Y7G9	Serine protease HTRA1	HTRA1	1.75129e-05	7.39537e-06	2.36809								3	3	3	12.1	12.1	12.1	51.286	0	3.8637	2025800	19	3	0	0	0	0	106620	30564	0	32745	0	580710	0	622160	0	148700	157220	159610	0	172140	95658	0	49237	0	40413	9.6	0
A0A3B3IUA2;P55769;B1AHD1;A0A3B3IRU2;A0A3B3ISK4	NHP2-like protein 1;NHP2-like protein 1, N-terminally processed	NHP2L1	0.00019629	0.000106374	1.84527								4	4	4	18.4	18.4	18.4	30.162	0	9.7326	12824000	13	22	1406800	1398000	0	0	986470	257900	67505	191120	0	3352600	877560	2484600	0	1131800	549470	824920	801540	952890	718860	222080	263580	190940	453280	18.4	8.1
P06280;A0A3B3IUC4	Alpha-galactosidase A	GLA	0.000104985	0	#DIV/0!				+	NMG_SNsurr.	+	NMG_SNsurr.	4	4	4	9.3	9.3	9.3	48.766	0	11.717	7723500	25	11	1567500	2192100	0	0	308940	73060	53649	0	0	1826500	1341200	0	0	441930	1435400	959680	567050	1151700	0	0	0	0	0	7	7
P21453;A0A3B3IUD4	Sphingosine 1-phosphate receptor 1	S1PR1	2.42539e-05	3.51856e-05	0.689313								2	2	2	6	6	6	42.81	0	5.7756	3478200	16	8	312190	0	304700	0	217390	32008	10521	53569	28533	512120	168330	857100	456530	225860	138550	127660	0	241560	224630	88321	0	180880	256670	6	3.7
A0A494BZW8;C9J8C7;E7ERD7;A0A494C0B6;A0A499FJL5;Q9UKU0;A0A494C0J9;A0A494C116;A0A494C046;A0A494C1I9;A0A494C005;A0A494C0A5;C9J3Z0;C9JT10;C9JK59;C9J4I1;C9JPA5;Q9ULC5	Long-chain-fatty-acid--CoA ligase 6	ACSL6	0.000197233	0.000178726	1.10355								15	15	15	29.2	29.2	29.2	73.772	0	40	48402000	35	59	1430700	1204500	971600	934930	1382900	262760	80848	303980	155430	9196400	2829700	10639000	5440100	3537400	2115600	3308500	1852300	1305900	1407900	2338600	1569700	1592500	1268300	22.8	17.7
P23471;A0A494C1R4;A0A494C1H9;A0A494C036;A0A494C1B4;A0A494C0U4;A0A494C055;A0A494C087;A0A494C1J5;A0A494C1F0	Receptor-type tyrosine-protein phosphatase zeta	PTPRZ1	0.000155912	0.000275988	0.564924				+	NMG_SNsurr.	+	NMG_SNsurr.	15	15	15	7.6	7.6	7.6	254.58	0	122.16	119680000	78	97	4191500	3370000	6173200	6044800	1534300	164090	62460	376420	292560	12799000	4871900	29361000	22820000	5388300	5253900	3387100	2628100	4619200	5695900	7869200	3344000	6172700	5467200	4.5	5.2
Q16773;A0A494C066;B7Z4W5;Q5T278;Q5T276	Kynurenine--oxoglutarate transaminase 1	CCBL1	0.0010394	0.00138744	0.749152								3	3	3	9.2	9.2	9.2	47.875	0	6.5679	96572000	14	11	0	0	0	8925600	6898000	1149900	9323.1	1244400	864520	16099000	130520	17422000	12103000	3378100	7031000	6569300	656240	9250000	3302800	175520	4369500	3035100	13050000	5.2	6.2
Q8N6C5;A0A494C0K8	Immunoglobulin superfamily member 1	IGSF1	3.4576e-06	1.63426e-05	0.211569								3	3	3	3.4	3.4	3.4	148.93	0	11.5	4031400	48	6	0	0	449200	310030	83987	0	0	41841	13764	0	0	2008400	660690	0	75139	0	0	211610	163040	389460	0	91417	431650	0	0
O75153;K7EIG1;I3L2B0;A0A494C0R8;I3L318	Clustered mitochondria protein homolog	CLUH	2.90267e-05	4.20505e-06	6.90281				+	NMG_SNsurr.	+	NMG_SNsurr.	6	6	6	5.2	5.2	5.2	146.67	0	10.438	9125400	69	16	649720	755910	0	0	132250	56125	12303	814.93	3912.5	3872600	848900	56230	269960	791510	1069500	929090	267600	630450	135920	79845	80429	0	93269	5.2	3.7
P29144;A0A494C1B8;A0A494C0U1;Q5VZU9;A0A494C1S4	Tripeptidyl-peptidase 2	TPP2	0.000135702	0.000110673	1.22615								2	2	2	2.8	2.8	2.8	138.35	0	6.0123	44719000	65	2	0	0	0	0	687980	107170	0	195650	0	6965800	0	12717000	0	5202600	2747500	1629400	1940800	3782300	3640800	1760700	1533200	42314	2756000	1	0
Q99426;A0A494C0X0;K7EP07;K7EK42;K7EL99;K7EQH0;K7ER04	Tubulin-folding cofactor B	TBCB	0.000260977	0.000311898	0.836738								4	4	4	25.8	25.8	25.8	27.325	0	38.884	30685000	15	48	1423300	1532500	1896200	2067200	2045700	199340	91270	528930	363380	2990000	1369100	7933900	5450700	2289100	1542800	689410	992280	1250700	1594900	1429900	1074000	1123100	955050	25.8	25.8
O00567;A0A494C128;Q5JXT2;H0Y653;H0YDU4	Nucleolar protein 56	NOP56	2.53169e-05	9.69099e-07	26.1242				+	NMG_SNsurr.	+	NMG_SNsurr.	3	3	3	7.7	7.7	7.7	66.049	0	4.1225	2017000	31	9	334440	0	0	0	65064	18693	0	0	0	579480	0	0	0	510540	239140	166100	124110	360430	0	0	0	0	37156	5.2	0
P12955;A0A494C194;K7ES25;A0A494C165;V9GYL0	Xaa-Pro dipeptidase	PEPD	5.97861e-05	0.00010128	0.590307				+	NMG_SNsurr.			4	4	4	11	11	11	54.548	0	12.501	15106000	22	21	839210	792580	1233400	1618900	686640	69086	44670	189640	145180	1519900	982750	4172100	3194000	282660	665630	728570	327200	310510	625150	727390	461660	751700	357000	7.7	11
Q9NVE7;H0YA26;E9PHT6;A0A494C169	Pantothenate kinase 4	PANK4	8.30396e-06	1.3134e-05	0.632249								2	2	2	4.8	4.8	4.8	85.99	0.0031056	2.4892	2294500	45	1	0	0	0	0	50989	0	4178.9	0	15099	0	188050	0	679460	297090	77317	121200	102450	58130	269940	68850	150040	112660	169290	0	3
Q71UI9;P0C0S5;C9J0D1;A0A494C189;C9J386	Histone H2A.V;Histone H2A.Z;Histone H2A	H2AFV;H2AFZ	7.95552e-05	0.000533705	0.149062								3	1	1	20.3	7.8	7.8	13.509	0	5.273	8896500	5	3	0	0	0	0	1779300	0	257740	0	646000	0	1288700	0	3230000	0	789910	0	0	0	1276200	1096400	1215300	0	0	12.5	20.3
P35609;A0A494C1A0;F6THM6;A0A494C060	Alpha-actinin-2	ACTN2	0	3.29049e-06	0								8	1	1	12.9	2.8	2.8	103.85	0.0007946	2.7131	522500	55	1	0	0	0	0	9500.1	0	0	5039.9	0	0	0	277200	0	0	0	0	0	0	108990	0	0	0	136320	6.2	4.9
Q02153;E9PCN2;A0A494C1B9;B7Z685;D6RC99	Guanylate cyclase soluble subunit beta-1	GUCY1B3	1.80083e-05	2.59051e-05	0.695166								4	4	4	8.6	8.6	8.6	70.514	0	6.7586	4992200	37	14	446330	499900	0	431030	134920	19315	17219	6335.4	24040	714640	637120	234410	889470	306970	438120	231820	84503	173750	273130	312950	114240	67745	513320	4.2	6.3
P26885;A0A494C1N0	Peptidyl-prolyl cis-trans isomerase FKBP2	FKBP2	0.00242718	0.000880437	2.75679				+	NMG_SNsurr.	+	NMG_SNsurr.	5	5	5	44.4	44.4	44.4	15.649	0	50.019	64953000	7	24	4419500	5768800	2619500	5162500	9279000	1260800	393760	1187800	899010	8825900	2756300	8314500	6293100	7599500	8833600	7724800	3651700	2824700	2405000	1152300	816760	1774800	1980200	44.4	24.6
P13667;A0A499FI48;C9JMN9	Protein disulfide-isomerase A4	PDIA4	0.000163467	5.47748e-05	2.98435				+	NMG_SNsurr.	+	NMG_SNsurr.	15	15	15	29.9	29.9	29.9	72.932	0	43.244	24935000	38	34	1322500	1860700	711710	436380	656170	110890	78489	76484	24117	4213700	2982600	2906400	916440	1781300	3391500	3661300	1285100	1124600	402090	647230	559260	643370	419670	24.2	23.7
O43169;H3BUX2;A0A499FJ32;D6RFH4;J3QR91	Cytochrome b5 type B	CYB5B	0.000651425	0.000526716	1.23677								4	4	4	49.3	49.3	49.3	16.694	0	41.723	21734000	6	28	1261900	1620700	1806100	1580100	3622300	397380	234120	527410	640270	2384300	1404700	3164400	3841600	2048500	1348400	1604900	892620	1029300	464640	906160	842810	936430	865030	49.3	49.3
Q13938;K7ES72;A0A499FJ41	Calcyphosin	CAPS	3.21732e-06	3.46441e-05	0.0928676								4	4	4	18.2	18.2	18.2	30.24	0	9.9993	1817100	13	5	0	0	0	0	139780	27928	0	25672	32284	363070	0	333730	419690	85043	0	0	0	0	184470	167750	0	263380	0	3.6	4.7
Q5VST9;A0A590UK18;A0A590UJD5;A0A590UJ10;A6NGQ3	Obscurin	OBSCN	1.38976e-06	2.65576e-06	0.523299	+							1	1	1	0.2	0.2	0.2	868.47	1	-2	4505500	347	2	0	0	0	0	12984	0	0	7000.6	0	0	0	2429200	0	374080	0	332010	0	230790	0	340490	455070	0	343840	0	0
A0A590UJ13;Q9NY72	Sodium channel subunit beta-3	SCN3B	8.97503e-05	7.47737e-05	1.20029								2	2	2	12.8	12.8	12.8	18.698	0.00040984	2.9864	7454500	8	5	0	0	0	0	931820	221420	0	332520	115550	1771400	0	2660200	924430	839040	0	179320	164880	108920	293560	140350	127890	0	244620	7.9	0
Q13303;A0A590UJB6;A0A5F9UN28;A0A590UJJ4;Q5TG81;A0A590UJB8;A0A590UJV4;Q5TG78;A0A590UK89;A0A590UJY1;A0A590UJU1;Q5TG84;A0A590UJU4;K7EIR5;K7EKU4	Voltage-gated potassium channel subunit beta-2	KCNAB2	9.92858e-05	0.000141811	0.70013								5	5	5	26.4	26.4	26.4	41	0	23.529	16509000	17	17	1058200	679550	926050	1391900	971130	79560	39654	138250	346390	1352500	674110	2350300	5888700	466680	691380	737990	281740	817530	560320	1132300	318480	487600	749690	6.3	16.1
Q13247;A0A590UJK4;A0A590UK01;A0A590UJP7;A0A590UK80;Q08170;Q13243;B4DJK0;B4DUA4;A0A0D9SEM4	Serine/arginine-rich splicing factor 6;Serine/arginine-rich splicing factor 4;Serine/arginine-rich splicing factor 5	SRSF6;SRSF4;SRSF5	0.000108757	2.84544e-05	3.82215				+	NMG_SNsurr.	+	NMG_SNsurr.	2	2	2	5.2	5.2	5.2	39.586	0.00041806	3.1587	6635600	16	8	0	539350	0	0	414720	95964	27970	76619	0	1535400	447530	1225900	0	602180	463470	605510	671470	487490	156030	132790	157760	0	150030	2.6	5.2
Q9NZG7;A0A590UJR9;F8WBZ3	Ninjurin-2	NINJ2	6.22617e-05	0.000196104	0.317493				+	NMG_SNsurr.			2	2	2	21.8	21.8	21.8	15.68	0	13.471	6307300	6	9	0	0	0	0	1051200	83847	0	309760	289120	503080	0	1858600	1734700	306420	0	0	113540	193200	323790	624780	249390	188200	211530	9.2	0
Q92736;A0A590UJZ8;H7BY35;A0A590UKB7	Ryanodine receptor 2	RYR2	1.05906e-07	1.59686e-06	0.0663216				+	NMG_SNsurr.			3	3	2	0.7	0.7	0.5	564.56	0	3.5884	997240	266	2	0	0	0	0	3749	0	0	0	1486.7	0	0	0	395460	57281	0	0	0	0	150470	0	36283	122730	235020	0	0
Q01433;A0A5F9UK94;H0Y360;A0A590UK85;A0A590UJY6;E9PIJ1;E9PJF6;A0A590UJX5;H0YF16	AMP deaminase 2	AMPD2	0.000208374	0.000278641	0.747823								14	14	14	17	17	17	100.69	0	25.337	56259000	38	59	1688900	1322800	1375300	1756000	1480500	160730	79693	283710	232180	6107700	3028300	10781000	8823000	4109200	1219700	4375100	2182000	1913900	5115300	642160	2678600	2713100	2570100	10.2	13.7
Q01484;A0A5F9ZHS1;A0A5F9ZGX3;A0A5F9ZHD2;A0A5F9ZI40;A0A5F9ZI30;A0A5F9ZGY4;A0A5F9ZGZ5;A0A5F9ZI65;A0A5F9ZHN5;A0A5F9ZH30;I6L894;A0A5F9ZGY3;A0A5F9ZHR8;D6RHE1;A0A5F9ZHE4;A0A5F9ZHT8;A0A5F9ZI46;A0A5F9ZHT4;A0A5F9ZH19;A0A5F9ZHF7;A0A5F9ZGZ1;A0A5F9ZGY1;A0A5F9ZHQ5;A0A5F9ZI81;A0A5F9ZI56;A0A5F9ZI15;A0A5F9ZGS7;A0A5F9ZHJ6;A0A5F9ZH39;A0A5F9ZI69;A0A5F9ZHA1;A0A5F9ZGX8;A0A5F9ZH70;A0A5F9ZHJ4;A0A5F9ZHG3;A0A5F9ZHC9;A0A5…	Ankyrin-2	ANK2	0.000198325	0.000407398	0.486811				+	NMG_SNsurr.	+	NMG_SNsurr.	77	77	68	29	29	26.7	433.71	0	323.31	413760000	203	403	3153900	3485800	4985900	5137600	2038200	175380	81192	529980	365660	35602000	16482000	107590000	74229000	19204000	16744000	13760000	6960300	15395000	24387000	17873000	11952000	25263000	28322000	17.3	17.3
P05089;A0A5F9ZH78	Arginase-1	ARG1	2.58796e-05	0	#DIV/0!								1	1	1	3.4	3.4	3.4	34.735	0.0044877	2.1202	443960	16	1	0	0	0	0	27748	0	0	0	0	0	0	0	0	0	0	0	443960	0	0	0	0	0	0	0	0
O43236;A0A5F9ZHH3;J3KSZ7;J3QRT6;A0A5F9ZHS9;J3QLA8;J3QRU3;J3QLR2;J3KS85;J3KS26;J3QRS4	Septin-4	SEPTIN4	0.000159731	0.000476453	0.335251				+	NMG_SNsurr.	+	NMG_SNsurr.	10	9	9	28	24.5	24.5	55.098	0	56.045	71697000	24	80	996140	1283700	2660100	2752100	2987400	102000	58155	1342400	565520	2448100	1395700	32218000	13573000	1839500	1481100	1486600	736600	1298400	3316300	4505900	2455600	2438000	2504500	13	9
P51648;A0A5K1VW72;J3QRD1;A0A5F9ZHI5;A0A5F9ZHN9;A0A5F9ZI12;A0A5F9ZGX4;J3QS00;I3L1M4;J3QKK9;I3L2W1;A0A0D9SGC3;J3KTG1;I3L0X1;A0A5F9ZHP6;A0A5F9ZHZ9	Fatty aldehyde dehydrogenase	ALDH3A2	0.00015653	4.98756e-05	3.13841				+	NMG_SNsurr.	+	NMG_SNsurr.	5	5	5	11.1	11.1	11.1	54.847	0	9.7982	13084000	21	15	1161700	1517500	0	0	623040	108770	68555	53649	54120	2284100	1439700	1126600	1136500	1318300	1301400	1576100	832310	750700	216440	158320	301590	153930	487790	6.8	6.8
P55263;A0A5F9ZHJ1	Adenosine kinase	ADK	0	8.33347e-06	0								1	1	1	3	3	3	40.545	0.003125	2.5449	1859400	20	1	0	0	0	0	92971	20847	0	61816	0	416950	0	1236300	0	0	0	0	0	0	0	0	0	0	206140	3	0
P24752;A0A5F9ZHL1;A0A5F9ZHJ7;A0A5F9ZHJ0;A0A5F9ZHD4;A0A5F9ZI66;A0A5F9ZHH9;H0YEL7;A0A5F9ZHL7;E9PRQ6	Acetyl-CoA acetyltransferase, mitochondrial	ACAT1	0.000799388	0.000876501	0.912022								11	11	11	31.1	31.1	31.1	45.199	0	119.19	143470000	24	83	4445000	3354700	5162400	4338200	5977800	723220	263570	1677100	749850	17357000	6325700	40249000	17996000	7845800	10973000	5888000	3870200	5582200	6238000	5464500	4616800	6240000	4821500	31.1	31.1
P07195;A0A5F9ZHM4;A0A3B3IS95;A8MW50;C9J7H8;F5H793;P07864;Q6ZMR3;F5H5G7;F5H155;A0A087WUM2;G3XAP5;F5H245	L-lactate dehydrogenase B chain;L-lactate dehydrogenase	LDHB	0.000219039	0.000130487	1.67863								19	19	18	55.4	55.4	51.8	36.638	0	323.31	21993000	17	11	0	0	0	0	1293700	257940	75266	233620	143340	4384900	1279500	3971500	2436800	1218900	2210900	2976800	631860	0	873660	657840	1004300	346150	0	55.4	52.7
Q9UQM7;A0A5F9ZHM9;A0A5F9ZH21;A0A5F9ZHR5;A0A5K1VW76;D6RFJ0;A0A5F9ZHY2;A0A5F9ZH50;A0A5F9ZH90	Calcium/calmodulin-dependent protein kinase type II subunit alpha	CAMK2A	0.000132118	0.000294459	0.448681								16	16	11	41.2	41.2	29.1	54.087	0	169.34	47288000	23	18	2445300	0	4452600	3722000	2056000	176350	67238	671880	493440	4056100	1546500	15453000	11349000	1424800	1779800	0	890090	1010000	1731000	5365700	0	0	2682100	32.4	28.9
Q9NTJ5;A0A5F9ZHN7;E9PGZ4;C9JV50;F8WDN7;F8WCQ2	Phosphatidylinositide phosphatase SAC1	SACM1L	0.000213988	0.000104353	2.05062				+	NMG_SNsurr.	+	NMG_SNsurr.	9	9	9	17.5	17.5	17.5	66.966	0	18.348	32038000	33	38	1984100	1511900	1222600	691580	970850	181990	86557	106200	66018	6005600	2856400	3504600	2178600	3185900	3022200	2954000	905850	2836400	1466900	905370	771150	577110	867940	14.7	15
P11117;A0A5F9ZHR7;E9PHY0;E9PQY3;B7Z7D2;A0A5F9ZH82;A0A5F9ZI20;A0A5F9ZH40;B7Z6U3	Lysosomal acid phosphatase	ACP2	0.000443486	8.02791e-06	55.243				+	NMG_SNsurr.	+	NMG_SNsurr.	7	7	7	17.5	17.5	17.5	48.344	0	19.153	22997000	19	29	2952700	2685600	388270	0	1210300	297540	123090	38195	0	5653200	2338800	725710	0	1675900	3948700	2177600	2392500	3868500	137010	0	0	0	78643	14.9	17.5
Q8WY22;A0A5F9ZHY7	BRI3-binding protein	BRI3BP	0.000130518	1.38152e-05	9.44739				+	NMG_SNsurr.			2	2	2	14.3	14.3	14.3	27.835	0.00041459	3.0873	2587100	8	6	0	0	0	0	323390	30842	31813	0	0	246740	254500	0	0	890120	504410	214710	170250	150340	98156	0	0	0	57883	6.8	7.6
P25189;A0A5F9ZI26;A0A0J9YWT2	Myelin protein P0	MPZ	1.03868e-05	0.000236109	0.0439915								3	3	3	12.1	12.1	12.1	27.554	0	4.0192	5531300	11	3	0	0	0	0	502850	0	0	118210	0	0	0	1300300	0	0	226890	0	0	0	0	4004200	0	0	0	0	0
P54819;F8VY04;A0A5K1VW67;F8W1A4;F8VZG5;A0A5F9ZHP2;G3V213;F8VPP1	Adenylate kinase 2, mitochondrial;Adenylate kinase 2, mitochondrial, N-terminally processed;Adenylate kinase 2, mitochondrial	AK2	7.13101e-05	8.00838e-05	0.890443								4	4	4	23.8	23.8	23.8	26.477	0	6.7939	7435100	14	7	713650	0	937520	0	531080	72039	7908.7	201280	21400	1008500	110720	2817900	299600	500920	511750	119340	231990	364870	242820	546090	465330	91115	124120	18.4	11.7
A0MZ66	Shootin-1	KIAA1598	4.72035e-05	7.32693e-05	0.644246				+	NMG_SNsurr.	+	NMG_SNsurr.	7	7	7	13	13	13	71.639	0	12.047	16234000	38	16	846400	0	872340	710880	427220	47866	21646	111340	62804	1818900	822550	4230800	2386600	848100	871950	663220	335720	508230	1126700	953970	566150	518550	583040	6.5	6.7
A1L0T0;M0R026;M0R1B5;E9PL44;E9PJS0	Acetolactate synthase-like protein	ILVBL	6.35407e-05	7.41417e-05	0.857017								3	3	3	9.2	9.2	9.2	67.867	0	13.505	10762000	25	9	724020	614390	604960	592510	430490	50632	33896	50287	83388	1265800	847400	1257200	2084700	578480	695110	624620	232350	725040	711500	399120	275140	457290	608560	5.9	9.2
P16949;A2A2D0;Q93045;E5RGX5	Stathmin	STMN1	0.0006605	0.00130258	0.50707								5	5	5	24.8	24.8	24.8	17.302	0	96.578	63441000	9	32	4470100	6275600	6040900	7467000	7049000	865420	450650	1600400	1273700	7788800	4055900	14404000	11463000	2053000	4269200	2389000	872380	1371700	2716800	2773200	4679600	2704600	1900000	24.8	24.8
P04156;A2A2V1;X6RKS3	Major prion protein	PRNP	1.96019e-05	6.40911e-05	0.305844								2	2	2	8.7	8.7	8.7	27.661	0	12.551	1841100	9	1	0	0	0	0	204570	33759	9401.7	0	38944	303830	84616	0	350490	169180	0	86954	55422	0	348730	173630	136830	131450	0	8.7	8.7
Q13084;A2IDC6;A2IDC7;Q4TT37	39S ribosomal protein L28, mitochondrial	MRPL28	2.00117e-06	0	#DIV/0!								2	2	2	11.7	11.7	11.7	30.156	0.0079942	1.8885	207440	13	1	0	0	0	0	15957	0	11983	0	0	0	155780	0	0	0	51661	0	0	0	0	0	0	0	0	4.7	7
A2RRP1;H0Y5G7	Neuroblastoma-amplified sequence	NBAS	1.314e-05	2.14395e-06	6.12889				+	NMG_SNsurr.	+	NMG_SNsurr.	3	3	3	1.2	1.2	1.2	268.57	0.00042337	3.303	6148500	110	6	813060	0	0	0	55895	14111	6806.7	6346.6	1687.2	1552200	748740	698120	185600	362670	883860	694550	261950	406270	167290	151040	0	0	36191	1.2	0.3
A2RTX5;B7ZLP8;H0YKB9	Probable threonine--tRNA ligase 2, cytoplasmic	TARSL2	3.00008e-05	1.7683e-06	16.9659				+	NMG_SNsurr.	+	NMG_SNsurr.	7	5	5	10	7	7	92.644	0	8.076	3575000	40	11	488700	0	0	0	89375	25613	7460.3	0	0	1024500	298410	0	0	535310	501870	547930	221530	356360	22991	0	19802	0	46271	7.4	5.9
A2RU67;Q69YM1	Uncharacterized protein KIAA1467	KIAA1467	8.71634e-05	0	#DIV/0!				+	NMG_SNsurr.	+	NMG_SNsurr.	3	3	3	12.1	12.1	12.1	67.038	0	4.9572	6113400	24	15	1165100	1161600	0	0	254720	63938	38238	0	0	1534500	917700	0	0	992970	578960	910150	499730	679340	0	0	0	0	0	5.3	12.1
A5YM72	Carnosine synthase 1	CARNS1	1.14078e-05	5.41668e-05	0.210606				+	NMG_SNsurr.	+	NMG_SNsurr.	6	6	6	11.1	11.1	11.1	88.483	0	14.803	10176000	35	12	0	382850	662130	663040	290740	4663.2	8270.4	102140	86884	163210	289460	3574800	3040900	171680	0	0	193120	222490	477570	758900	254100	741220	288540	1.6	3.5
Q9GZQ8;A6NCE7;H3BTL1	Microtubule-associated proteins 1A/1B light chain 3B;Microtubule-associated proteins 1A/1B light chain 3 beta 2	MAP1LC3B;MAP1LC3B2	0	0.000197815	0								3	1	1	22.4	11.2	11.2	14.688	0.00040584	2.9127	9210100	4	4	0	0	0	0	2302500	0	0	467700	1529800	0	0	1870800	6119400	0	0	0	0	0	0	1219900	0	0	0	11.2	11.2
A6NDG6	Phosphoglycolate phosphatase	PGP	3.01842e-05	2.13466e-05	1.414								1	1	1	4	4	4	34.006	0.0030488	2.3062	1454300	18	1	0	0	0	0	80794	0	0	0	0	0	0	0	0	0	535220	292700	143710	0	0	228720	253950	0	0	0	0
A6NFQ9;Q92599;A0A087X142;A6NMH6;F8W8I8;C9JV02;C9J4G8;A0A0A0MRP8	Septin-8	SEPTIN8	0.000469364	0.00145985	0.321516				+	NMG_SNsurr.	+	NMG_SNsurr.	16	16	14	46.8	46.8	40.7	50.927	0	291.03	152530000	20	92	4124100	3953600	9296200	9182000	7626500	470450	237800	2152700	1971600	9408900	4756000	43054000	39432000	4423700	3930900	3013500	1538200	3895200	10418000	10856000	6312800	7056200	4435700	23.9	28.6
Q9UKK9;A6NFX8;A6NCQ0;A6NJU6;H0YEY4;C9JYY9	ADP-sugar pyrophosphatase	NUDT5	0.000282302	0.000398745	0.707976								5	5	5	24.2	24.2	24.2	24.327	0	15.026	26159000	10	29	1270200	1547100	1800200	1571800	2615900	298820	169890	619950	466120	2988200	1698900	6199500	4661200	909540	1297800	2327500	239170	640290	1316300	1089000	1097800	1116300	577250	18.3	18.3
Q969T9;K7EIJ0;K7ENL2;A6NG10;K7EMC9;K7EIN1;K7ESNsurr.4;K7EIK1	WW domain-binding protein 2	WBP2	0.000183232	0.000274063	0.668574				+	NMG_SNsurr.			4	4	4	18.4	18.4	18.4	28.087	0	23.118	12369000	7	13	653250	771710	991480	999660	1767000	195990	78962	327610	475140	1371900	552730	2293300	3326000	435580	757090	386460	236560	465670	603140	725680	503240	388690	323290	14.6	14.6
P51808;A6NGJ0;F2Z328	Dynein light chain Tctex-type 3	DYNLT3	0.000560515	0.000405262	1.38309								2	2	2	23.3	23.3	23.3	13.062	0	11.26	12612000	4	18	0	0	0	0	3153100	290440	185130	598190	526510	1161800	740540	2392800	2106100	1932100	0	1138000	473060	507340	719420	443660	496580	0	500930	14.7	14.7
Q9H910;H3BMT0;H3BTV5;H3BU16;A6NGP5;H3BMV3	Hematological and neurological expressed 1-like protein	HN1L	5.28843e-05	3.59125e-05	1.47259								2	2	2	14.7	14.7	14.7	20.063	0	4.9845	2511000	12	6	0	0	0	0	209250	17445	0	43830	44777	209340	0	525960	537320	124780	0	0	560160	83894	0	0	426600	0	42903	7.4	0
P62304;A6NHK2	Small nuclear ribonucleoprotein E	SNRPE	0.000176913	3.07836e-05	5.74701				+	NMG_SNsurr.	+	NMG_SNsurr.	1	1	1	13	13	13	10.803	0.00042863	3.4683	2823600	4	7	0	0	0	0	705900	175050	87318	0	93314	700210	349270	0	373250	263160	190880	389150	204260	174700	56571	77207	0	0	44932	13	13
A6NHL2	Tubulin alpha chain-like 3	TUBAL3	2.3587e-05	0.000127046	0.185658								4	1	1	8.3	3.8	3.8	49.908	0	27.356	16339000	24	8	0	0	0	0	680800	16113	0	218760	216450	386710	0	5250300	5194800	176520	603560	178470	0	148820	650850	2855300	348800	296470	248490	8.3	4.5
A6NHQ2;M0R0P1;M0R299;M0QXL5;M0R2Q4	rRNA/tRNA 2-O-methyltransferase fibrillarin-like protein 1	FBLL1	0.000100888	2.31997e-06	43.4868				+	NMG_SNsurr.	+	NMG_SNsurr.	4	4	3	17.4	17.4	14.1	34.803	0	9.918	7084400	18	10	1237400	1311000	0	0	393580	135270	66377	0	0	2434900	1194800	0	0	638430	427900	1119900	69360	1134700	0	64383	0	0	0	11.7	11.7
Q04828;P52895;A6NHU4;S4R3P0;H0Y804;P42330;P17516;S4R3D5;B4DK69;S4R3Z2;A0A0A0MSS8	Aldo-keto reductase family 1 member C1;Aldo-keto reductase family 1 member C2;Aldo-keto reductase family 1 member C3;Aldo-keto reductase family 1 member C4	AKR1C1;AKR1C2;AKR1C3;AKR1C4	1.2819e-05	1.57913e-05	0.811778								2	2	2	11.1	11.1	11.1	36.788	0	15.091	4296800	18	2	0	0	583270	305230	238710	61408	0	96849	39506	1105300	0	1743300	711100	0	0	131590	0	277310	0	0	126290	109670	92239	11.1	0
P46020;A6NIT2;A6NMN0	Phosphorylase b kinase regulatory subunit alpha, skeletal muscle isoform	PHKA1	5.32205e-06	6.90247e-06	0.771036								2	2	2	1.8	1.8	1.8	137.31	0	3.834	3867400	58	9	0	0	0	0	66680	4158.9	2107.8	0	41123	241220	122250	0	2385100	135960	140550	94603	0	207870	132970	158960	63519	83778	100610	1.2	1.2
Q9NXR1;Q9GZM8;I3L2R3;I3L2T8;I3L533;I3L2R9;I3L522;J3QSD2;J3QRZ1;A6NIZ0	Nuclear distribution protein nudE homolog 1;Nuclear distribution protein nudE-like 1	NDE1;NDEL1	5.96954e-06	1.3616e-05	0.43842				+	NMG_SNsurr.			1	1	1	3.6	3.6	3.6	37.72	0	3.5247	1430200	25	7	0	0	0	0	57209	4547.4	0	10282	15093	113680	0	257050	377320	61628	43206	0	54143	77085	89665	93425	57301	60455	145270	3.6	0
P54578;A6NJA2;J3QQT6;J3KS55	Ubiquitin carboxyl-terminal hydrolase 14;Ubiquitin carboxyl-terminal hydrolase	USP14	0.000193108	0.000280432	0.688609				+	NMG_SNsurr.			10	10	10	31.6	31.6	31.6	56.068	0	76.758	40712000	25	41	2237100	2193200	1971600	2808400	1628500	166980	73308	338230	332470	4174500	1832700	8455800	8311700	2227900	1881900	1633400	766910	2128900	1883100	2631400	1236000	1921300	1626800	14.4	18
Q16540;A6NJD9;A8MVT4;A8MYK1;H7C2P7	39S ribosomal protein L23, mitochondrial	MRPL23	0.000200013	4.79803e-06	41.6864								3	3	3	29.4	29.4	29.4	17.781	0	13.304	5361300	9	15	804310	745270	0	0	595700	142400	60399	0	0	1281600	543590	0	0	165330	186830	2578800	180950	370830	0	0	0	0	53409	24.2	24.2
P60033;E9PJK1;E9PRJ8;H0YDL9;H0YDJ9;E9PIF1;A6NMH8;E9PM31;H0YEE2	CD81 antigen;Tetraspanin	CD81	0.000820426	0.00280654	0.292326				+	NMG_SNsurr.	+	NMG_SNsurr.	4	4	4	28.4	28.4	28.4	25.809	0	229	99651000	7	47	3463700	3404600	8268600	10275000	14236000	872830	411130	4364500	3391300	6109800	2877900	30551000	23739000	2215400	1857400	2811600	634530	2945900	6590400	6275500	5014800	4417400	3609600	25	25
O43768;A6NMQ3;Q5T5H1;H3BTD3;A0A1W2PRU0	Alpha-endosulfine	ENSA;ARPP19	0.000200926	0.000202882	0.990356								2	2	1	23.1	23.1	14	13.389	0	6.6788	10948000	8	20	981390	872100	1076100	698350	1368500	184050	74743	384080	160110	1472400	597950	3072700	1280900	373810	315230	245170	819800	632840	493730	545720	376540	455880	265760	23.1	23.1
Q12888;A6NNK5;M0R142	Tumor suppressor p53-binding protein 1	TP53BP1	1.2531e-05	0	#DIV/0!				+	NMG_SNsurr.	+	NMG_SNsurr.	2	2	2	1.4	1.4	1.4	213.57	0	6.2088	2223000	88	8	0	0	0	0	25261	4623.7	0	0	0	406880	0	0	0	384200	274700	411950	389630	355650	0	0	0	0	0	0.8	0
O60831;A6NP52	PRA1 family protein 2	PRAF2	0.000696995	0.000384541	1.81254				+	NMG_SNsurr.	+	NMG_SNsurr.	1	1	1	6.2	6.2	6.2	19.258	0	4.9137	13643000	4	14	0	0	0	0	3410800	575460	232180	479160	377540	2301900	928740	1916700	1510200	1538800	837120	1211200	529880	887000	530040	267380	424030	352120	408380	6.2	6.2
Q15049;A6PVC3	Membrane protein MLC1	MLC1	3.57742e-05	6.41938e-05	0.557284								2	2	2	9.8	9.8	9.8	41.141	0	5.9762	7275700	12	10	0	0	0	1834900	606310	42993	0	121930	296870	515920	0	1463200	3562500	217720	98096	0	227740	99777	280640	486570	0	323620	0	5	0
Q99829;Q5JX45;E7ENH5;A6PVH9;F2Z2V0;B0QZ18;Q5JX56;Q5JX58;H0Y524;Q5JX59;Q5JX61;Q5JX60;Q5JX44;Q5JX52	Copine-1	CPNE1	1.44564e-05	3.4633e-05	0.417419								2	2	2	4.7	4.7	4.7	59.058	0.00042992	3.4877	2562700	16	3	0	0	0	326940	160170	20396	8161.4	11736	44781	326340	130580	187780	716500	114010	148130	0	0	166210	185890	296660	50279	0	240330	3	3
Q9BQI0;A6PVM9	Allograft inflammatory factor 1-like	AIF1L	0	1.70047e-05	0								1	1	1	10.7	10.7	10.7	17.068	0.0030852	2.4173	1054800	8	1	0	0	0	0	131850	0	20706	0	84928	0	165650	0	679420	0	0	0	0	0	0	209740	0	0	0	0	10.7
Q15257;A6PVN5;F6WIT2;Q5T949;Q5T948;A6PVN9;Q68CR8;B7ZBQ0;A6PVN7;A6PVN8;C9IZ76;A6PVN6;B7ZBP9;B7ZBP7;B4DDQ6;H0Y6E5	Serine/threonine-protein phosphatase 2A activator	PPP2R4;DKFZp781M17165	6.55336e-05	0.000110909	0.590875				+	NMG_SNsurr.			6	6	6	24.9	24.9	24.9	40.667	0	24.884	14393000	18	22	1110500	901290	1403900	1720500	799600	77896	42407	213980	198180	1402100	763330	3851600	3567300	541000	579330	430790	139650	472080	636750	643880	446550	239760	678580	19	24.9
A6ZKI3;Q9BWD3;Q17RB0	Protein FAM127A;Protein FAM127B;Protein FAM127C	FAM127A;FAM127B;FAM127C	0.000746781	8.08424e-05	9.2375				+	NMG_SNsurr.	+	NMG_SNsurr.	6	6	6	51.3	51.3	51.3	13.171	0	10.44	23322000	8	7	2387400	3142300	0	0	2915300	818040	405180	98653	66884	6544400	3241500	789220	535070	2468500	2784900	3422900	247900	2464300	122760	161880	189340	108140	241300	50.4	37.2
P55145;A8K878;H7C2D6	Mesencephalic astrocyte-derived neurotrophic factor	MANF	0.000101569	7.94617e-06	12.7821				+	NMG_SNsurr.			2	2	2	13.7	13.7	13.7	20.7	0	3.5392	1776000	9	8	0	0	0	0	197340	0	26692	0	0	0	240220	0	0	121130	333430	420270	421170	153840	0	0	0	59218	26770	0	8.2
Q06787;R9WNI0;A8MQB8;G3V0J0;A0A087WXI3;Q8IXW7;A0A087WWR6;A0A087WY29	Fragile X mental retardation protein 1	FMR1	2.08315e-05	0	#DIV/0!				+	NMG_SNsurr.	+	NMG_SNsurr.	5	4	4	10	8.7	8.7	71.174	0	8.227	2363800	34	6	0	0	0	0	69523	26357	6388.9	0	0	896140	217220	0	0	416010	205540	203860	139000	286020	0	0	0	0	0	5.7	6.3
A8MT70	Zinc finger B-box domain-containing protein 1	ZBBX	3.21776e-05	3.70104e-05	0.869419								2	2	2	1.9	1.9	1.9	91.425	0.0052258	2.099	23657000	47	6	0	0	0	0	503340	95475	31952	183920	87017	4487300	1501800	8644100	4089800	525090	0	535100	0	1649200	462400	26213	0	554940	1181100	0.9	0.9
O14972;A8MTY9	Down syndrome critical region protein 3	DSCR3	1.83398e-05	1.60201e-05	1.1448								1	1	1	4	4	4	33.01	0.0076531	1.9131	1754500	15	7	0	0	0	0	116970	20132	6726.2	20228	14680	301990	100890	303430	220200	87820	133590	127120	23299	135760	77575	81422	45139	35777	80476	4	4
P62750;H7BY10;K7EJV9;K7ERT8;A8MUS3;K7EMA7	60S ribosomal protein L23a	RPL23A	0.00236201	0.000215345	10.9685				+	NMG_SNsurr.	+	NMG_SNsurr.	10	10	10	44.2	44.2	44.2	17.695	0	42.729	52101000	7	55	4245800	5563300	360230	335630	7443000	1595700	918290	482680	165860	11170000	6428000	3378700	1161000	5580300	6011300	6183600	4907900	5338400	339590	367700	283480	470440	481070	44.2	37.8
P41227;C9JW55;F8W808;A8MWP7	N-alpha-acetyltransferase 10	NAA10	3.11759e-05	5.90466e-06	5.27987				+	NMG_SNsurr.			1	1	1	8.5	8.5	8.5	26.458	0.0041651	2.2405	1956400	15	1	0	0	0	0	130430	22155	12830	27385	0	332330	192450	410770	0	264970	205460	258770	0	182150	0	0	0	0	109550	8.5	8.5
A8MWY0;H7C2N5;C9JA41	UPF0577 protein KIAA1324-like	KIAA1324L	0.000129444	0	#DIV/0!				+	NMG_SNsurr.	+	NMG_SNsurr.	7	7	7	11.4	11.4	11.4	113.84	0	22.622	15155000	45	29	1663000	1451300	0	0	336780	87442	38036	0	0	3934900	1711600	0	0	1896800	1275900	2597100	2279200	1459500	0	0	0	0	0	6.3	9.8
Q9Y262;B0QY89;B0QY90;H7C3A0;C9JHP4;C9K0Q7	Eukaryotic translation initiation factor 3 subunit L	EIF3L	0.000170088	1.2488e-05	13.6201				+	NMG_SNsurr.	+	NMG_SNsurr.	7	7	7	12.2	12.2	12.2	66.726	0	17.726	13762000	29	13	1414000	1793400	0	0	474560	87948	69349	6015	0	2550500	2011100	174430	0	1963900	1858000	1945100	1325300	1430700	253730	67988	54550	0	126970	9.9	9.2
Q9BYH1;B0QYH4;B0QYH5;B7ZLJ8	Seizure 6-like protein	SEZ6L	8.85968e-05	9.51772e-06	9.30862				+	NMG_SNsurr.	+	NMG_SNsurr.	4	4	4	5	5	5	111.78	0	5.854	5940000	26	4	0	0	0	0	228460	60434	8224.7	0	0	1571300	213840	0	0	1021800	659150	758720	730240	703050	0	0	162100	0	119830	4.1	0.9
P48444;B0YIW6;Q6P1Q5;E9PK34	Coatomer subunit delta	ARCN1	0.000144453	3.03141e-05	4.76521				+	NMG_SNsurr.	+	NMG_SNsurr.	5	5	5	11	11	11	57.21	0	11.953	15075000	26	20	1046800	1552000	343930	468680	579820	141540	72727	33861	39659	3680100	1890900	880390	1031100	1650800	1195900	1554000	900400	1254900	194310	193630	63180	123390	462360	11	8.8
P25325;B1AH49	3-mercaptopyruvate sulfurtransferase;Sulfurtransferase	MPST	9.39021e-06	6.15844e-05	0.152477				+	NMG_SNsurr.	+	NMG_SNsurr.	2	2	2	12.5	12.5	12.5	33.178	0	6.5457	2264000	14	9	0	0	0	0	161710	0	19591	23165	17667	0	274270	324310	247340	0	261050	0	0	0	269200	322560	119460	202140	243660	0	8.1
O75832;B1AJY7;B1AJY5;B1AJY6	26S proteasome non-ATPase regulatory subunit 10	PSMD10	0.00030169	0.000214209	1.40839								7	7	7	37.6	37.6	37.6	24.428	0	18.205	21822000	12	24	1268800	1261000	827510	971270	1818500	266820	121220	302560	309660	3201800	1454600	3630700	3715900	1607100	1102100	1486600	606810	1650000	663000	979490	778290	501740	444350	23	28.3
Q9NP97;B1AKR6;Q8TF09;H3BQI1	Dynein light chain roadblock-type 1	DYNLRB1	0.000340145	0.000658089	0.516867				+	NMG_SNsurr.			4	4	4	74	74	74	10.921	0	37.523	22277000	6	23	0	1935600	2068300	2317600	3712900	283890	217470	850760	881210	1703300	1304800	5104500	5287300	947270	579590	847860	507850	668210	834170	2070100	601320	995300	825670	29.2	29.2
P50993;B1AKY9;H0Y7C1;E9PRA5;P20648;Q5TC05	Sodium/potassium-transporting ATPase subunit alpha-2	ATP1A2	0.000744435	0.000939961	0.791985								46	46	27	49.1	49.1	27.5	112.26	0	323.31	313980000	48	109	11710000	5682500	14662000	5132800	6541200	1009100	241540	1968200	670550	48436000	11594000	94472000	32187000	19139000	18863000	10825000	2974600	14663000	13587000	18785000	7003300	7915300	13533000	36.1	36.8
P60891;B1ALA9;A0A2R8Y7H4;P11908;P21108;B7ZB02;A0A0B4J207;B1ALA7;Q15244;A6NMS2;H7C540;D3YTJ7	Ribose-phosphate pyrophosphokinase 1;Ribose-phosphate pyrophosphokinase 2	PRPS1;PRPS2	0.000290884	0.000275159	1.05715								12	12	12	50	50	50	34.834	0	69.215	38804000	16	47	2739100	1069600	2370200	782150	2425200	328410	57791	813980	291790	5254600	924660	13024000	4668600	1935700	3085700	1477300	148040	2154800	1867500	2074400	388520	844140	955880	38.4	29.9
Q8IXS6;C9JA33;B1ALY0	Paralemmin-2	PALM2;PALM2-AKAP2	6.94276e-06	1.84824e-05	0.375642								1	1	1	3.2	3.2	3.2	42.185	0.00040601	2.9135	1425000	20	1	0	0	0	0	71251	0	0	31859	0	0	0	637180	0	148700	0	137640	0	0	202770	51796	0	141600	105320	0	0
Q14141;B1AMS2	Septin-6	SEPTIN6	0.000105417	0.000185747	0.567529								10	6	6	32.5	21.7	21.7	49.716	0	63.561	20565000	20	27	1510800	1829100	0	1858700	1028200	79002	89545	139930	277930	1580000	1790900	2798700	5558600	1183100	653600	897800	107690	1103600	1457800	773990	802660	598580	1257600	13.4	23.3
Q16774;B1ANH5;B1ANH0;B1ANG9;B1ANH2;B1ANH3;B1ANH6	Guanylate kinase	GUK1	0.000159394	0.000233504	0.682618								5	5	5	38.6	38.6	38.6	21.725	0	13.582	19705000	12	13	1450100	0	1297900	1163800	1642100	187300	73929	393100	386880	2247600	887150	4717200	4642600	789340	1179600	240080	218540	1010800	936220	957400	281770	609770	986980	26.9	22.3
Q13310;B1ANR0;H0Y5F5;H0YEU6;B1ANR1;H0YEQ8;H0YCC8;P0CB38	Polyadenylate-binding protein 4;Polyadenylate-binding protein	PABPC4	0.000251774	1.60633e-05	15.6738				+	NMG_SNsurr.	+	NMG_SNsurr.	14	9	8	26.2	15.8	14.4	70.782	0	18.55	23598000	31	21	2011700	1805700	0	0	761210	194500	90656	13133	0	6029600	2810300	407130	0	3966100	1686200	2743300	1566800	3689500	478120	0	77557	0	142890	22.4	19.3
P42566;B1AUU8	Epidermal growth factor receptor substrate 15	EPS15	2.10008e-06	1.55467e-06	1.35082								2	2	2	2.5	2.5	2.5	98.655	0.00041494	3.0882	656330	46	3	0	0	0	0	14268	0	0	0	7584.4	0	0	0	348880	0	93864	103320	0	0	0	110260	0	0	0	0	0
G3V4C1;B2R5W2;B4DY08;G3V4W0;P07910;G3V2Q1;G3V576;G3V555;G3V575;G3V251;G3V3K6;G3V5X6;B4DSU6;O60812;G3V2D6;P0DMR1;B7ZW38;A0A0G2JNQ3;A0A0G2JPF8;B2RXH8;G3V4M8;G3V5V7;G3V2H6	Heterogeneous nuclear ribonucleoproteins C1/C2;Heterogeneous nuclear ribonucleoprotein C-like 1;Heterogeneous nuclear ribonucleoprotein C-like 4;Heterogeneous nuclear ribonucleoprotein C-like 3;Heterogeneous nuclear ribonucleoprotein C-like 2	HNRNPC;HNRNPCL1;HNRNPCL4;HNRNPCL3;HNRNPCL2	0.00049058	0.000140283	3.49708				+	NMG_SNsurr.	+	NMG_SNsurr.	10	10	10	33.9	33.9	33.9	32.238	0	42.473	41318000	18	29	2847500	1874700	1007000	1548400	2295500	490420	223580	275470	261390	8827600	4024500	4958500	4705100	4664200	3034000	2630400	2184000	2833500	743690	1419200	537430	333490	422640	30.8	24.7
Q496J9;B3KT41	Synaptic vesicle glycoprotein 2C	SV2C	6.01237e-06	1.93887e-05	0.310096								2	2	2	3	3	3	82.341	0	5.0222	782890	21	5	0	0	0	0	37281	0	0	0	0	0	0	0	0	256740	0	0	0	0	176990	0	82567	0	266610	0	0
Q8TBG9;C9J976;C9J0A2;B3KVD8	Synaptoporin	SYNPR	0.000260798	0.000440977	0.591409								1	1	1	5.3	5.3	5.3	29.166	0	3.6406	17216000	8	7	0	0	0	0	2152000	235740	0	585910	300080	1885900	0	4687300	2400600	1412600	531360	741720	561670	406370	1504200	396660	712300	1044000	931540	5.3	0
Q9UJU6;B4DDD6;H0Y5J4;F8WC20;F8WBB2;F8WFE1;F8WBG8;F2Z2V3;F8WB73;F8WCK3;F2Z3E3	Drebrin-like protein	DBNL	0.000128179	7.56023e-05	1.69544								6	6	6	19.3	19.3	19.3	48.207	0	20.062	12682000	20	30	761920	831240	675510	0	634080	85841	51097	140690	32673	1716800	1021900	2813700	653460	1333100	633130	885450	656600	914830	313560	786870	185590	177270	589230	8.8	13
Q9BRK0;B4DE60;A0A087WV88;H0YAC5	Receptor expression-enhancing protein 2;Receptor expression-enhancing protein	REEP2	9.23161e-05	6.90308e-05	1.33732								2	2	2	15.5	15.5	15.5	28.26	0	8.04	7741200	15	20	586930	661540	0	774990	516080	58703	31360	92505	100480	880550	470400	1387600	1507300	756480	0	337540	540990	573010	188590	0	97430	382860	618540	15.5	15.5
Q9Y2S7;B4DEM9	Polymerase delta-interacting protein 2	POLDIP2	3.55733e-05	9.02937e-06	3.93973								4	4	4	20.1	20.1	20.1	42.033	0	5.699	2407900	23	2	0	0	0	0	104690	0	23043	0	0	0	529980	0	0	98108	210510	957880	92282	198950	0	320180	0	0	0	0	16.8
Q96DH6;B4DHE8;B4DM51;J3KTC1;O43347;J3QKT5;H0YHB7	RNA-binding protein Musashi homolog 2	MSI2	7.71432e-05	2.99307e-06	25.774				+	NMG_SNsurr.			4	4	4	17.7	17.7	17.7	35.196	0	22.96	2493900	11	6	0	0	0	0	226720	56915	23980	0	0	626060	263780	0	0	766560	370610	226870	189360	0	50713	0	0	0	0	17.7	17.7
O00560;B4DHN5;E9PBU7;G5EA09	Syntenin-1	SDCBP	0.000433958	0.000165068	2.62897				+	NMG_SNsurr.	+	NMG_SNsurr.	2	2	2	15.1	15.1	15.1	32.444	0	8.4863	15192000	9	21	0	0	1150500	0	1688000	293300	72558	324370	44964	2639700	653020	2919300	404680	1229700	1576600	1281000	1043800	1522200	446810	383510	461920	248930	381040	15.1	15.1
Q9BY50;B4DI03;K7EJQ7;A0A0A0MR04	Signal peptidase complex catalytic subunit SEC11C;Signal peptidase complex catalytic subunit SEC11	SEC11C;SEC11L3	0.000137879	1.41543e-05	9.74112				+	NMG_SNsurr.	+	NMG_SNsurr.	2	2	2	12	12	12	21.542	0.00040866	2.9648	4945300	10	3	0	0	0	0	494530	133720	58303	0	45515	1337200	583030	0	455150	567520	415300	678210	375570	357410	0	58389	72312	0	45146	4.2	4.2
P61201;B4DIH5;H0YKU5;H0YM03	COP9 signalosome complex subunit 2	COPS2	7.83459e-05	0.000152167	0.514868				+	NMG_SNsurr.	+	NMG_SNsurr.	6	6	6	17.4	17.4	17.4	51.596	0	13.823	19880000	22	22	1026200	805510	1062500	834340	903620	104760	33950	310550	107060	2304800	746900	6832000	2355300	968040	630120	966740	204900	458260	959320	1150800	738170	832070	732240	7.9	7.9
O75390;B4DJV2;A0A0C4DGI3;F8VTT8;H0YH82;F8W4S1;F8VRP1;F8VX68;F8VPF9;F8W1S4;F8VPA1;F8W642;F8VR34;F8VRI6;F8VWQ5;F8VX07;F8VZK9;F8VU34;F8W0J2	Citrate synthase, mitochondrial;Citrate synthase	CS	0.000653655	0.000690996	0.945959								13	13	6	41.6	41.6	26.6	51.712	0	222.4	95823000	19	37	8984600	8829900	9814800	9831100	5043300	593330	257210	1242000	906580	11273000	4887000	23599000	17225000	5199900	5618500	4109600	3528800	2938400	2493000	5920500	1905400	4167900	2956600	20.6	20.6
Q01064;B4DK72;Q14123;F8VZK3;A0A0A0MS69	Calcium/calmodulin-dependent 3,5-cyclic nucleotide phosphodiesterase 1B	PDE1B	0.000347995	0.000679918	0.511819								16	16	14	36.6	36.6	34	61.379	0	59.687	86620000	26	88	2966100	3152900	3979700	5145400	3331500	261000	136310	830290	603500	6785900	3544100	21588000	15691000	4780000	3707300	3471200	1493500	2939000	5315200	1117100	1881700	5577900	8728400	22.4	31.5
Q7Z6M4;C9JX74;B5MBW3;E7EW93;B4DKD5;H7C316	Transcription termination factor 4, mitochondrial;mTERF domain-containing protein 2 processed	MTERF4	0.000148248	6.13674e-05	2.41574	+			+	NMG_SNsurr.	+	NMG_SNsurr.	1	1	1	2.1	2.1	2.1	43.957	1	-2	11251000	23	1	0	0	0	0	489190	0	51562	106420	0	0	1185900	2447600	0	1420200	706790	1290600	969410	1378800	411650	475730	376940	310910	276630	0	2.1
P49589;B4DKY1	Cysteine--tRNA ligase, cytoplasmic	CARS	8.68878e-05	7.5385e-05	1.15259								8	8	8	12.6	12.6	12.6	85.472	0	24.842	19031000	40	33	811530	790580	724790	885570	475780	37793	18576	71010	88666	1511700	743020	2840400	3546700	1122600	1729100	2391600	471700	777440	958820	782700	948420	847820	359030	6.3	7.6
B4DLN1;Q9UBX3;I3L1E8;F6RGN5	Mitochondrial dicarboxylate carrier	SLC25A10	0.000122949	6.2582e-05	1.96461								3	3	2	10	10	7.2	48.099	0	8.7532	9362900	21	16	848300	1330900	0	0	445850	67137	47706	31174	0	1409900	1001800	654650	0	660900	833880	780000	207740	2098800	331720	292530	145880	281800	663300	8.1	4.5
P15559;B4DLR8;H3BRK3;H3BNV2	NAD(P)H dehydrogenase [quinone] 1	NQO1	5.82129e-05	4.85522e-05	1.19898								2	2	2	8.4	8.4	8.4	30.867	0.0030511	2.3182	8268600	13	1	0	0	0	0	636050	43839	49925	170760	214690	569910	649020	2219900	2790900	0	976010	0	284430	0	262570	0	302900	212980	0	3.6	8.4
Q96IU4;B4DQI4;F8W9U3	Alpha/beta hydrolase domain-containing protein 14B	ABHD14B	6.51192e-05	0.00014577	0.446727				+	NMG_SNsurr.			3	3	3	17.6	17.6	17.6	22.345	0	3.8249	7069800	10	14	0	0	525580	0	706980	42813	35722	228090	78610	428130	357220	2280900	786100	188240	640420	331250	0	128720	431500	501640	249660	508730	237290	11	11
Q13126;B4DUC8;F8WES2;F2Z2F3;J3QSB7	S-methyl-5-thioadenosine phosphorylase;Purine nucleoside phosphorylase	MTAP	2.0138e-06	3.28868e-06	0.612343								2	2	2	14.5	14.5	14.5	31.236	0	10.478	344880	18	2	0	0	0	0	19160	0	0	0	11767	0	0	0	211800	0	0	0	0	59865	0	0	0	0	73215	6.4	6.4
P49368;B4DUR8;Q5SZX6;E9PRC8;E9PQ35;Q5SZW8;E9PM09;Q5SZX9	T-complex protein 1 subunit gamma	CCT3	0.000711705	0.000360544	1.97398				+	NMG_SNsurr.	+	NMG_SNsurr.	20	20	20	44.8	44.8	44.8	60.533	0	138.23	111710000	31	99	4257100	4192000	3032000	2397300	3603700	591390	248450	555980	438640	18333000	7701800	17235000	13598000	8978800	9764900	8767100	3646900	8492100	3307700	5364800	1732600	1970500	2821000	30.6	28.1
H0Y988;R4GNC0;B4DVL2;Q02083	N-acylethanolamine-hydrolyzing acid amidase;N-acylethanolamine-hydrolyzing acid amidase subunit alpha;N-acylethanolamine-hydrolyzing acid amidase subunit beta	NAAA	7.56757e-05	0	#DIV/0!								1	1	1	10.9	10.9	10.9	15.603	0.0004207	3.234	1051900	8	3	0	0	0	0	131490	0	23139	0	0	0	185110	0	0	0	351500	0	355750	159540	0	0	0	0	0	0	10.9
Q9UQB8;B4DWA1;I3L4C2;I3L2M4;I3L4A3;I3L0Y9;I3L1C8;I3L3C6;I3L125;I3L327	Brain-specific angiogenesis inhibitor 1-associated protein 2	BAIAP2	5.74007e-05	7.92305e-05	0.724477								5	5	5	13.2	13.2	13.2	60.867	0	13.423	15828000	36	20	1080000	642400	686220	687120	439680	81853	9441.7	91924	48746	2946700	339900	3309300	1754800	1020400	490600	847350	283120	1071600	1187600	377550	297910	658720	1242900	8.7	7.2
P51114;B4DXZ6;E7EU85;E9PFF5;C9JAJ4;H7C4S4;C9J5B4;C9IZ22;C9JZE0;C9JY20	Fragile X mental retardation syndrome-related protein 1	FXR1	0.00053478	2.477e-05	21.5898				+	NMG_SNsurr.	+	NMG_SNsurr.	12	12	10	30	30	27.4	69.72	0	48.701	50558000	29	42	7118500	4417000	501100	0	1743400	499950	223990	19459	13019	14498000	6495800	564310	377560	8287300	4861800	5495400	2667100	6396400	137020	197670	246120	98621	234370	28.3	27.5
Q12905;B4DY09;X6R6Z1;A0A0A0MRL0	Interleukin enhancer-binding factor 2	ILF2	0.000321834	5.28716e-05	6.08707				+	NMG_SNsurr.	+	NMG_SNsurr.	10	10	10	33.1	33.1	33.1	43.062	0	44.515	20449000	19	32	2131100	1239200	404680	383690	1076200	192360	120060	80421	69969	3654900	2281100	1528000	1329400	2880500	1202300	1498200	1629900	3067200	419760	436490	175350	198370	147190	28.7	26.2
P48506;B4E2I4;A0A2R8YEL6;A0A0C4DGB2;E1CEI4;A0A2R8Y648	Glutamate--cysteine ligase catalytic subunit	GCLC	5.4722e-05	0.000190811	0.286787				+	NMG_SNsurr.	+	NMG_SNsurr.	9	9	9	18.1	18.1	18.1	72.765	0	24.376	25638000	30	45	603360	680250	1125700	1000900	854610	61292	38906	256570	141620	1838800	1167200	7697200	4248700	1092600	940840	931520	0	306730	1984400	1006000	1189200	1880500	1354600	8.6	12.2
P98194;H0Y9V7;B4E2Q0;H0Y8X9;H0Y9S7	Calcium-transporting ATPase type 2C member 1;Calcium-transporting ATPase	ATP2C1	4.09317e-05	0	#DIV/0!				+	NMG_SNsurr.	+	NMG_SNsurr.	5	5	5	7.8	7.8	7.8	100.58	0	11.804	4059600	40	15	504300	568920	0	0	101490	21366	11263	0	0	854650	450530	0	0	612570	503950	621370	519700	496830	0	0	0	0	0	4.8	4.5
Q9ULV4;B4E3S0;F8VV53;F8W1H8;F8VUX3;F8VSA4;F8VRE9;H0YHL7;F8VTT6;F8VVB7	Coronin-1C;Coronin	CORO1C	0.000162497	0.000147126	1.10448								3	3	3	7.8	7.8	7.8	53.248	0	9.9775	20022000	21	15	0	1193800	1386600	871310	953440	101830	55607	147390	158420	2138500	1167700	3095200	3326800	1552200	1844900	1642800	345930	1012300	794190	519030	1016600	800920	765070	5.5	5.5
Q9HCU5;B5MC98	Prolactin regulatory element-binding protein	PREB	7.54924e-05	4.7988e-06	15.7315				+	NMG_SNsurr.	+	NMG_SNsurr.	2	2	2	7.2	7.2	7.2	45.468	0	4.1002	4787700	18	7	1224700	772500	0	0	265980	97153	32458	0	0	1748800	584250	0	0	487960	427590	715270	399520	312810	61547	0	49975	0	0	7.2	7.2
O43759;B5MCD7;A2A283;F8WCE4	Synaptogyrin-1	SYNGR1	0.000327837	0.000388181	0.844547								2	2	2	10.3	10.3	10.3	25.455	0	7.6267	12217000	5	17	0	0	0	0	2443500	360820	85723	649020	287980	1804100	428620	3245100	1439900	792290	482420	501070	485310	519760	782500	250140	433790	502520	549800	10.3	10.3
Q96DB2;B5MCU6;B5MCQ6;E7ETT9;Q658J9;C9JMH0;C9J528;B5MD06;B5MC52;C9JEC8;C9JBI4;B5MCS3;B5MCV5	Histone deacetylase 11	HDAC11;DKFZp434L0312	4.1699e-06	7.0998e-05	0.0587327				+	NMG_SNsurr.	+	NMG_SNsurr.	2	2	2	10.4	10.4	10.4	39.183	0	19.449	4571800	17	6	0	0	0	866110	268930	0	0	68485	99335	0	0	1164200	1688700	144140	0	0	0	0	376120	365060	363500	246210	223860	0	0
Q99613;B5ME19;H3BPE3;H3BPE4;H3BTY8	Eukaryotic translation initiation factor 3 subunit C;Eukaryotic translation initiation factor 3 subunit C-like protein	EIF3C;EIF3CL	0.0001624	1.54414e-05	10.5171				+	NMG_SNsurr.	+	NMG_SNsurr.	10	10	10	11.6	11.6	11.6	105.34	0	23.195	23313000	41	29	1272100	1027800	694130	0	568620	152480	56141	56230	11792	6251700	2301800	2305400	483480	3069500	2090800	1644000	1987000	2407400	104610	0	141050	253430	273020	9.4	8.5
Q9P0V9;E7EW69;E7EX04;B5ME97;F5GYV2;C9JEW2;C9JNR7;F5H1F2	Septin-10	SEPTIN10	9.59949e-06	3.88466e-05	0.247113								7	6	6	23.6	19.4	19.4	52.592	0	26.604	5587700	21	12	0	0	711050	688910	266080	9412.2	7445.8	84231	93697	197660	156360	1768900	1967600	79017	128840	0	0	161600	130210	561380	35825	303140	97169	2	6.2
F8VYC1;B7Z2T4;E9PN83;Q15700;B5MCC5;E9PIW2;A0A3B3ISW2;A0A3B3ITF1;A8MVA8;H7C325;F8W750;E9PQT9;C9JFF9;E9PRL2;E9PPV7	Disks large homolog 2	DLG2	3.55012e-05	5.29492e-05	0.670477								5	4	3	9.9	6.8	5.3	88.455	0	11.075	10168000	39	8	0	649260	671940	723070	260710	15896	11588	44813	56421	619960	451950	1747700	2200400	786360	694350	504250	341900	146140	924710	214890	496530	724410	314160	6.6	8.4
B7Z2U2;F5H3S6;K7ENB0		TOM1L2	2.05212e-05	5.14594e-06	3.98784								8	1	1	33.9	6.7	6.7	42.878	0	4.1115	957240	17	1	0	0	0	0	56308	0	12004	0	0	0	204070	0	0	179770	0	165840	0	299360	0	0	0	0	108200	14.9	21.6
Q15349;F2Z2J1;B7Z3B5;E9PGT3;D6R910;Q15418;P51812;D6RHW7;B7ZB17;B1AXG1;B4DG22;D6RD75;D6RE03;D6RA62;E9PMM7;A0A2R8Y7S9;Q5SVM6	Ribosomal protein S6 kinase alpha-2;Ribosomal protein S6 kinase;Ribosomal protein S6 kinase alpha-1	RPS6KA2;RPS6KA1	1.48915e-05	3.53842e-05	0.420852				+	NMG_SNsurr.			3	3	3	5.5	5.5	5.5	83.238	0	9.9318	6484800	46	20	0	385500	398740	513230	140970	0	8599.5	25642	31311	0	395580	1179500	1440300	400090	365960	273500	0	286300	589120	327330	206250	475130	545670	0	4
P51693;S4R3U6;F5GZ08;B7Z4G8;K7EQJ4	Amyloid-like protein 1;C30	APLP1	8.47385e-06	2.21399e-05	0.382741								2	2	2	4.3	4.3	4.3	72.176	0.0066396	1.9972	1809500	31	5	0	0	0	0	58371	0	4925.8	0	7447.7	0	152700	0	230880	139790	171400	0	115390	0	709060	97461	57321	0	135490	0	2.9
B7Z4M1	Reticulon	RTN3	0.000145417	0.000181264	0.80224								1	1	1	12.2	12.2	12.2	12.747	0	3.9154	5805300	3	3	0	0	0	0	1935100	258550	99979	487590	557110	775640	299940	1462800	1671300	145920	229340	269310	0	198850	191290	239510	0	130840	190550	12.2	12.2
Q9Y450;B7Z524;H0YDX7;J3QT46;E9PHZ9;H0YES5	HBS1-like protein	HBS1L	2.88854e-05	1.03229e-05	2.79817								4	4	4	9.5	9.5	9.5	75.472	0	4.7859	2964600	38	5	0	0	0	0	78017	0	3626.4	15267	0	0	137800	580130	0	567060	151850	159570	541940	265270	0	383560	0	0	177460	0	2
P48067;B7Z589	Sodium- and chloride-dependent glycine transporter 1;Transporter	SLC6A9	3.33417e-05	8.7714e-05	0.380118								2	2	2	4.5	4.5	4.5	78.259	0	15.838	8333300	19	17	430470	523970	826030	1011600	438600	31032	19145	102570	107310	589610	363750	1948800	2038800	433750	312870	260110	0	228590	329150	413360	242520	354300	817710	4.5	4.5
B7Z613;B7Z248;Q13491	Neuronal membrane glycoprotein M6-b	GPM6B	0.000130834	0.000438612	0.298291				+	NMG_SNsurr.			4	4	4	14.6	14.6	14.6	33.272	0	62.875	19306000	9	16	0	0	0	0	2145100	135410	99773	556850	542980	1218700	897960	5011600	4886800	411460	478520	517860	127140	608290	1088700	745960	416430	830270	2066600	14.6	14.6
P60660;F8W1R7;J3KND3;G8JLA2;G3V1V0;B7Z6Z4;F8VPF3;G3V1Y7;F8VZU9;F8W180;P14649;H0YI43;F8W1I5;F8VXL3	Myosin light polypeptide 6	MYL6	0.000469517	0.000598515	0.784469								7	7	7	47.7	47.7	47.7	16.93	0	31.387	42252000	10	25	1868200	2805700	3949100	2801200	4225200	374250	249850	1477900	474870	3742500	2498500	14779000	4748700	1566400	1750400	2866100	718890	1658600	705060	2762100	403200	2504900	1548300	29.8	29.8
P62495;B7Z7P8;I3L492;D6RCB3;D6RJE8	Eukaryotic peptide chain release factor subunit 1	ETF1	5.20242e-05	2.19033e-05	2.37518				+	NMG_SNsurr.			4	4	4	11.2	11.2	11.2	49.03	0	7.2856	4431800	24	13	426490	709480	0	0	184660	29530	24235	0	12964	708720	581650	0	311140	577670	207820	457600	283300	622790	170610	60898	55422	156060	238100	5.5	5.5
P11310;B7Z9I1;Q5T4U5;E9PJM9;H0YDT5;E9PRX4	Medium-chain specific acyl-CoA dehydrogenase, mitochondrial	ACADM	0.000458734	0.000385296	1.1906								9	9	9	23.3	23.3	23.3	46.588	0	43.161	55138000	20	61	2744900	2779500	1527100	2194400	2756900	328530	205360	508690	398060	6570600	4107100	10174000	7961300	2496500	4486200	5215500	2041800	2135400	2627800	1443400	1924500	2341000	1613500	21.4	20.9
P48643;B7ZAR1;E9PCA1;E7ENZ3	T-complex protein 1 subunit epsilon	CCT5	0.000507194	0.000390713	1.29812								20	20	20	47.7	47.7	47.7	59.67	0	110.88	112170000	34	120	3174900	2622300	2092400	2365900	3299000	541070	198060	673260	434520	18396000	6734100	22891000	14774000	7062100	7683300	8873900	2207500	5955600	3694000	4988800	2933600	2838500	3135000	34.8	31.6
P56537;B7ZBH1;F8WD20;A0A0B4J1Y7;F8WDS6	Eukaryotic translation initiation factor 6	EIF6	0.000179183	4.64767e-05	3.85533				+	NMG_SNsurr.	+	NMG_SNsurr.	3	3	3	17.1	17.1	17.1	26.599	0	7.7114	8524000	9	10	1050500	1467500	0	782270	947110	167560	194660	68632	146260	1508000	1752000	617690	1316300	535040	493810	930070	400850	467170	0	0	0	344320	158710	13.1	17.1
Q9NR46;B7ZC39;B7ZC38;F8WFB9;G5E9J1;H7C1Z6	Endophilin-B2	SH3GLB2	0.000345697	0.000786522	0.439526				+	NMG_SNsurr.	+	NMG_SNsurr.	8	8	7	23.5	23.5	21.5	43.973	0	72.072	62580000	18	42	2160700	2718300	3555500	3512100	3476600	194750	100670	843260	707900	3505500	1812000	15179000	12742000	1863200	1900100	2967000	1022100	3269000	3274500	3948200	3194800	3388900	4513300	12.4	12.4
Q96RU3;B7ZL14;H0Y7W6	Formin-binding protein 1	FNBP1	6.29121e-06	0	#DIV/0!								2	2	2	4.2	4.2	4.2	71.306	0.00079491	2.7149	195620	29	1	0	0	0	0	6745.4	0	0	0	0	0	0	0	0	0	0	0	195620	0	0	0	0	0	0	0	2.4
Q96PE3;B8ZZB2	Type I inositol 3,4-bisphosphate 4-phosphatase	INPP4A	2.4089e-05	2.41848e-05	0.996039								3	3	3	5	5	5	109.95	0	4.3843	5355700	43	3	0	0	0	0	124550	23004	9074.6	7048.7	12530	989170	390210	303090	538800	383290	374460	350640	272910	391060	303200	276480	195260	229060	358050	5	3.3
B8ZZB8;Q96F85	CB1 cannabinoid receptor-interacting protein 1	CNRIP1	0.000584886	0.0008273	0.706982				+	NMG_SNsurr.			3	3	3	36.5	36.5	36.5	15.167	0	36.065	26233000	6	22	0	0	0	0	4372200	556370	332520	778280	608190	3338200	1995100	4669700	3649200	1661600	1378600	1428100	926520	746190	1321500	1362500	1234300	1090400	1431400	28.5	36.5
Q9NZW5;B8ZZG1;C9J4Q3;C9JGI8	MAGUK p55 subfamily member 6	MPP6	2.14118e-05	1.46854e-05	1.45803								4	3	3	9.4	7.2	7.2	61.116	0	4.4063	3474900	33	3	0	577990	0	0	105300	9946.4	13558	0	22385	328230	447410	0	738720	438500	381140	201970	0	334530	122140	0	90845	132280	259160	2.2	4.3
Q15370;B8ZZU8;I3L0M9;A0A0B4J296	Transcription elongation factor B polypeptide 2	TCEB2	0.00111745	0.000935146	1.19495								5	5	5	51.7	51.7	51.7	13.133	0	10.259	54678000	7	44	2070500	2448700	2495200	2197200	7811100	1025300	341860	2009900	1257000	7176800	2393000	14069000	8798800	3375200	3085100	3076200	1648200	2646600	1487200	1845600	1813300	1818200	1444500	51.7	51.7
Q99598;Q5VVQ1;C4P0D6;C4P0D8	Translin-associated protein X	TSNAX;DISC1	4.81716e-06	6.03702e-06	0.797937								1	1	1	6.9	6.9	6.9	33.112	0.00042589	3.372	445620	18	2	0	0	0	0	24757	0	0	0	9334.2	0	0	0	168020	0	0	0	0	143200	0	0	0	0	134400	0	0
Q96JN2;C9IYI5;C9JU31;C9JE17;C9J884	Coiled-coil domain-containing protein 136	CCDC136	2.05889e-05	4.34705e-06	4.73628				+	NMG_SNsurr.	+	NMG_SNsurr.	3	3	3	4.1	4.1	4.1	134.04	0	7.9843	4249500	62	8	447380	634710	0	0	68541	14832	9261.1	0	0	919610	574190	0	0	712050	480850	572470	97238	528690	38488	118920	0	0	207040	4.1	2.3
Q9NUQ6;C9IZC3;C9J8M7;F2Z2S1;C9JKE4;F8VZ02;F8VT91;C9JGM8;C9JW67;F8W6C2	SPATS2-like protein	SPATS2L	1.38633e-05	0	#DIV/0!				+	NMG_SNsurr.	+	NMG_SNsurr.	1	1	1	2.7	2.7	2.7	61.728	0.00041305	3.0568	1012100	32	4	0	0	0	0	31628	0	6607.9	0	0	0	211450	0	0	199870	198370	161770	68731	171910	0	0	0	0	0	0	2.7
P49585;Q9Y5K3;H7BZN1;H7C1T3;C9J050;C9JEJ2	Choline-phosphate cytidylyltransferase A;Choline-phosphate cytidylyltransferase B	PCYT1A;PCYT1B	1.99223e-05	0	#DIV/0!				+	NMG_SNsurr.	+	NMG_SNsurr.	1	1	1	3.3	3.3	3.3	41.731	0.0086674	1.8395	778270	23	6	0	0	0	0	33838	0	0	0	0	0	0	0	0	240550	0	265230	147510	124980	0	0	0	0	0	0	0
Q8N4C6;H0YDJ4;H9KV85;E9PN67;C9J066	Ninein	NIN	8.92341e-06	1.30692e-05	0.682784								1	1	1	0.5	0.5	0.5	243.25	0.0059568	2.0733	9135700	107	11	0	0	0	0	85380	0	3561.7	25264	24261	0	381100	2703200	2596000	430660	440060	325890	174800	334840	471250	0	383420	389730	504740	0.5	0.5
P01040;C9J0E4	Cystatin-A;Cystatin-A, N-terminally processed	CSTA	0.000134461	2.30762e-05	5.82683								1	1	1	12.2	12.2	12.2	11.006	0.00040274	2.8476	2621600	7	1	0	0	0	0	374510	0	23778	112750	39625	0	166450	789240	277370	251300	0	0	826090	77929	169680	0	0	0	63541	0	12.2
C9J0J7;G5E9Q6;C9JQ45;C9J2N0	Profilin	PFN2	0.000129599	0.000356295	0.36374								5	5	1	57.1	57.1	9.9	9.8402	0	75.388	10635000	6	7	574830	618200	811770	915170	1772500	118800	65824	438010	417270	712810	394940	2628000	2503600	333200	630370	0	207750	169330	357200	1890300	140630	300790	365910	57.1	57.1
P30626;C9J0K6;B4DHQ6	Sorcin	SRI	0.000628624	0.000885398	0.70999								8	8	8	36.4	36.4	36.4	21.676	0	44.878	54173000	11	36	2966900	3238100	4230100	4435100	4924800	527780	242660	783620	977110	5805600	2669200	8619900	10748000	2610100	5118800	2845700	1199600	951130	2513000	6698100	1256700	1781900	1354900	26.3	26.3
P84085;C9J1Z8;F5H1V1;F5H6T5;F8WDB3	ADP-ribosylation factor 5	ARF5	0.000109175	9.81139e-05	1.11274								8	2	2	47.2	11.7	11.7	20.529	0.0062777	2.0154	9488800	11	7	0	0	0	0	862620	113470	41277	226790	153060	1248200	454050	2494700	1683600	771560	624230	359910	148580	324840	249490	237240	235360	401340	255760	47.2	39.4
Q7L592;C9J236;C9JS27;C9JEL7;C9JP36	NADH dehydrogenase [ubiquinone] complex I, assembly factor 7	NDUFAF7	1.79425e-05	1.18457e-06	15.1469								2	2	2	7.5	7.5	7.5	49.237	0	6.6791	1365400	26	7	0	0	0	0	52515	8777.6	8285.3	0	0	228220	215420	0	0	0	104510	452420	0	326740	0	0	0	0	38092	2.9	2.9
Q9NY65;C9J2C0;V9GZ17	Tubulin alpha-8 chain	TUBA8	0.000232928	0.00014033	1.65987								19	6	6	50.3	16.7	16.7	50.093	0	15.692	19464000	21	24	1211200	1553200	0	0	926860	65025	81979	43542	121110	1365500	1721600	914390	2543300	1707800	2594000	3172000	679280	986200	839020	671110	881580	762050	626180	38.8	45
C9J406;H7C463		IMMT	6.06675e-05	5.04539e-05	1.20243								24	2	0	48.9	8	0	73.253	0	8.901	13595000	38	10	1406000	0	1226400	0	357760	64996	13806	83126	28422	2469800	524640	3158800	1080000	927760	813230	835850	751990	559990	524740	420740	428110	510720	588640	47.6	42.2
P61513;C9J4Z3	60S ribosomal protein L37a	RPL37A	0.00086308	4.51967e-05	19.0961				+	NMG_SNsurr.	+	NMG_SNsurr.	1	1	1	19.6	19.6	19.6	10.275	0	65.485	11009000	4	5	0	3028500	0	0	2752300	550340	480050	149330	0	2201400	1920200	597330	0	1205000	1067500	1461900	712870	1584200	113980	65730	0	0	79346	19.6	19.6
L7N2F4;C9J5N1;Q9BTE6;K7EQ85	Alanyl-tRNA editing protein Aarsd1	AARSD1;PTGES3L-AARSD1	2.57364e-05	1.37161e-05	1.87637								2	2	2	17.9	17.9	17.9	15.483	0.00042553	3.3628	398920	7	1	0	0	0	0	56988	0	0	0	0	0	0	0	0	115990	0	0	80762	78926	0	65867	57370	0	0	7.1	7.1
C9J650		SCG5	9.05371e-05	8.67393e-05	1.04378								2	2	1	19.2	19.2	8.8	21.386	0	5.4844	4613300	9	6	0	0	0	0	512590	0	32404	105860	112800	0	291640	952700	1015200	458720	150060	0	157010	606480	148470	0	0	320330	512660	0	8.8
Q96AT9;C9J6A7;C9IYE8;E7ESZ6;C9J8S0;C9J9T0;C9IZU8;Q2QD12	Ribulose-phosphate 3-epimerase;Ribulose-phosphate 3-epimerase-like protein 1	RPE;RPEL1	5.06484e-05	0.000202516	0.250096				+	NMG_SNsurr.	+	NMG_SNsurr.	2	2	2	12.3	12.3	12.3	24.927	0	5.0382	5953200	6	7	0	0	918840	0	992210	103160	0	408430	105380	618970	0	2450600	632270	0	152960	372870	0	80620	369860	579440	248470	200570	246660	12.3	0
P35080;C9J712	Profilin-2	PFN2	8.16234e-05	0.000270095	0.302203	+							5	1	1	36.4	5.7	5.7	15.046	1	-2	15134000	7	2	0	0	0	0	2162000	0	66351	883520	670220	0	464460	6184700	4691600	323590	588870	0	0	191040	0	2080400	402690	0	206840	30.7	36.4
Q05682;C9J813;E9PGZ1;E7EX44	Caldesmon	CALD1	1.06156e-05	0	#DIV/0!								2	2	2	2.9	2.9	2.9	93.23	0.00080225	2.8061	802350	28	2	0	0	0	0	28655	0	7157.3	0	0	0	200400	0	0	0	376330	225610	0	0	0	0	0	0	0	0	1.4
Q9Y276;C9J8G3;C9JAS4;C9J1S9;A0A2R8Y7T3	Mitochondrial chaperone BCS1	BCS1L	1.82568e-05	7.34059e-06	2.48711								2	2	2	6.4	6.4	6.4	47.534	0.0030465	2.3037	2520500	24	0	0	0	0	0	105020	19108	17826	27317	0	458600	427830	655610	0	220720	290210	0	145250	79263	0	176720	66264	0	0	2.4	4.1
Q9UMS0;C9J8Q1;F8W9P7;H7C537	NFU1 iron-sulfur cluster scaffold homolog, mitochondrial	NFU1	3.95764e-05	4.73905e-05	0.835112								2	2	2	9.8	9.8	9.8	28.462	0.00040933	2.9718	2517200	10	1	0	0	0	0	251720	61888	43827	0	10346	618880	438270	0	103460	183730	256310	146220	114200	0	111250	281480	0	181920	81510	9.8	9.8
Q8NCB2;E7ETR1;C9J9E2;F8WDJ4;C9JSB2;B4DSW8;B4DM24	CaM kinase-like vesicle-associated protein	CAMKV	2.25833e-05	3.86508e-05	0.584292								2	2	2	5.8	5.8	5.8	54.353	0.0096705	1.7645	3110800	23	7	0	0	0	0	135250	0	16882	0	25067	0	388280	0	576540	268750	138920	293140	0	292840	308880	97727	129730	192240	423800	0	3.8
Q14847;C9J9W2;F6S2S5;J3KSNsurr.1	LIM and SH3 domain protein 1	LASP1	0.00013048	4.40902e-05	2.9594								5	5	5	19.5	19.5	19.5	29.717	0	23.077	5041400	14	5	0	0	0	0	360100	0	39496	61265	0	0	552940	857720	0	753970	600900	260400	983550	184380	172720	369070	154360	0	151350	5	5.7
Q9UNL2;C9JA28	Translocon-associated protein subunit gamma	SSR3	4.02136e-05	1.09951e-05	3.6574								1	1	1	7.6	7.6	7.6	21.08	0.0066201	1.9849	400070	5	1	0	0	0	0	80014	0	0	0	0	0	0	0	0	0	0	0	0	332070	0	0	0	0	67994	0	0
P54709;C9JXZ1;C9JA36	Sodium/potassium-transporting ATPase subunit beta-3	ATP1B3	2.24402e-05	4.26988e-05	0.525545				+	NMG_SNsurr.			1	1	1	5.4	5.4	5.4	31.512	0.00079618	2.7235	2846800	12	3	0	0	0	0	237230	31711	28190	77259	0	380540	338280	927110	0	175780	106860	129040	0	111320	157910	183220	118040	136810	81859	5.4	5.4
C9JAI6;Q96DZ9	CKLF-like MARVEL transmembrane domain-containing protein 5	CMTM5	7.57763e-05	0.000463214	0.163588				+	NMG_SNsurr.	+	NMG_SNsurr.	2	2	2	16.1	16.1	16.1	13.238	0	12.177	15731000	7	10	589350	0	1274900	1714300	2247300	108030	18119	646070	718970	756190	126840	4522500	5032800	259270	429980	192730	0	155850	677080	1359000	859070	723390	636070	16.1	16.1
P02679;C9JEU5;C9JC84;C9JPQ9;C9JU00	Fibrinogen gamma chain	FGG	0.000318999	0.000313566	1.01733								14	14	14	41.7	41.7	41.7	51.511	0	82.166	70145000	27	63	3182500	4107600	2376600	3090200	2597900	424760	179340	494660	498190	11468000	4842100	13356000	13451000	2795500	5876400	2683300	1610000	2470800	3851800	2931100	904210	2020600	1883600	30.5	17.7
Q9Y2K9;C9JPK3;C9K0E4;C9JCY1;C9JQS3;E9PFI2	Syntaxin-binding protein 5-like	STXBP5L	1.95307e-06	3.28124e-06	0.595223								1	1	1	1.3	1.3	1.3	131.89	0.00041876	3.1679	356910	49	3	0	0	0	0	7283.9	0	0	0	0	0	0	0	0	0	0	0	0	158050	0	0	0	0	198860	0	0
Q9NY47;C9JE82;C9JVC9	Voltage-dependent calcium channel subunit alpha-2/delta-2;Voltage-dependent calcium channel subunit alpha-2-2;Voltage-dependent calcium channel subunit delta-2	CACNA2D2	6.4026e-06	6.51643e-06	0.982531								2	2	2	2.3	2.3	2.3	129.82	0	5.1974	2324700	48	13	0	0	0	0	48432	0	4076.4	12712	9570.9	0	195670	610170	459400	185380	173230	143470	0	99765	163400	194960	0	0	99265	1.3	1.3
C9JF17;P05090;C9JX71;F8WBT9	Apolipoprotein D	APOD	0.000825796	0.000781965	1.05605								6	6	6	30.2	30.2	30.2	24.158	0	44.555	64907000	11	29	10225000	0	7682000	0	5900700	968900	324420	1332700	792760	10658000	3568600	14660000	8720300	4982300	2990700	3551100	2425800	1931000	3221000	2723600	2281400	1267700	1925800	30.2	21.9
Q13098;C9JFE4;A0A096LP07;A0A096LPJ3;A8K070;J3QS88;J3KTB0;J3QLT0;J3KSA5;J3KRJ4;J3QS84;J3QLE8;J3QL53;J3KRE8	COP9 signalosome complex subunit 1	GPS1	0.000206965	0.000263509	0.785421								8	8	8	20	20	20	55.536	0	23.626	36477000	18	58	1193700	588860	1730600	979450	2026500	255930	47775	620120	372640	4606700	859950	11162000	6707500	1390800	1552600	2013000	326310	1641600	1607100	1254200	1184600	927930	1242300	17.7	7.9
Q12846;C9JFM5	Syntaxin-4	STX4	3.86415e-06	1.23649e-05	0.312511								1	1	1	6.4	6.4	6.4	34.18	0.00040437	2.8963	617170	15	3	0	0	0	0	41145	0	0	0	18822	0	0	0	282330	0	115100	0	0	0	0	0	64853	0	154890	0	0
P99999;C9JFR7;CON__P62894	Cytochrome c	CYCS	0.000985449	0.000706831	1.39418								8	8	8	59	59	59	11.749	0	44.248	44345000	6	34	4788200	3504700	6036900	1546400	7390800	1312400	483860	2000200	886480	7874500	2903100	12001000	5318900	1329600	3988000	1628200	1258500	2145800	695040	3122400	532330	576530	970320	41	58.1
C9JFZ1;O43426;J3KPK1;J3KQV8;A0A0D9SGJ6;C9JW66;C9J1Z6;H7BZC2;H7BZ56	Synaptojanin-1	SYNJ1	0.000564767	0.000476784	1.18454								36	36	36	33.6	33.6	33.6	149.3	0	171.28	242540000	68	253	4315800	4183000	3592600	3455600	3566800	498090	203330	822600	454640	33870000	13826000	55937000	30916000	16588000	12093000	11692000	10068000	15165000	10887000	7824400	7418500	7192500	9065900	26.8	28.4
C9JG35		ZNF668	0.000297164	0.000207692	1.4308								1	1	1	29.3	29.3	29.3	9.7419	0.00042535	3.3627	10198000	6	7	0	0	0	0	1699700	224130	127910	365380	198340	1344800	767450	2192300	1190100	836990	685340	727050	442700	439560	479250	0	326660	359350	406850	29.3	29.3
Q9NYK5;C9JG87	39S ribosomal protein L39, mitochondrial	MRPL39	4.53149e-05	1.82153e-06	24.8774				+	NMG_SNsurr.	+	NMG_SNsurr.	3	3	3	11.2	11.2	11.2	38.711	0	5.8078	2851400	23	4	375010	452290	0	0	123980	26142	16962	0	0	601260	390120	0	0	296950	317110	469790	224890	499500	0	0	0	0	51816	8	6.8
Q7L5D6;C9JPA8;C9JHN8	Golgi to ER traffic protein 4 homolog	GET4	3.50715e-05	2.8936e-05	1.21203								1	1	1	4.6	4.6	4.6	36.504	0	3.8216	2751300	14	8	0	0	0	0	196520	25544	16389	30141	29548	357620	229440	421970	413670	207180	149100	148890	177050	128470	99304	80229	93977	109640	134780	4.6	4.6
P13798;C9JIF9;H7C393;H7C1U0;C9JLK2;F8WEH5	Acylamino-acid-releasing enzyme	APEH	0.000184251	0.000253713	0.726215								11	11	11	22.7	22.7	22.7	81.224	0	44.911	47165000	30	53	969680	1526100	1230300	1686800	1572200	163340	90456	333390	305690	4900200	2713700	10002000	9170700	1866400	2476100	2950700	365780	2663200	3122800	1648800	1419300	2108900	1756600	18.3	18.4
Q9Y4P1;C9JIK8	Cysteine protease ATG4B	ATG4B	3.42921e-05	3.00921e-05	1.13957								2	2	2	8.1	8.1	8.1	44.294	0	4.9679	3245300	16	8	0	0	0	0	202830	25310	15991	36151	27337	404970	255860	578420	437390	263830	150940	231460	147270	156940	114970	124470	125530	140860	112390	3.8	3.8
P07602;C9JIZ6;Q5BJH1;A0A0J9YXB8	Prosaposin;Saposin-A;Saposin-B-Val;Saposin-B;Saposin-C;Saposin-D	PSAP	0.000836646	7.7881e-05	10.7426				+	NMG_SNsurr.	+	NMG_SNsurr.	13	13	13	19.7	19.7	19.7	58.112	0	59.083	82949000	29	37	14348000	12909000	990960	970090	2860300	834850	306940	66797	83791	24211000	8901200	1937100	2429900	6754300	14143000	8041800	5491800	8021000	666260	986570	496090	680410	188370	16.8	12.4
P82930;C9JJ19	28S ribosomal protein S34, mitochondrial	MRPS34	2.16975e-05	1.51674e-05	1.43054								3	3	3	19.3	19.3	19.3	25.65	0.00042159	3.2589	1792300	13	8	374380	364960	0	0	137870	52114	24217	0	0	677490	314820	0	0	147100	156330	145160	0	101880	63431	0	32346	48816	104930	19.3	6.9
O95772;C9JPX5;C9JKL2	MLN64 N-terminal domain homolog	STARD3NL	0.000148189	0	#DIV/0!				+	NMG_SNsurr.	+	NMG_SNsurr.	1	1	1	4.3	4.3	4.3	26.654	0.004126	2.1436	3982900	11	0	0	0	0	0	362080	86312	30861	0	0	949430	339470	0	0	781760	484750	335720	550570	541200	0	0	0	0	0	4.3	4.3
Q9NRZ7;C9JL26;C9J184	1-acyl-SN-glycerol-3-phosphate acyltransferase gamma	AGPAT3	9.29054e-06	9.09149e-06	1.02189								2	2	2	5.9	5.9	5.9	43.38	0.0034221	2.2823	870310	17	2	0	0	0	0	51194	0	6862.7	0	14612	0	116670	0	248410	0	0	191470	0	109850	0	78871	0	68224	56823	0	2.1
Q71UM5;H0YMV8;C9JLI6	40S ribosomal protein S27-like;40S ribosomal protein S27	RPS27L	0.00036616	6.56568e-05	5.57687				+	NMG_SNsurr.	+	NMG_SNsurr.	3	2	2	31	15.5	15.5	9.4771	0.00042626	3.3932	5336500	4	9	880540	876070	0	0	1334100	302000	147790	124220	80208	1208000	591180	496870	320830	240670	557480	637880	571540	376350	0	140560	113570	0	81593	31	31
P35520;P0DN79;C9JMA6	Cystathionine beta-synthase	CBS	1.73905e-06	1.59357e-05	0.109129				+	NMG_SNsurr.			1	1	1	5.3	5.3	5.3	60.586	0.00040783	2.9521	1873200	26	3	0	0	0	0	72047	9158.3	0	26067	10883	238120	0	677730	282960	0	89789	0	0	0	242830	140580	0	83301	117930	5.3	0
P07093;C9JN98	Glia-derived nexin	SERPINE2	4.27739e-05	6.10802e-06	7.0029				+	NMG_SNsurr.	+	NMG_SNsurr.	2	2	2	5.5	5.5	5.5	44.002	0	4.083	3057800	21	3	0	0	0	0	145610	37046	26057	0	0	777960	547190	0	0	285150	292660	373680	215940	381200	74457	54188	0	0	55387	2.5	2.5
O75431;C9JNK6;C9JAZ1	Metaxin-2	MTX2	0.000658254	0.000382948	1.71891				+	NMG_SNsurr.	+	NMG_SNsurr.	5	5	5	24.7	24.7	24.7	29.763	0	14.774	37828000	11	37	2201700	1910100	1354800	1122600	3438900	538410	290860	631680	343900	5922500	3199500	6948500	3782900	3172800	2516300	2594700	1883100	2341600	1225800	954130	857030	1118400	1310700	20.9	24.7
P83731;C9JXB8;C9JNW5	60S ribosomal protein L24	RPL24	0.00104201	4.16932e-05	24.9923				+	NMG_SNsurr.	+	NMG_SNsurr.	3	3	3	19.1	19.1	19.1	17.779	0	9.1035	25932000	9	15	4984300	6180600	0	1733000	2881300	272320	456650	105840	133790	2450800	4109900	952590	1204100	1555500	4443000	4551900	1527900	4586500	116750	347980	40128	0	45097	14	19.1
P46976;G5E9W8;C9JQ42	Glycogenin-1	GYG1	7.40761e-05	0.000133857	0.553396								2	2	2	6.9	6.9	6.9	39.383	0.0030829	2.4066	10148000	14	2	0	0	0	0	724850	65789	38958	154010	151800	921050	545410	2156200	2125200	373330	657660	542440	194250	135580	566170	823560	553470	314830	238740	2.9	2.9
P25686;C9JRD2;C9JXB9;C9J1G2;E7ETU0;C9JX00	DnaJ homolog subfamily B member 2	DNAJB2	8.2086e-05	6.52546e-05	1.25793								4	4	3	17.3	17.3	14.2	35.58	0	13.692	8107500	15	17	636670	822200	628200	771390	540500	58568	33511	126120	90747	878530	502660	1891800	1361200	620770	361900	485150	225760	497980	378700	283540	341510	210620	67338	13.6	13.6
C9JRL6;K7ERR2;K7EIM1;K7EQR0;K7ESL7;K7ERY9;K7EKU5;A0A0C4DGQ7		EML2	8.78053e-06	2.59858e-05	0.337897								2	2	1	5.5	5.5	2	65.565	0	4.7294	3506000	32	5	0	0	0	0	109560	12700	4689.6	18235	20856	406400	150070	583520	667380	142920	181150	121750	0	101280	149820	622040	166130	114460	99070	2	2
Q9NX63;C9JRZ6;F8WAR4;A0A286YEX5	MICOS complex subunit MIC19	CHCHD3	0.000635195	0.00045278	1.40288								9	9	9	29.1	29.1	29.1	26.152	0	41.658	52360000	13	42	4157700	2769800	3520900	1866900	4027700	617790	174380	1169100	401260	8031300	2266900	15198000	5216300	4131400	1750500	2334600	2164200	3651400	1505900	1586300	1571000	987200	1965300	28.2	28.2
O60443;C9JSR4;H7C147	Non-syndromic hearing impairment protein 5	DFNA5	2.61568e-06	1.2938e-06	2.0217								2	2	2	5	5	5	54.554	0	4.1664	465160	25	1	0	0	0	0	18606	0	0	11812	0	0	0	295300	0	0	129860	0	0	0	0	0	0	0	40005	2.2	2.2
Q16653;C9JTE0;A0A0G2JHM8;A0A0G2JHB7;A0A140T9L1;A0A0G2JJE4;A0A0G2JI49;A0A0G2JIU9;A0A0G2JHA9;A0A0G2JKI0;Q5SSB8;A0A0G2JIQ0;H0Y8A0;A0A1W2PQ17;E9PG44	Myelin-oligodendrocyte glycoprotein	MOG	9.12107e-06	6.39711e-05	0.142581				+	NMG_SNsurr.			9	9	9	29.6	29.6	29.6	28.193	0	254.23	6670700	10	5	0	0	2087300	0	667070	0	0	473700	93708	0	0	4737000	937080	0	84957	0	0	79982	104780	227250	168940	0	330680	24.3	24.3
C9JTQ0	Ankyrin repeat domain-containing protein 63	ANKRD63	3.60361e-06	4.85359e-05	0.0742462				+	NMG_SNsurr.			2	2	2	11.3	11.3	11.3	39.62	0	3.5492	959090	14	3	0	0	0	0	68506	0	0	0	0	0	0	0	0	0	0	105650	0	0	172240	0	73203	241070	366920	0	0
O00478;P78410;O00481;S4R3N0;C9JUV8	Butyrophilin subfamily 3 member A3;Butyrophilin subfamily 3 member A2;Butyrophilin subfamily 3 member A1	BTN3A3;BTN3A2;BTN3A1	0	2.95321e-06	0								1	1	1	2.1	2.1	2.1	65.001	0.0076951	1.954	480920	22	1	0	0	0	0	21860	0	2425.6	7379.8	8188.5	0	53363	162360	180150	0	0	0	0	0	34510	0	0	50545	0	0	2.1
Q5EB52;C9JWU9;C9JW74;C9JRA9;C9JCM6;R4GN52;C9JUD2	Mesoderm-specific transcript homolog protein	MEST	0.00023804	8.70502e-06	27.3452				+	NMG_SNsurr.	+	NMG_SNsurr.	2	2	2	9	9	9	38.83	0	6.3175	4759400	8	10	401600	929930	0	0	594930	82680	76514	0	0	661440	612120	0	0	758270	1174300	649540	391390	437410	0	0	74972	0	0	9	9
Q9H254;C9JY79;M0QZQ3	Spectrin beta chain, non-erythrocytic 4	SPTBN4	3.12499e-07	3.93989e-06	0.0793168								4	2	2	2.5	1.8	1.8	288.98	0.00040502	2.9009	853140	144	2	0	0	0	0	5924.6	0	0	0	0	0	0	0	0	0	0	0	0	74320	323710	76907	0	44936	333270	0.4	0.7
Q92823;C9JYY6;F8W775;A0A087X2B3;C9JH43;C9J8B6;C9JF43	Neuronal cell adhesion molecule	NRCAM	0.000140444	0.000215485	0.651759				+	NMG_SNsurr.			12	12	12	12.7	12.7	12.7	143.89	0	44.04	67686000	53	69	1641100	1712500	1968300	1917200	1277100	132090	79697	288570	254420	7000500	4224000	15294000	13484000	2414400	2487000	3360600	1874000	2727000	3128300	2726400	2030400	3805900	3129400	8.4	10
C9K0S6		TUBA8	0.000629144	8.74267e-05	7.19624	+			+	NMG_SNsurr.	+	NMG_SNsurr.	3	1	1	70.2	25.5	25.5	5.3339	1	-2	8715700	4	2	0	0	0	0	2178900	337640	241630	165550	120580	1350600	966540	662190	482300	725510	1322600	1721800	166890	852020	272800	0	141070	0	51409	70.2	70.2
P78344;D3DQV9;H0Y3P2;E9PKF8;H0YCH5;H0YEC5;H0YD77;H0YE44;H0YCF8;H0YE22	Eukaryotic translation initiation factor 4 gamma 2	EIF4G2	8.86807e-05	2.05819e-05	4.30867				+	NMG_SNsurr.	+	NMG_SNsurr.	9	9	9	13.3	13.3	13.3	102.36	0	14.971	14337000	49	21	729790	759450	366510	428330	292590	49455	22012	13393	19913	2423300	1078600	656260	975730	2099100	1465600	2179800	771930	1344500	256320	434550	228350	187630	235150	9.5	5.3
P63098;F6U1T9;D3YTA9;H7BYZ3;Q96LZ3;A0A1B0GUC7;A0A494C014	Calcineurin subunit B type 1	PPP3R1	0.000245989	0.000893037	0.275452				+	NMG_SNsurr.	+	NMG_SNsurr.	8	8	8	58.2	58.2	58.2	19.3	0	98.134	35206000	9	17	0	0	3321800	3364900	3911800	180670	109320	1028000	983090	1626100	983880	9251600	8847800	967980	742340	1007700	337970	937530	2849600	1307500	883410	3020400	2442800	32.9	27.1
P62910;D3YTB1;F8W727;D3YTI8	60S ribosomal protein L32	RPL32	0.000904543	0.000123914	7.29976				+	NMG_SNsurr.	+	NMG_SNsurr.	3	3	3	24.4	24.4	24.4	15.86	0	8.9308	27254000	8	25	4770700	2172700	649500	0	3406800	1135700	209650	262070	37395	9085200	1677200	2096600	299160	3236600	3347200	1686100	1330500	3159300	435070	275840	149070	187090	289330	24.4	17
P05496;P48201;D6R9H7;E7EQ97;E7EPU7;Q06055	ATP synthase F(0) complex subunit C1, mitochondrial;ATP synthase F(0) complex subunit C3, mitochondrial;ATP synthase F(0) complex subunit C2, mitochondrial	ATP5G1;ATP5G3;ATP5G2	0.00331909	0.000301637	11.0036								1	1	1	22.8	22.8	22.8	14.277	0	21.943	54793000	5	3	0	0	0	0	10959000	2218200	1654200	0	0	11091000	8271100	0	0	0	21765000	11801000	0	0	0	0	0	0	1865300	22.8	22.8
P61221;D6R9I9;D6RGF4	ATP-binding cassette sub-family E member 1	ABCE1	3.64278e-05	1.17389e-05	3.10318								3	3	3	6.5	6.5	6.5	67.314	0	6.1944	3754500	29	14	0	0	0	316890	129460	23796	9522.6	0	27315	690090	276150	0	792130	0	654770	0	587390	295370	191170	77882	104550	0	84948	6.5	2.8
D6R9P3;D6RD18;D6RBZ0;Q99729	Heterogeneous nuclear ribonucleoprotein A/B	HNRNPAB	2.05585e-05	1.78232e-05	1.15347								2	2	2	7.9	7.9	7.9	30.302	0	3.5279	1552400	13	5	0	0	0	0	119420	20081	13103	23995	0	261060	170340	311930	0	112190	86511	151780	0	158610	57491	59614	43706	76493	62699	7.9	7.9
Q96GZ6;D6R9S7;D6RHE3;D6RDB0;D6RDM3;D6R925;D6RJC0;D6RC02;D6RF72;D6R9M9;D6R9X6	Solute carrier family 41 member 3	SLC41A3	0.000116327	4.00619e-05	2.90368								2	2	2	7.1	7.1	7.1	54.766	0	10.1	5030200	12	12	0	0	0	0	419190	79713	0	62636	0	956550	0	751640	0	639380	606420	654610	0	765510	257100	116190	81359	0	201470	3.6	0
Q9NX40;D6RI08;D6RDK1;D6RIV2;D6R9T5;D6RG39;D6RIT9;D6RDK6;D6RBN5	OCIA domain-containing protein 1	OCIAD1	1.91131e-05	0	#DIV/0!								1	1	1	4.5	4.5	4.5	27.626	0.0083424	1.8712	552030	11	1	0	0	0	0	50185	0	29692	0	0	0	326610	0	0	0	0	0	225420	0	0	0	0	0	0	0	4.5
P15954;D6R9Z7	Cytochrome c oxidase subunit 7C, mitochondrial	COX7C	0.00246849	0.00234719	1.05168								1	1	1	14.3	14.3	14.3	7.2454	0.01	1.7539	69631000	5	20	0	0	0	0	13926000	1823100	736000	2289900	1694700	9115300	3680000	11449000	8473400	5855900	5775300	3993100	2821000	3329900	2809800	3099500	2703100	3420900	3103900	14.3	14.3
P12429;D6RA82;D6RFG5;D6RCA8	Annexin A3;Annexin	ANXA3	6.22e-05	2.49434e-05	2.49365								4	4	4	14.6	14.6	14.6	36.375	0	9.4256	6792900	22	12	656920	472470	0	406300	308770	76583	23968	30990	26014	1684800	527300	681770	572310	698970	367270	1120700	105090	341100	191640	123830	318200	0	59914	9.9	9.9
P57088;D6RAA6	Transmembrane protein 33	TMEM33	8.80834e-05	8.52294e-05	1.03349								1	1	1	4.9	4.9	4.9	27.978	0	3.7005	6453300	10	7	0	0	0	0	645330	115340	78530	77746	95120	1153400	785300	777460	951200	382080	444290	679110	155370	0	200190	303460	134760	202600	284100	4.9	4.9
Q14103;D6RF44;H0YA96;D6RAF8;H0Y8G5;D6RBQ9;D6RD83	Heterogeneous nuclear ribonucleoprotein D0	HNRNPD	7.27018e-05	1.49682e-05	4.85707								3	3	2	9	9	6.8	38.434	0	36.498	3009300	13	2	0	0	0	0	231490	77814	23952	0	0	1011600	311380	0	0	370820	0	328570	510320	214510	0	135200	0	126930	0	9	9
O14810;D6RAG3;D6RI11	Complexin-1	CPLX1	0.000284671	0.00043606	0.652826								2	2	2	32.8	32.8	32.8	15.03	0	20.34	14477000	5	14	1331100	873280	1834800	1149800	2895400	373170	110310	912510	429240	1865900	551550	4562500	2146200	440710	1239300	0	489130	208680	507810	1149200	212670	461620	641780	32.8	32.8
Q9BT78;D6RAX7;D6RFN0;D6RD63	COP9 signalosome complex subunit 4	COPS4	6.41685e-05	6.60147e-05	0.972033								4	4	4	14.3	14.3	14.3	46.268	0	16.905	10440000	26	22	826020	0	979960	790960	401550	39357	17876	73235	70917	1023300	464780	1904100	1843900	712670	586050	833390	279590	601250	484940	353100	558870	328570	465930	6.4	3.4
Q9Y6X4;D6RB01	Soluble lamin-associated protein of 75 kDa	FAM169A	3.86118e-05	0	#DIV/0!								2	2	2	7.3	7.3	7.3	74.954	0	6.2475	2185200	24	7	0	0	0	0	91051	12413	12498	0	0	297910	299950	0	0	515930	0	147540	131710	792170	0	0	0	0	0	4	3.3
O60645;D6RB59;D6RBR9	Exocyst complex component 3	EXOC3	1.83565e-05	7.82699e-06	2.34528								2	2	2	3.6	3.6	3.6	85.566	0.0041667	2.241	2443200	35	1	0	0	0	0	69805	11903	12701	0	0	416600	444550	0	0	283070	144610	260570	0	505410	251390	0	0	0	136970	1.5	2.1
Q9H201;D6RBR6;D6RFG3;D6REL6;I6L9I8	Epsin-3	EPN3	5.229e-06	9.75803e-06	0.535866								2	1	1	3.5	1.6	1.6	68.221	0.0086737	1.8431	808900	20	2	0	0	0	0	40445	4911.7	0	12086	0	98235	0	241710	0	60833	44837	49801	0	46744	48402	117330	49598	0	51408	3.5	1.9
P10915;D6RBS1;D6RC59;D6RAK7;D6RBX9;D6RFI7;D6RG04	Hyaluronan and proteoglycan link protein 1	HAPLN1	1.86586e-05	2.01845e-05	0.924402								3	3	3	12.7	12.7	12.7	40.165	0	3.6958	2591900	22	3	0	0	0	0	117810	31561	3471.7	18215	8931.2	694330	76378	400730	196490	0	156940	77946	202550	173950	42411	302960	0	117840	149390	6.8	3.7
P06730;D6RBW1	Eukaryotic translation initiation factor 4E	EIF4E	0.000178921	6.40227e-05	2.79466				+	NMG_SNsurr.			2	2	2	11.5	11.5	11.5	25.097	0	4.2077	10134000	11	4	1485000	0	0	1136300	921260	182740	70656	137460	133070	2010100	777220	1512100	1463800	1173700	105700	948350	544510	622600	270180	451680	253940	0	0	11.5	11.5
Q96JG8;D6RBW3	Melanoma-associated antigen D4	MAGED4;MAGED4B	8.93325e-06	0	#DIV/0!				+	NMG_SNsurr.			1	1	1	3.5	3.5	3.5	81.377	0.0030817	2.4057	970250	31	5	0	0	0	0	31298	9779.2	4542	0	0	303150	140800	0	0	203570	0	145260	0	177460	0	0	0	0	0	3.5	3.5
Q6PGP7;D6RCE2	Tetratricopeptide repeat protein 37	TTC37	1.2926e-06	0	#DIV/0!								2	2	2	1.7	1.7	1.7	175.48	0.003096	2.4702	859290	78	4	0	0	0	0	11017	7050.6	1831.3	0	0	549940	142840	0	0	0	0	0	0	166510	0	0	0	0	0	1.7	1
Q9Y6B6;D6RD69;X1WI22;D6RAA2;D6R9R5;Q9H029;D6RDB2	GTP-binding protein SAR1b	SAR1B;SAR1A;DKFZp434B2017	3.97669e-05	2.9254e-05	1.35936								2	1	1	11.1	5.6	5.6	22.41	0.0030864	2.4323	2770000	10	2	0	0	0	0	277000	0	0	158370	0	0	0	1583700	0	606970	0	35124	0	136060	235540	0	0	0	172690	5.6	5.6
Q9H074;D6REB4;D6RJF2	Polyadenylate-binding protein-interacting protein 1	PAIP1	3.78924e-05	3.52551e-05	1.07481								2	2	2	4.4	4.4	4.4	53.524	0.0031385	2.5814	3950400	17	3	0	0	0	0	232370	20230	12491	0	97983	343910	212350	0	1665700	289720	170360	0	389250	87299	299250	110890	135480	246150	0	1.9	1.9
Q9NVA2;D6RGI3;D6RER5;D6RDU5;D6RDP1;D6R9Y6;H0Y961;H0Y9G8	Septin-11	SEPTIN11	0.0006491	0.00111244	0.583491				+	NMG_SNsurr.			13	11	8	41	34.7	25.6	49.398	0	111.05	120320000	19	63	4247500	4746200	5719300	6710400	6332800	571680	306700	1702700	1150400	10862000	5827400	32351000	21858000	4978400	4773700	3437400	1603200	7174300	6767100	4216100	4033300	6028000	6413700	29.8	31
O94979;D6REX3;H7BXG7;D6RHZ5;H0YAB3;H0Y9K1;H0Y8V7;H0Y8W8;D6RE64;D6RCQ9;H0YAF5;H0Y9T9	Protein transport protein Sec31A	SEC31A	0.000212081	3.39385e-05	6.24898				+	NMG_SNsurr.	+	NMG_SNsurr.	8	8	8	8	8	8	133.01	0	19.541	30003000	45	36	2355600	2557400	702560	0	666730	110350	72566	47897	19650	4965800	3265500	2155400	884240	3674300	4154200	3861700	2250400	2810400	553590	330220	442750	394830	259580	6.6	5.2
Q6JQN1;D6RFF6;F8W1I9	Acyl-CoA dehydrogenase family member 10	ACAD10	6.01793e-05	1.82843e-05	3.29131				+	NMG_SNsurr.			1	1	1	0.8	0.8	0.8	118.83	0.0086705	1.8425	13919000	58	7	0	0	0	0	239980	64228	19878	27309	0	3725200	1152900	1583900	0	1310300	2023700	1795800	1039300	0	0	254630	426620	256450	350110	0.8	0.8
Q96EQ0;D6RFW1	Small glutamine-rich tetratricopeptide repeat-containing protein beta	SGTB	6.22357e-05	0.000102238	0.608736				+	NMG_SNsurr.			2	2	2	8.6	8.6	8.6	33.429	0	5.9517	7717100	12	18	0	0	1099600	0	643090	44250	24037	277340	57111	531000	288450	3328100	685330	379520	265270	278720	161250	236360	252200	318350	352960	347400	292150	5.3	8.6
Q9Y6G5;D6RJ90;H0Y9N4	COMM domain-containing protein 10	COMMD10	0	4.86936e-05	0								2	2	2	16.8	16.8	16.8	22.966	0.0066421	1.9989	750040	10	1	0	0	0	0	75004	0	0	0	0	0	0	0	0	0	0	0	0	0	750040	0	0	0	0	8.9	8.9
Q14011;K7ENX8;K7ELV6;K7EJV5;K7ELT6;K7EJV1;K7EMY9;K7EPM4;K7ER40;K7EQR7;D6W5Y5;K7EQX4;K7ENN6;K7EIF7;K7EQL0	Cold-inducible RNA-binding protein	CIRBP	0.000346188	6.24549e-05	5.54302				+	NMG_SNsurr.			3	3	3	26.7	26.7	26.7	18.648	0	45.734	9826200	10	20	814620	931960	267330	0	982620	137690	115620	74128	18738	1376900	1156200	741280	187380	1703300	300720	600880	1251800	1681800	136380	204480	0	329580	155620	26.7	26.7
P34913;E5RFU2;E5RI53;H0YAW7;E5RFH6	Bifunctional epoxide hydrolase 2;Cytosolic epoxide hydrolase 2;Lipid-phosphate phosphatase	EPHX2	6.79932e-05	2.86194e-05	2.37578								2	2	2	5.2	5.2	5.2	62.615	0.00042955	3.4857	7624700	29	3	0	0	0	0	262920	31977	12942	53053	0	927340	375310	1538500	0	0	2946300	403120	205450	171680	176910	137870	84236	460980	196930	5.2	5.2
O00244;E5RGN3;E5RIM7	Copper transport protein ATOX1	ATOX1	0.000528471	0.000968095	0.545887				+	NMG_SNsurr.	+	NMG_SNsurr.	2	2	2	25	25	25	7.4016	0	5.0136	21793000	4	6	0	1537500	2906200	2692900	5448200	379620	196340	1359800	1284100	1518500	785360	5439300	5136500	794890	1445600	615370	405470	533340	1141900	1344400	837510	894160	900450	13.2	25
O60925;E5RGS4	Prefoldin subunit 1	PFDN1	0.000209464	0.000259543	0.807049								3	3	3	23.8	23.8	23.8	14.21	0	12.509	12798000	8	13	0	657370	0	957880	1599800	212670	88770	226470	331830	1701400	710160	1811800	2654600	1197600	725500	788470	104680	408250	789680	368580	490730	666410	380400	23.8	23.8
O75347;E5RIW3;E5RJD8;E5RHG6;E5RIX8	Tubulin-specific chaperone A	TBCA	0.000233039	0.000766305	0.304107				+	NMG_SNsurr.	+	NMG_SNsurr.	5	5	5	33.3	33.3	33.3	12.855	0	41.65	22534000	6	17	0	858630	1535200	2494400	3755700	210450	101860	1092500	952410	1262700	611150	6555200	5714500	335110	719690	780270	288040	379500	1311300	958340	1216500	1569800	832270	23.1	26.9
Q15369;E5RHG8;R4GMY8	Transcription elongation factor B polypeptide 1	TCEB1	1.10641e-05	2.99952e-05	0.368862								4	4	4	50	50	50	12.473	0	17.82	1475700	7	2	0	0	0	0	210810	0	0	127790	14804	0	0	894520	103630	0	153790	0	0	0	0	323710	0	0	0	28.6	28.6
E5RHK8;E5RIK2		DNM3	2.05173e-05	1.5221e-05	1.34796								24	1	1	41	1.4	1.4	72.889	0.0031508	2.623	4150200	41	9	0	0	0	0	101220	0	10099	0	32514	0	414040	0	1333100	528840	438450	318150	0	344180	0	219450	280640	0	273380	28.8	31.6
Q96BY9;E5RHW0;H0YAZ1;H0YAN9;H0YBH7	Store-operated calcium entry-associated regulatory factor	SARAF	1.81504e-05	0	#DIV/0!								1	1	1	3.8	3.8	3.8	36.975	0.0030924	2.459	366100	15	4	0	0	0	0	24406	0	0	0	0	0	0	0	0	156940	0	0	209160	0	0	0	0	0	0	3.8	0
O94905;E5RHW4;E5RJ09;O75477;B0QZ43	Erlin-2	ERLIN2	0.000197892	0.000179664	1.10146								5	5	5	19.8	19.8	19.8	37.839	0	14.517	26137000	21	20	0	972780	1678500	1565700	1244600	101830	63813	323380	174190	2138500	1340100	6791100	3658000	1710700	1611400	1372100	851400	1740200	727080	1656400	1282300	545570	712270	13	16.2
P62888;E5RI99;A0A0B4J213;E5RJH3;A0A0C4DH44	60S ribosomal protein L30	RPL30	0.000555502	5.93594e-05	9.35828				+	NMG_SNsurr.	+	NMG_SNsurr.	4	4	4	50.4	50.4	50.4	12.784	0	21.574	11632000	6	14	2862800	802260	316260	0	1938600	591600	140300	137250	0	3549600	841780	823470	0	1756300	1177500	918770	564370	1504900	161950	159750	59894	0	113490	40.9	40.9
Q9ULA0;E5RIA4;E7ETB3;E5RJ35;E7EPX3;B9ZVU2;F8WAN0;C9JBE1;E7EMB6	Aspartyl aminopeptidase	DNPEP	1.64768e-05	2.6649e-05	0.618289								2	2	2	4.6	4.6	4.6	52.428	0	3.6029	3777700	23	7	0	0	0	0	164250	16028	11743	47520	24496	368650	270090	1093000	563410	149830	197780	131290	82932	108400	212920	229710	198950	84839	85905	2.5	2.5
Q9Y263;E5RIM3;H0YAU9;H0YBW4	Phospholipase A-2-activating protein	PLAA	5.17031e-05	0.000154054	0.335618								3	3	3	5.9	5.9	5.9	87.156	0	3.8179	32894000	45	6	0	0	0	0	730980	60846	32973	154520	204200	2738100	1483800	6953500	9188800	423830	1037400	1423100	151700	1279600	162990	59050	1637400	3848400	2506300	4	3.8
Q9NYI0;E5RJ29;A0A087X1Z0;A0A087WXD8;B4DKF8	PH and SEC7 domain-containing protein 3	PSD3	1.20385e-05	1.64321e-05	0.73262								2	2	2	3.3	3.3	3.3	116.03	0.007667	1.9305	3858700	49	4	0	0	0	0	78750	26814	7196.6	0	0	1313900	352630	0	0	514900	305430	166060	0	171020	244770	180210	255130	166620	188110	3.3	1.3
Q9BYD1;E5RJI7;H0YAX3	39S ribosomal protein L13, mitochondrial	MRPL13	0.000182653	0	#DIV/0!				+	NMG_SNsurr.			4	4	4	29.8	29.8	29.8	20.692	0	10.233	7897300	13	15	745580	732830	0	0	607490	155570	61967	36172	16467	2022500	805580	470240	214060	451980	332500	2458800	364780	776980	0	0	0	0	0	21.3	21.3
Q9NUL3;E5RJN7;E7EPX0;E7EVJ4;E7EVI1;E5RJ67;H0YBY0;E5RFK1	Double-stranded RNA-binding protein Staufen homolog 2	STAU2	0.000204789	0	#DIV/0!				+	NMG_SNsurr.	+	NMG_SNsurr.	6	6	6	13	13	13	62.608	0	22.707	17100000	33	24	1355900	1232900	0	0	518180	131640	55095	0	0	4344100	1818100	0	0	2616900	1345600	2037600	2538900	2398900	0	0	0	0	0	10.9	10.9
P63208;E5RJR5;E7ERH2;F8W8N3;E5RGM3;E5RI56;E5RHM3;E5RGM4	S-phase kinase-associated protein 1	SKP1	0.000933164	0.000807734	1.15529								9	9	9	66.3	66.3	66.3	18.658	0	129.87	68685000	10	21	9434200	5136500	6908500	7229100	6868500	1124500	322250	1487500	1178700	11245000	3222500	14875000	11787000	3078200	3791800	5636600	1271900	3353500	2196400	2124200	2032200	2805600	1265500	66.3	65.6
E5RK69;H0YC77	Annexin	ANXA6	9.30651e-07	3.81208e-06	0.244132								23	1	1	55.7	3	3	51.776	0.0019794	2.6621	733910	29	2	0	0	0	0	25307	0	0	18132	0	0	0	525830	0	54877	0	0	0	0	0	83292	0	0	69913	45.9	43.5
Q7L5N1;E7EM64	COP9 signalosome complex subunit 6	COPS6	0.000203949	0.000238366	0.85561								2	2	2	9.5	9.5	9.5	36.163	0	7.4365	16342000	12	7	1227200	0	1155500	1255200	1361900	163540	38395	239160	231760	1962500	460740	2869900	2781100	743980	848590	1682600	228790	1052500	922830	677650	749090	730630	631580	9.5	4.9
P16435;E7EMD0;H0Y4R2	NADPH--cytochrome P450 reductase	POR	1.75136e-05	1.56285e-05	1.12062								4	4	4	9.2	9.2	9.2	76.689	0	8.3152	3368700	37	7	373390	0	0	0	91045	10929	11656	0	12898	404360	431280	0	477220	230390	310560	562790	0	180950	67056	322070	107990	117990	156010	3.8	3.7
Q14254;J3QLD9;E7EMK3;K7EKW9	Flotillin-2	FLOT2	0.0001026	0.000130082	0.788737								7	7	7	21.7	21.7	21.7	47.064	0	19.615	18330000	26	30	728920	642200	793240	667630	705010	88405	44122	95869	112680	2298500	1147200	2492600	2929600	1691200	1261900	1053500	343650	622280	1207200	1054600	801410	491800	934670	16.1	19.2
P61916;G3V2V8;J3KMY5;G3V3E8;E7EMS2;G3V3D1;H0YIZ1	Epididymal secretory protein E1	NPC2	0.000451949	9.37634e-05	4.8201				+	NMG_SNsurr.	+	NMG_SNsurr.	3	3	3	23.2	23.2	23.2	16.57	0	11.623	18129000	10	20	2644600	1245500	1130000	0	1812900	433010	118100	295990	75272	4330100	1181000	2959900	752720	1521200	2067100	1249700	1207300	1664200	171400	188900	161570	274460	399020	23.2	17.2
P35611;E7EV99;E7ENY0;A0A0A0MSR2;H0Y9H2;D6RF25;D6RJE2;D6RAH3;H0YFD8;H0YG19	Alpha-adducin	ADD1	0.000652817	0.0011551	0.565159				+	NMG_SNsurr.	+	NMG_SNsurr.	17	17	16	35.8	35.8	34.7	80.954	0	168.57	150810000	25	132	3659500	3216400	5975700	5470200	6032500	597980	248410	1663000	793920	14949000	6210200	41575000	19848000	7429200	7742800	6829500	2042300	5948200	8506300	9219900	4266600	8259500	7984700	27.7	28.8
Q9UQB3;E7EPC8;B4DRK2;E9PHB5	Catenin delta-2	CTNND2	1.50684e-05	3.02797e-05	0.497641								5	5	5	5.5	5.5	5.5	132.65	0	7.6087	10718000	53	10	588890	0	951860	826550	202220	19661	3367.7	75121	36721	1042000	178490	3981400	1946200	491000	390800	291560	54398	281410	671320	208680	602110	202040	376230	3	0.8
P29558;E7EPF2;E7ETU5;F6Y5H0;Q6XE24;C9J9B2;C9JIJ9;A0A1B0GUW5	RNA-binding motif, single-stranded-interacting protein 1;RNA-binding motif, single-stranded-interacting protein 3	RBMS1;RBMS3	6.22245e-05	0	#DIV/0!				+	NMG_SNsurr.	+	NMG_SNsurr.	2	2	2	6.9	6.9	6.9	44.505	0	4.3332	1911400	11	8	0	0	0	0	173760	38332	31731	0	0	421650	349040	0	0	280590	156000	173710	195100	335270	0	0	0	0	0	3.7	3.7
Q16181;E7ES33;E7EPK1;G3V1Q4;A0A0U1RRE1;A0A5F9ZGZ7;Q5JXL7;A0A0U1RRD1;A0A0U1RRM2;A0A0U1RRH9;Q6ZU15	Septin-7	SEPTIN7	0.00120787	0.00248071	0.486905				+	NMG_SNsurr.	+	NMG_SNsurr.	22	22	21	48.3	48.3	48.3	50.679	0	323.31	278370000	22	109	7389100	7308000	10894000	11847000	12653000	1088600	501480	3573400	1985900	23949000	11033000	78615000	43690000	13781000	12429000	11380000	5282300	5245100	17947000	20623000	11044000	12116000	11237000	36.2	33.2
P19404;E7EPT4	NADH dehydrogenase [ubiquinone] flavoprotein 2, mitochondrial	NDUFV2	0.000151696	0.000202303	0.749844								9	9	9	42.6	42.6	42.6	27.391	0	43.637	15815000	16	28	1470500	904540	0	756700	988420	136000	62870	111910	158430	2175900	1005900	1790600	2534900	771690	1034600	960710	947770	303740	862440	1137400	448810	1022100	818170	28.1	28.1
P37840;E7EPV7;D6RA31;H6UYS7	Alpha-synuclein	SNCA	0.00423841	0.00780953	0.542723				+	NMG_SNsurr.			8	8	6	46.4	46.4	38.6	14.46	0	152.72	262920000	6	103	8572500	6276000	14705000	12216000	43819000	4212200	1353900	13665000	7112800	25273000	8123500	81990000	42677000	9956100	9518700	7900900	4921400	12186000	14776000	6537300	8090200	14030000	16937000	45.7	45.7
P82663;E7EPW2	28S ribosomal protein S25, mitochondrial	MRPS25	7.80677e-05	0	#DIV/0!								3	3	3	24.3	24.3	24.3	20.116	0	8.2918	2936600	9	6	360620	662440	0	0	326290	120470	47369	0	0	1084200	426320	0	0	0	184280	1110200	0	131560	0	0	0	0	0	24.3	16.8
P15311;E7EQR4;E9PQ82;E9PNP4	Ezrin	EZR	0.000144873	0.000175934	0.823452								16	9	7	25.8	15.2	13.8	69.412	0	23.773	43473000	34	57	1609000	1530300	1471600	1383900	1278600	193530	89227	241800	252380	6579900	3033700	8221300	8581000	1926000	3813200	1183900	577380	1576400	1706200	2386900	1067100	1623100	1197000	20.5	21.7
Q7Z2K6;E7ER77;A0A0C4DGF0	Endoplasmic reticulum metallopeptidase 1	ERMP1	4.64427e-05	2.65511e-05	1.74918								4	4	4	5.5	5.5	5.5	100.23	0	7.9369	7033300	32	14	749280	811250	0	568880	219790	45123	28712	8006.5	18393	1443900	918780	256210	588560	258700	451800	1178100	283870	502250	245620	322190	61147	67573	454530	4.6	3.3
Q9NQT8;E7ERX9	Kinesin-like protein KIF13B;Kinesin-like protein	KIF13B	1.93587e-05	6.75568e-06	2.86554				+	NMG_SNsurr.	+	NMG_SNsurr.	1	1	1	0.6	0.6	0.6	202.79	0.00079936	2.7651	6182800	82	5	0	0	0	0	75400	0	7855.8	0	25119	0	644180	0	2059800	717410	596880	436850	315020	712820	210590	0	121870	208300	159080	0.6	0.6
Q9UIA9;E7ESC6;E5RIW1;H0YBE1	Exportin-7	XPO7	8.23179e-06	1.74791e-05	0.47095				+	NMG_SNsurr.			5	5	5	6.1	6.1	6.1	123.91	0	5.6275	7107600	53	6	0	0	328090	0	134110	38983	22160	27604	7806.1	2066100	1174500	1463000	413720	184190	195890	92242	0	335280	259960	169000	254120	237980	261650	1.6	1.6
Q9NWU5;J3KQY1;E7ESL0	39S ribosomal protein L22, mitochondrial	MRPL22	9.02668e-05	8.03888e-06	11.2288				+	NMG_SNsurr.	+	NMG_SNsurr.	2	2	2	12.1	12.1	12.1	23.64	0	4.322	3400100	12	11	594940	0	0	0	283340	77755	28061	0	0	933060	336740	0	0	480720	359910	714250	166850	278880	52878	0	0	0	76853	12.1	5.8
P07197;E7ESP9;E7EMV2	Neurofilament medium polypeptide	NEFM	0.000251993	0.000497331	0.506691				+	NMG_SNsurr.	+	NMG_SNsurr.	45	45	42	53.1	53.1	50.8	102.47	0	323.31	139220000	45	123	3557700	2129800	8495800	6540100	3093800	257020	69915	1114100	542130	11566000	3146200	50133000	24396000	4047000	5633100	3687500	1700200	5229000	5225200	9463300	5122700	3275000	6595600	44.8	42.2
Q6ZQQ6;E7ESW6	WD repeat-containing protein 87	WDR87	4.51534e-06	1.13021e-05	0.399512								2	2	2	0.8	0.8	0.8	333.18	0.00041771	3.1517	6708400	143	1	0	0	0	0	46912	4064.5	3873.7	3849.6	12139	581220	553940	550490	1735900	342770	297630	471770	47149	95760	589340	0	357350	725330	359670	0.8	0.8
Q7KZI7;E7ETY4;E9PC69;P27448;Q9P0L2;Q96L34;K7EK17;K7EKG8;F5H6N2;H0YKJ3;F5H4F6;H0YNV4;J3KNR0;B4DIB3;A0A087X0I6	Serine/threonine-protein kinase MARK2;MAP/microtubule affinity-regulating kinase 3;Serine/threonine-protein kinase MARK1;MAP/microtubule affinity-regulating kinase 4	MARK2;MARK3;MARK1;MARK4	9.00577e-06	1.1638e-05	0.773822								2	2	2	3.7	3.7	3.7	87.91	0.00043029	3.4934	1969300	41	5	0	0	0	0	48033	7840.3	7699.3	0	0	321450	315670	0	0	249310	357840	0	0	109700	121470	99719	68950	196800	128430	2.5	1.1
Q14789;E7EU81;H0Y867	Golgin subfamily B member 1	GOLGB1	6.80939e-06	0	#DIV/0!				+	NMG_SNsurr.	+	NMG_SNsurr.	4	4	4	2.1	2.1	2.1	376.01	0	11.928	2933800	187	11	485810	0	0	0	15689	3003.5	656.33	0	0	561650	122730	0	0	424230	372910	495740	186500	770080	0	0	0	0	0	1	0.5
Q04637;E7EX73;E9PGM1;E7EUU4;H7C0V6;C9J6B6;C9J2Z7;C9K073;C9JF13;H7C044	Eukaryotic translation initiation factor 4 gamma 1	EIF4G1	8.75914e-05	1.85337e-05	4.72605				+	NMG_SNsurr.	+	NMG_SNsurr.	8	8	8	6.6	6.6	6.6	175.49	0	23.422	17492000	64	38	1088700	891860	0	0	273310	70395	23845	7695	2909.2	4505300	1526100	492480	186190	2539900	1291600	1637800	1931100	1854900	422640	193020	386300	109390	415120	5.5	4.8
E7EV03;A8MZ31		MAP2	2.81493e-05	1.83649e-05	1.53278								27	1	1	58.6	2.5	2.5	61.755	0.00042608	3.382	2620400	29	2	0	0	0	0	90360	19044	0	0	0	552290	0	0	0	238290	0	405080	196690	532250	174370	127850	151270	0	242340	48.7	42.9
P32418;E7EV41	Sodium/calcium exchanger 1	SLC8A1	2.99159e-05	6.05809e-05	0.493817				+	NMG_SNsurr.			3	3	3	6.5	6.5	6.5	108.55	0	33.783	9114800	34	21	0	0	735230	1268900	268080	0	14117	52955	67193	0	479980	1800500	2284500	565170	402940	308470	110130	472760	737360	314260	267960	595730	775020	0	2.9
P27816;E7EVA0;H0Y2V1;B5MEG9;F8W9U4;A0A0J9YVV8;A0A0J9YW37;H7C456	Microtubule-associated protein 4;Microtubule-associated protein	MAP4	0.000220457	0.000298361	0.738896								13	13	7	14.5	14.5	8	121	0	82.509	101610000	59	100	3234700	2691200	3877500	3998700	1722200	159330	69329	439410	283730	9400400	4090400	25925000	16740000	5045800	3853000	5154000	3226700	5144000	5502800	5521800	4846600	4708000	2451900	11.1	11.1
Q07866;G3V5R9;E7EVH7;G3V3H3;F8W6L3;G3V2E7;G5E9S8;Q9H0B6;A8MZ87;G3V2P7;H0YJU9;H0YG16;E9PQ02;H0YJT3;H0YJL0;A8MX29;C9J8T5;Q9NSK0;C9JZE5;H0YGB8	Kinesin light chain 1	KLC1	0.000163831	0.000264792	0.618714				+	NMG_SNsurr.	+	NMG_SNsurr.	13	13	13	26.7	26.7	26.7	65.309	0	38.303	52366000	35	57	1102100	999570	1634100	1220800	1496200	195390	53962	402170	206800	6838500	1888700	14076000	7238000	3361500	2117400	1424300	1081100	2190200	3269800	2354900	2298700	1913800	2313600	17.8	16.1
E7EVJ5;Q96F07;H7C229;E7EW33;A0A087WVE1;A0A087WTQ3;A0A087WWZ1;A0A0G2JRX2;A0A087WU52;A0A0G2JRV9;A0A087WWL1;H0YL50;A0A087WV63;A0A0G2JRF5;A0A087WWY5;A0A087WZL7	Cytoplasmic FMR1-interacting protein 2	CYFIP2	0.000247557	0.000294093	0.841764								23	23	13	20.8	20.8	12.3	142.58	0	65.167	124240000	65	149	2717000	2879600	3071700	2729500	1911300	212050	144650	498390	239430	13783000	9402000	32396000	15563000	6601600	5491900	7496800	4159900	4325900	6968200	3875000	3543200	5752900	4876700	17.4	15.6
O75077;E7EWD3	Disintegrin and metalloproteinase domain-containing protein 23	ADAM23	2.07985e-05	7.48994e-05	0.277685				+	NMG_SNsurr.			4	4	4	7.9	7.9	7.9	91.925	0	33.624	19123000	36	18	0	769850	2448500	1034500	531210	13676	16642	269410	95479	492330	599110	9698800	3437200	216590	228150	691830	42790	259430	499640	523460	239020	1060300	1134800	2.2	4.9
Q9H2U1;E7EWK3;H7C5F5	ATP-dependent RNA helicase DHX36	DHX36	7.02605e-05	9.43399e-05	0.744759								2	2	2	2.4	2.4	2.4	114.76	0.00041442	3.0808	22223000	48	9	0	0	0	0	462970	47298	26839	61445	82851	2270300	1288300	2949400	3976800	1564500	1235600	1494500	502800	1318400	1522100	0	1431800	1573100	1095000	2.4	1
O43674;E7EWP0;H0Y886;F8WDZ2;F8WDD2;A0A087WYD0	NADH dehydrogenase [ubiquinone] 1 beta subcomplex subunit 5, mitochondrial	NDUFB5	2.1974e-05	0	#DIV/0!								2	2	2	12.7	12.7	12.7	21.75	0.00040833	2.9541	828990	9	2	0	0	0	0	92110	28547	19825	0	0	256930	178430	0	0	0	0	317020	0	76613	0	0	0	0	0	12.7	12.7
P23588;E7EX17;F8W0K0;F8VSC7;F8VP89;F8VX11;F8VRU1;F8VYE9	Eukaryotic translation initiation factor 4B	EIF4B	0.000233952	6.42828e-05	3.63942				+	NMG_SNsurr.			4	4	4	8.3	8.3	8.3	69.15	0	8.2822	26027000	25	16	2832800	2490000	1424700	974670	1041100	212450	92644	157230	95556	5311300	2316100	3930700	2388900	2381200	1092200	3464800	2028500	960100	860710	239960	224810	441570	385820	6.2	6.2
E9PAV3;F8VZJ2;F8W0W4;H0YHX9;Q13765;F8W1N5;F8VNW4;Q9BZK3;F8VZ58	Nascent polypeptide-associated complex subunit alpha, muscle-specific form;Nascent polypeptide-associated complex subunit alpha	NACA	9.45199e-05	1.22434e-05	7.72009				+	NMG_SNsurr.	+	NMG_SNsurr.	5	5	5	4.3	4.3	4.3	205.42	0	154.49	28436000	103	36	2438900	5157200	0	0	276080	62940	39298	0	0	6482800	4047700	0	0	3704600	1651600	3603900	2883500	4412400	350660	407000	372470	105420	413920	3.7	3.7
Q86V81;E9PB61	THO complex subunit 4	ALYREF	0.00010788	6.13172e-05	1.75938								1	1	1	4.3	4.3	4.3	26.888	0.0041509	2.2103	5588900	14	9	0	0	0	0	399210	109680	34536	0	0	1535500	483510	0	0	730490	257060	478150	492980	550810	0	318570	366630	233730	141510	4.3	4.3
O95208;J3KSF8;J3KTF6;J3KSA6;J3KSC7;J3QLN2;F6PQP6;E9PBC1;I3L2B2	Epsin-2	EPN2	1.06703e-05	1.2625e-05	0.845174								1	1	1	1.9	1.9	1.9	68.481	0.0062823	2.0236	2115900	18	7	0	0	0	0	117550	12184	0	41435	29275	219310	0	745830	526950	131470	0	100520	85136	0	81052	124690	100930	0	0	1.9	0
P59510;E9PBD5;G3V1X8	A disintegrin and metalloproteinase with thrombospondin motifs 20	ADAMTS20	1.92222e-05	4.60518e-06	4.17404				+	NMG_SNsurr.	+	NMG_SNsurr.	2	2	2	1.2	1.2	1.2	214.72	0.0030581	2.3468	6080700	84	2	0	0	0	0	72389	13934	5104.3	6282.5	6501.7	1170500	428760	527730	546140	688020	641630	926530	311470	363790	198290	0	277860	0	0	1.2	0.6
E9PBG7;E9PF82;Q13557;D6R938;H0Y9J2;E7EQE4	Calcium/calmodulin-dependent protein kinase type II subunit delta	CAMK2D	0.000165237	6.97921e-05	2.36756				+	NMG_SNsurr.			12	7	5	35.2	23.8	15.2	57.762	0	20.57	19979000	25	25	1591600	802770	1414500	748850	799140	131290	59331	133280	76510	3282300	1483300	3332100	1912700	2266900	1634600	1366500	420260	1896700	430780	847020	136890	166640	801770	22.9	27.7
Q02338;E9PCG9;C9K0G7;H7C2W1;C9JM78;C9JQ90;A0A0G2JRX6	D-beta-hydroxybutyrate dehydrogenase, mitochondrial	BDH1	0.000230533	0.000230172	1.00157								6	6	6	26.5	26.5	26.5	38.157	0	35.411	27947000	19	37	2147100	1704600	1808700	1424500	1470900	222690	91617	241380	206570	4231100	1740700	4586200	3924900	1831600	1487900	2008500	1017300	1357800	1220100	1347100	802240	848690	1542900	17.8	21.3
E9PCR7;E9PDF2;E9PFG7		OGDH	1.52911e-06	0	#DIV/0!								29	1	1	36.6	1.6	1.6	117.66	0.0086768	1.8457	145750	48	1	0	0	0	0	3036.5	0	0	0	0	0	0	0	0	0	145750	0	0	0	0	0	0	0	0	28.3	21.5
P31943;G8JLB6;E9PCY7;D6RBM0;D6RIU0;E7EN40;H0YB39;D6RIH9;D6RJ04;D6RDU3;D6RIT2;D6RFM3;D6R9T0;E5RGV0;D6RAM1;E7EQJ0;E5RGH4;D6RDL0;D6RF17;H0YAQ2;D6R9D3	Heterogeneous nuclear ribonucleoprotein H;Heterogeneous nuclear ribonucleoprotein H, N-terminally processed	HNRNPH1	0.000418777	0.000108519	3.85903				+	NMG_SNsurr.	+	NMG_SNsurr.	6	6	2	20.5	20.5	7.1	49.229	0	73.471	32129000	19	39	2641900	2434600	1149500	905170	1691000	348460	168800	221930	71204	6620700	3207200	4216700	1352900	3456100	2593200	3079200	1806000	2966900	949980	728550	241670	373970	535750	20.5	20.5
O60641;E9PDG8;E5RGY9;E5RFC6;E5RK51;E5RIJ5;E5RFU0;E5RHK9;H0YBT2;E5RK53;E5RGP8;E5RJY3	Clathrin coat assembly protein AP180	SNAP91	0.000154412	0.000312994	0.493339								14	14	12	19.7	19.7	17.5	92.501	0	77.65	39740000	21	42	1114900	872900	2483300	1740500	1892400	152730	61908	572620	393830	3207400	1300100	12025000	8270400	1500100	1652400	945730	493940	1256000	1706100	4035200	891520	1008200	1448100	15.8	10.9
E9PDL2;A0A087WTG7;Q8IYG9		DPP6	4.53696e-05	7.86621e-05	0.576766								21	1	1	35.1	2.2	2.2	86.326	0	8.7435	12697000	38	16	0	0	0	0	334140	29116	11519	81654	41682	1106400	437740	3102800	1583900	863830	0	453990	630570	816410	840900	0	714630	1320700	825150	26.1	24.4
Q96I99;E9PDQ8;H0Y852	Succinyl-CoA ligase [GDP-forming] subunit beta, mitochondrial	SUCLG2	2.71212e-05	6.31859e-05	0.429229				+	NMG_SNsurr.			4	4	4	10	10	10	46.51	0	4.526	9605900	28	4	0	0	571560	809250	343070	23509	12290	78871	98748	658250	344130	2208400	2764900	435290	217290	445420	187030	80526	618290	259270	473070	630360	283670	7.6	5.8
P05166;E9PDR0;E7EUY3;E7ETT1;C9JQS9;E7EX59;E9PEC3;E7ETT4;F8WBI9;E7ENC1;H7C5C9;C9JVW9;C9JVY9;C9JAW3	Propionyl-CoA carboxylase beta chain, mitochondrial	PCCB	0.000186105	0.000194837	0.955182								13	13	13	36.7	36.7	36.7	58.215	0	32.364	33676000	30	55	1211400	1083800	876910	762410	1122500	144410	67550	192330	130190	4332200	2026500	5769800	3905700	2056400	2077800	3439200	962080	1628300	1813800	918710	1421700	1885000	1439200	19.5	21.3
Q96AE4;E9PEB5;C9JSZ1	Far upstream element-binding protein 1	FUBP1	9.61985e-05	5.76724e-06	16.6802				+	NMG_SNsurr.	+	NMG_SNsurr.	5	5	5	10.7	10.7	10.7	67.56	0	7.8415	8395200	30	8	0	0	0	0	279840	69730	25445	12267	0	2091900	763350	368000	0	1597200	566430	1113900	816450	861880	44521	0	44406	0	127230	7.6	5.6
E9PEW8		HBD	0.000317653	0.0002321	1.3686	+							8	1	1	85.6	7.7	7.7	11.346	1	-2	17375000	8	13	0	0	0	0	2171900	438850	242440	356600	213600	3510800	1939600	2852800	1708800	1246100	1412700	1545200	208750	469880	831510	640240	655190	207900	145970	67.3	85.6
P13611;E9PF17;Q86W61;D6RGZ6	Versican core protein	VCAN	1.30817e-05	0.000123348	0.106055				+	NMG_SNsurr.	+	NMG_SNsurr.	20	20	20	7.4	7.4	7.4	372.82	0	323.31	66920000	118	34	3240100	3702500	10603000	7428000	567110	27865	12983	218890	125460	3288000	1532000	25829000	14804000	586250	429440	209250	799570	319430	3850200	5563400	3987600	3498100	2222600	5.1	5.6
P42658;E9PF59	Dipeptidyl aminopeptidase-like protein 6	DPP6	0.000272504	0.00055148	0.494131								24	24	4	37.1	37.1	8.3	97.587	0	211.47	122140000	43	100	2654600	2622600	4624200	4648100	2840600	270880	110460	815500	445100	11648000	4749900	35066000	19139000	7795800	4446400	2974800	2533200	3073900	7646700	2685500	2642700	6197700	11544000	23	21.5
O75116;E9PF63;Q14DU5;D6REE7	Rho-associated protein kinase 2	ROCK2	8.50072e-06	2.0125e-05	0.422397								7	7	7	9.4	9.4	9.4	160.9	0	14.015	6489400	79	11	0	0	510060	0	82145	2424	0	26169	10916	191500	0	2067400	862400	203220	547410	186750	0	341510	582560	259690	173380	419150	654510	0.7	0
Q9Y2Q3;E9PFN5	Glutathione S-transferase kappa 1	GSTK1	0.000207713	0.000100881	2.05898				+	NMG_SNsurr.			2	2	2	13.3	13.3	13.3	25.497	0	10.831	12199000	14	19	2263700	0	0	0	871320	199670	77014	57356	60941	2795400	1078200	802990	853170	914900	1144900	745800	1060900	884970	362600	689990	158360	334960	371310	13.3	7.1
Q14738;E9PFR3;H0Y8C4;Q13362;Q96B13;H0YJ75;H0YJ35;H0YJU0	Serine/threonine-protein phosphatase 2A 56 kDa regulatory subunit delta isoform	PPP2R5D	8.95253e-05	7.86069e-05	1.1389								6	6	6	13.3	13.3	13.3	69.991	0	14.107	13129000	28	11	0	0	0	1000000	468880	19855	32830	57999	95010	555950	919240	1624000	2660300	1617300	832590	706100	499540	807570	838960	569740	574900	201120	721560	2.2	4.5
Q96CW1;E9PFW3;A0A087WY71;C9JJ47;C9JTK4;C9JGT8;C9JJD3;C9JPV8;H7C4C3	AP-2 complex subunit mu	AP2M1	0.000558539	0.000639175	0.873845								15	15	15	40.2	40.2	40.2	49.654	0	54.741	106560000	26	58	4352700	5590200	4004800	5822000	4098300	498580	278520	843200	635350	12963000	7241500	21923000	16519000	8252100	5540300	3833000	3121700	4842300	6007800	5629000	2533500	3710400	4439000	23.7	23.9
P00450;H7C5R1;E9PFZ2	Ceruloplasmin	CP	2.69674e-05	2.10621e-05	1.28038								2	2	2	2.5	2.5	2.5	122.2	0	3.5951	9568700	46	5	0	0	1101800	1411200	208010	20432	10767	49982	51849	939850	495280	2299200	2385100	754630	319230	662210	246600	268220	228180	0	148410	547370	274450	1.3	1.3
Q96RQ3;E9PG35;E9PHF7;G5E9X5;F5GYT8	Methylcrotonoyl-CoA carboxylase subunit alpha, mitochondrial	MCCC1	3.30776e-05	6.944e-05	0.476347								6	6	6	10.6	10.6	10.6	80.472	0	11.82	11454000	33	11	746020	652630	687320	640410	347080	47590	27580	61496	56147	1570500	910150	2029400	1852800	1237600	105420	261230	147770	276240	866100	586860	139770	905550	564170	5.2	9.5
E9PGC8;P78559	Microtubule-associated protein 1A;MAP1A heavy chain;MAP1 light chain LC2	MAP1A	0.000589018	0.000651357	0.904293								71	69	69	37.8	37	37	331.25	0	323.31	451360000	108	405	5692800	5618600	6818900	6355100	4179300	485440	213950	962240	629480	52427000	23107000	103920000	67983000	28847000	18462000	25924000	11495000	28127000	22699000	14563000	17426000	16703000	19680000	30	32.3
Q15631;H7C1D4;E9PGT1;A0A0J9YVW2	Translin	TSN	0.000214216	0.000201161	1.0649								3	3	3	19.7	19.7	19.7	26.183	0	10.449	16936000	12	27	1278600	1181500	1251600	1646000	1411300	167900	78684	251650	259810	2014800	944200	3019800	3117700	1128400	1224400	852620	392930	1033000	920620	666260	401140	750540	469290	19.7	19.7
Q99627;E9PGT6;H7C3S9	COP9 signalosome complex subunit 8	COPS8	0.000191248	0.000154451	1.23824								3	3	3	23.9	23.9	23.9	23.225	0	6.6207	8397200	8	20	454960	600190	553350	534800	1049700	128710	61113	156030	156970	1029700	488910	1248300	1255700	701900	704280	435960	260880	625340	465850	297320	163740	196970	522390	23.9	17.2
Q9Y6M9;E9PH64;A0A3B3IT57;E7EWZ0;E9PF49	NADH dehydrogenase [ubiquinone] 1 beta subcomplex subunit 9	NDUFB9	0.00068848	0.000464951	1.48076								5	5	5	32.4	32.4	32.4	21.831	0	30.822	36953000	9	37	2698600	2640400	3036200	2360500	4105900	597820	315660	744440	646120	5380400	2840900	6700000	5815100	2654200	1780700	2512200	1657000	2063200	1444200	890440	219940	1290100	1705200	27.4	27.4
Q8NCA5;E9PH82;C9J3G8	Protein FAM98A	FAM98A	0.000118351	2.68281e-05	4.41144				+	NMG_SNsurr.	+	NMG_SNsurr.	4	4	3	12.5	12.5	9.8	55.272	0	8.6161	9150000	22	15	595350	610270	0	0	415910	55513	46580	24753	49215	1221300	1024800	544570	1082700	949170	711810	1093000	603560	1145600	150710	213550	160290	108590	140400	5.2	12.5
Q9Y6G9;E9PHI6	Cytoplasmic dynein 1 light intermediate chain 1	DYNC1LI1	0.000148471	0.000102462	1.44903								6	6	6	20.5	20.5	20.5	56.578	0	21.681	18023000	28	35	1052300	848000	1023200	0	643680	117530	23272	102310	14914	3290900	651610	2864700	417590	2359800	1027400	1235500	1140100	1364100	851030	427890	754100	412410	1225800	11.1	6.5
Q03001;E9PHM6;F6QMI7;F8W9J4;A0A0U1RQJ2;A0A494C1D7;E7ETB9;A0A494C073;Q5T0V7;A0A494C1U5;Q6P0N6;H0YC82;H0YBX0;E7ERX3;H0YC65;REV__Q9BX97	Dystonin	DST	2.69644e-05	1.34631e-05	2.00283				+	NMG_SNsurr.	+	NMG_SNsurr.	34	34	34	6.6	6.6	6.6	860.65	0	86.042	51679000	425	90	831920	925090	893580	1064100	121600	13892	11041	18844	13870	5904000	4692400	8008900	5894800	4677800	2792200	4753700	2637900	4992700	949900	1475000	1096500	1628800	2174600	3.1	3.6
Q9NRQ2;E9PHR9	Phospholipid scramblase 4	PLSCR4	6.07869e-06	4.48543e-05	0.135521				+	NMG_SNsurr.	+	NMG_SNsurr.	1	1	1	4	4	4	37.005	0	3.8685	2020800	11	4	0	0	0	0	183710	0	10756	62082	39331	0	118320	682900	432650	0	132780	0	0	0	110590	192950	56917	182630	111040	0	4
E9PHY5;O43491;A0A2R8Y5B3;H0Y5B0;Q6R5J7;Q6ZSX4;E9PQD2;E9PMG5;E9PQN0;E9PRG1;E9PIG0;E9PN54;E9PMV8;E9PJP4;E9PPC9	Band 4.1-like protein 2	EPB41L2	0.000145893	0.00037129	0.392936				+	NMG_SNsurr.	+	NMG_SNsurr.	26	21	2	38.1	33.5	2.4	104.36	0	201.8	104930000	51	95	1897300	1935600	3373600	3349800	2057400	169590	80271	581340	466060	8648900	4093800	29649000	23769000	2478100	4505700	2720200	1170600	2579900	5020800	8911100	4568300	4264000	2550200	26.2	27.3
P54105;E9PMI6;E9PJF4;J3KN38	Methylosome subunit pICln	CLNS1A	5.7809e-05	3.45423e-05	1.67357								1	1	1	5.5	5.5	5.5	26.215	0.00040883	2.9654	1354800	8	3	0	0	0	0	169350	0	30943	0	0	0	247540	0	0	296960	227400	0	115800	155090	0	0	200170	0	111820	0	5.5
O14734;H7C5A7;E9PJN0;H0Y698;Q9BR14;E9PMC4;E9PIS4;E9PRD4;A0A494C0N6	Acyl-coenzyme A thioesterase 8	ACOT8	2.514e-05	2.25166e-06	11.1651				+	NMG_SNsurr.	+	NMG_SNsurr.	2	2	2	12.2	12.2	12.2	35.914	0	9.2791	1293100	16	7	0	0	0	0	80820	20978	12474	0	0	335660	199580	0	0	157930	211990	132540	82075	128790	0	0	0	0	44558	12.2	5
Q5TF21;E9PJP2;H3BRB8;Q9Y4B5;H3BSE6;J3QL92	Protein SOGA3	SOGA3	4.84557e-05	2.41694e-05	2.00484				+	NMG_SNsurr.	+	NMG_SNsurr.	6	6	6	7.4	7.4	7.4	103.2	0	12.376	13050000	59	21	817240	801930	0	551120	221190	47195	21036	11657	22935	2784500	1241100	687780	1353100	1526200	969820	1078400	615860	876250	718720	356110	339150	192570	310690	6.4	5
O14618;E9PK03;J3KNF4	Copper chaperone for superoxide dismutase	CCS	0	6.37855e-06	0								1	1	1	10.2	10.2	10.2	29.04	0	3.7232	137680	14	1	0	0	0	0	9834.1	0	0	0	0	0	0	0	0	0	0	0	0	0	0	137680	0	0	0	0	0
P23528;G3V1A4;E9PK25;E9PQB7;E9PLJ3;E9PS23	Cofilin-1	CFL1	0.00108725	0.00188634	0.576384				+	NMG_SNsurr.	+	NMG_SNsurr.	13	13	1	62.7	62.7	8.4	18.502	0	323.31	92863000	10	54	3300700	3343700	4561100	6190100	9286300	739710	330180	1906800	1941500	7397100	3301800	19068000	19415000	4448600	4643300	3977900	2327700	3758900	5858900	4350400	3743600	6360500	4210200	62.7	62
E9PK52;E9PII3		EPB41L2	1.91647e-06	1.40678e-05	0.136231	+			+	NMG_SNsurr.	+	NMG_SNsurr.	25	1	1	45.3	4.1	4.1	90.996	1	-2	2342400	46	2	0	0	0	0	50922	0	0	14578	13833	0	0	670610	636300	0	175060	0	0	0	142680	273700	104750	158670	180620	29	30.2
E9PK54;E9PQQ4;E9PQK7;E9PPY6;E9PN25		HSPA8	1.51919e-05	4.20507e-05	0.361275	+			+	NMG_SNsurr.			12	1	1	78.1	6.6	6.6	19.955	1	-2	1443300	12	1	0	0	0	0	120270	0	0	0	42782	0	0	0	513390	91154	81372	0	103460	0	168370	117440	134880	157260	75946	63.9	63.9
Q96KG9;E9PS17;E9PK59;A0A0A0MQX4;H0YDH0;E9PPN3	N-terminal kinase-like protein	SCYL1	2.04435e-05	8.66163e-06	2.36024								2	2	2	5.1	5.1	5.1	89.63	0	4.6585	1566300	34	5	0	0	0	0	46068	0	0	0	0	0	0	0	0	216170	0	427860	164450	381660	114560	0	71413	0	190210	0	0
Q99873;E9PKG1;E9PQ98;E9PIX6;E9PNR9;H0YDE4;E9PMW9	Protein arginine N-methyltransferase 1	PRMT1	0.000194063	5.60873e-05	3.46001				+	NMG_SNsurr.	+	NMG_SNsurr.	7	7	6	23.2	23.2	21	42.461	0	14.479	15318000	20	34	1227900	1656000	454990	488700	765900	171240	80496	53279	39369	3424900	1609900	1065600	787390	1338900	1689700	2095300	692470	1198300	333690	175480	406010	282550	217940	19.9	9.2
O00217;E9PKH6;E9PPW7;E9PN51;F8W9K7	NADH dehydrogenase [ubiquinone] iron-sulfur protein 8, mitochondrial	NDUFS8	0.00029153	0.000311409	0.936164								5	5	5	28.6	28.6	28.6	23.705	0	30.758	24255000	13	24	2559300	3322300	0	1769600	1865800	435570	209300	0	285200	5662500	2720900	0	3707700	331150	1592700	2786000	873720	1122700	977740	1955800	528200	1199200	796990	19	13.8
E9PN91;E9PL71		EEF1D	5.22174e-05	0	#DIV/0!				+	NMG_SNsurr.			3	1	1	42.5	19.8	19.8	11.616	0.008658	1.8243	594370	6	1	0	0	0	0	99061	0	0	0	0	0	0	0	0	0	238960	173670	0	181740	0	0	0	0	0	22.6	22.6
Q14444;E9PLA9;G3V153	Caprin-1	CAPRIN1	3.90358e-05	0	#DIV/0!				+	NMG_SNsurr.	+	NMG_SNsurr.	4	4	4	5.8	5.8	5.8	78.365	0	16.486	2535700	21	5	0	362200	0	0	120750	36951	14669	0	0	775980	308050	0	0	339070	160630	393700	140900	417330	0	0	0	0	0	5.8	5.8
Q9BTT0;Q5TB19;E9PLC4	Acidic leucine-rich nuclear phosphoprotein 32 family member E	ANP32E	9.05128e-05	1.74955e-05	5.17348				+	NMG_SNsurr.			1	1	1	7.1	7.1	7.1	30.692	0.00041271	3.0455	2629300	8	6	0	0	0	0	328670	108370	53316	0	0	866970	426530	0	0	244790	134750	147330	285600	328880	0	108130	0	0	86368	7.1	7.1
P55786;E9PLK3;A6NEC2;H0YDG0;E9PP11;H0YCQ5;E9PJY4;E9PJ74;E9PPD4;E9PI82;E9PRQ5	Puromycin-sensitive aminopeptidase	NPEPPS	0.000387564	0.000595578	0.650735				+	NMG_SNsurr.	+	NMG_SNsurr.	28	28	28	39.3	39.3	39.3	103.28	0	323.31	155470000	46	94	3465900	4330800	3861100	4745500	3379700	284070	218190	742480	645900	13067000	10037000	34154000	29711000	6372200	8623000	9315200	2902000	5280000	9812900	7294100	6423700	7220200	5253100	30.1	27.7
Q9NRN7;E9PNF3;E9PLW6	L-aminoadipate-semialdehyde dehydrogenase-phosphopantetheinyl transferase	AASDHPPT	2.37147e-05	3.09416e-05	0.766431								1	1	1	3.9	3.9	3.9	35.776	0.00080354	2.8192	1566500	15	7	0	0	0	0	104430	0	15770	0	0	0	236550	0	0	168520	228840	187840	0	112140	193390	205510	135520	0	98205	0	3.9
P54829;E9PLZ4;A8MXF1	Tyrosine-protein phosphatase non-receptor type 5;Protein-tyrosine-phosphatase	PTPN5	6.33946e-06	8.66894e-05	0.0731284								6	6	6	17.7	17.7	17.7	63.537	0	13.452	5804400	27	12	0	0	0	496440	214980	0	5768.7	15301	70573	0	155760	413140	1905500	0	0	216460	0	111990	797820	0	124270	769000	1310600	0	3.9
P17980;E9PM69;R4GNH3;E9PMD8;E9PKD5;E9PN50;E9PLG2	26S protease regulatory subunit 6A	PSMC3	0.000291211	0.00014148	2.05832				+	NMG_SNsurr.	+	NMG_SNsurr.	8	8	8	22.1	22.1	22.1	49.203	0	22.778	30018000	26	36	1314700	1205700	586250	724100	1154500	143420	73639	140910	93417	3728800	1914600	3663600	2428800	3347500	2748500	2743100	1381800	3208200	1109300	1266000	922050	679540	876180	15	15
Q9NTG7;E9PM75;E9PK80;E9PN58;E9PNA0	NAD-dependent protein deacetylase sirtuin-3, mitochondrial	SIRT3	4.62296e-05	2.59239e-05	1.78328								3	3	3	8.3	8.3	8.3	43.573	0	6.6008	3304500	16	12	294210	609260	0	0	206530	22526	21844	19769	21939	360410	349510	316310	351020	131420	238040	727890	94461	197350	89363	99830	62857	71133	214860	8.3	5.5
Q9Y296;G3V1A0;G5EA23;J3KP27;E9PN70;E9PKS9;E9PQE8	Trafficking protein particle complex subunit 4	TRAPPC4	0	1.83675e-06	0								2	2	2	14.2	14.2	14.2	24.34	0.0066347	1.9934	153470	14	3	0	0	0	0	10962	0	0	0	8133.1	0	0	0	113860	0	0	0	0	0	39608	0	0	0	0	6.4	0
Q16890;E9PNK6;E9PPQ1;J3KNE7	Tumor protein D53	TPD52L1	6.2043e-05	8.27242e-05	0.749998								2	2	2	11.3	11.3	11.3	22.449	0	4.91	4381500	8	0	0	0	0	0	547680	79199	32185	157870	59743	633590	257480	1262900	477940	260100	156120	203760	97773	167320	269700	86055	118440	158870	231370	11.3	11.3
Q15173;E9PNY3;E9PQN5	Serine/threonine-protein phosphatase 2A 56 kDa regulatory subunit beta isoform	PPP2R5B	4.03988e-05	1.81052e-05	2.23133				+	NMG_SNsurr.	+	NMG_SNsurr.	2	2	2	5.2	5.2	5.2	57.392	0.00080192	2.8053	3287400	24	5	0	578820	0	0	136970	10685	18784	0	13372	256450	450830	0	320930	278790	402720	470970	217790	333020	147550	79843	118900	209580	0	2.6	5.2
Q96K19;E9PP55	E3 ubiquitin-protein ligase RNF170	RNF170	4.14984e-05	6.66079e-06	6.23024								1	1	1	5.4	5.4	5.4	29.814	0.00041824	3.1602	1024500	8	5	0	0	0	0	128060	40768	0	0	0	326140	0	0	0	305830	158640	0	0	167940	0	0	0	0	65906	5.4	0
Q9UGQ3;F2Z2F6	Solute carrier family 2, facilitated glucose transporter member 6	SLC2A6	0.000262677	0	#DIV/0!				+	NMG_SNsurr.	+	NMG_SNsurr.	2	2	2	7.3	7.3	7.3	54.539	0	4.2872	12974000	16	6	0	0	0	0	810850	233660	133160	0	0	3738600	2130500	0	0	1131000	2093600	1436300	1304600	1139100	0	0	0	0	0	2	2
Q14914;F2Z3J9	Prostaglandin reductase 1	PTGR1	0.000184271	0.000298232	0.61788				+	NMG_SNsurr.			4	4	4	19.5	19.5	19.5	35.869	0	20.302	22145000	14	48	869700	969110	942800	1194800	1581800	169890	84456	329470	285420	2378400	1182400	4612500	3995900	1248000	489180	1119400	588930	1050200	1797500	758140	1025500	859310	1039300	12.5	19.5
Q00169;F5GWE5;I3L471;I3L4U7;I3L2X8;I3L4C0;I3L459;I3L4H1;I3L3W1;I3NI10	Phosphatidylinositol transfer protein alpha isoform	PITPNA	8.19133e-05	0.000168294	0.486728								6	6	5	29.6	29.6	26.3	31.806	0	89.93	15875000	18	24	977520	1078800	1604800	1206300	881960	90193	47580	280190	103200	1623500	856440	5043400	1857600	0	964410	677090	484760	352360	800280	1099800	653250	211730	1250800	16.7	16.3
P23468;Q3KPI9;F5GWR7	Receptor-type tyrosine-protein phosphatase delta;Protein-tyrosine-phosphatase	PTPRD	3.66914e-06	1.27037e-05	0.288825				+	NMG_SNsurr.	+	NMG_SNsurr.	3	3	1	2.1	2.1	0.8	214.76	0	6.8807	6473900	91	6	0	0	0	0	71142	7210.1	2003.5	13862	24654	656120	182320	1261500	2243600	147870	170990	161300	0	161910	335610	237070	271120	338840	305730	1.5	0.7
O00233;F5H7X1;F5H5V4;F5GX23;J3KN29;F5H169	26S proteasome non-ATPase regulatory subunit 9	PSMD9	6.83774e-05	4.43676e-05	1.54116								2	2	2	8.5	8.5	8.5	24.682	0.0073314	1.9608	3528600	11	1	0	0	0	0	320780	81940	0	78529	0	901340	0	863820	0	115650	434660	0	395900	176950	238590	87035	185190	0	129470	4	0
P34949;H3BPB8;F5GX71;H3BPP3;H3BUZ9;H3BT48;H3BP57;H3BMZ9;H3BPM5;H3BNY8;H3BPU7;H3BT46;H3BQX0;H3BN01;B4DYB8;H3BU66;H3BUG1	Mannose-6-phosphate isomerase	MPI	0.000125726	0.000379842	0.330997				+	NMG_SNsurr.	+	NMG_SNsurr.	7	7	7	21	21	21	46.655	0	20.249	25079000	14	31	589330	768080	1225000	1248500	1791400	127410	61824	397230	462010	1783700	865540	5561200	6468100	524590	1376200	869110	90569	511460	1649500	1762700	1129300	1298300	1188900	14.4	10.6
Q8TB96;F5GXC5;H3BUJ1	T-cell immunomodulatory protein	ITFG1	0.000113535	1.45518e-05	7.80216				+	NMG_SNsurr.	+	NMG_SNsurr.	2	2	2	4.2	4.2	4.2	68.107	0.0069802	1.9773	6108700	18	5	0	1677900	0	0	339370	60869	60843	0	0	1095600	1095200	0	0	617210	933580	829350	478740	705940	148110	0	0	0	205030	1.1	4.2
Q5VW32;F5GXQ0;Q5VW33	BRO1 domain-containing protein BROX	BROX	0	8.26364e-05	0								2	2	2	5.4	5.4	5.4	46.476	0.0031128	2.5244	2911300	18	2	0	0	0	0	161740	19547	18206	0	0	351850	327700	0	0	0	0	0	0	0	1847400	170740	0	138980	74646	3.6	3.6
Q96PU8;F5H5U6;F5H8C8;F5GXS8;F5GYM3;F5GYT7;H0YG47	Protein quaking	QKI	2.01302e-05	9.94932e-05	0.202328				+	NMG_SNsurr.	+	NMG_SNsurr.	3	3	3	9.7	9.7	9.7	37.67	0	8.2523	4897500	14	12	0	0	0	512290	349820	16257	10289	56669	95280	227600	144050	793370	1333900	303130	142200	0	0	100970	469990	480890	300450	323730	277250	9.7	5
P61803;F5GXX5;F5H895;A0A0B4J239	Dolichyl-diphosphooligosaccharide--protein glycosyltransferase subunit DAD1	DAD1	0.000145223	9.56957e-05	1.51755								2	2	2	19.5	19.5	19.5	12.497	0	5.8781	3677800	5	5	0	0	0	0	735560	112820	60196	86770	108900	564100	300980	433850	544480	239890	284810	212640	231760	242810	132190	129680	120010	75146	165480	19.5	19.5
P09486;F5GY03;E5RK62	SPARC	SPARC	9.22305e-05	0.000145228	0.635074								3	3	3	14.5	14.5	14.5	34.632	0	4.3305	11435000	13	2	0	0	0	0	879580	38750	71349	246320	146740	503750	927530	3202200	1907600	950920	124060	1058300	0	270010	832430	360700	388120	540090	368850	4	14.5
Q9Y3B8;H0YG54;H0YGR4;F5GYG5	Oligoribonuclease, mitochondrial	REXO2	3.94899e-05	5.11846e-05	0.771519								1	1	1	4.2	4.2	4.2	26.832	0.0096774	1.768	2190200	13	1	0	0	0	0	168480	34870	0	0	0	453300	0	0	0	137130	191370	177460	140510	220940	150300	259120	184040	167480	108550	4.2	0
Q96FW1;F5GYN4;J3KR44;F5H6Q1;F5GYJ8;F5H3F0	Ubiquitin thioesterase OTUB1	OTUB1	0.00063595	0.000805693	0.78932				+	NMG_SNsurr.	+	NMG_SNsurr.	11	11	11	47.2	47.2	47.2	31.284	0	107.78	71074000	15	53	3005900	3158300	3548900	4549400	4738300	535240	199330	871640	942870	8028600	2990000	13075000	14143000	3917500	3800700	3789800	2124800	3150100	3450700	4434500	2136500	3160000	2873300	42.8	33.6
P61421;F5GYQ1;R4GN72;J3QL14;H3BQJ1;H3BQB4;H3BSG7	V-type proton ATPase subunit d 1	ATP6V0D1	0.000710062	0.00110783	0.640951								10	10	10	33.9	33.9	33.9	40.329	0	119.25	93572000	16	72	3005900	3532400	3191600	3394600	5848300	796610	257480	1174800	926530	12746000	4119700	18798000	14824000	6878100	2827700	4802700	2420300	3309100	6013900	2274500	3397600	4925800	6235400	32.5	30.2
F5GZH3;F5H866;F5GZ38;Q9UF11;F5GYU9;F5H1B8;F5H3M1;F5H114;F5H0R6;F5GY87;F5H190	Pleckstrin homology domain-containing family B member 1	PLEKHB1	0.000155598	0.000844302	0.184292				+	NMG_SNsurr.	+	NMG_SNsurr.	6	6	6	54.5	54.5	54.5	17.767	0	26.317	36010000	9	23	0	653620	3794100	3364200	4001100	0	49339	1345100	1184600	0	444050	12106000	10661000	1123300	571830	391020	0	616460	3142100	2366700	2108700	1812400	666240	0	17.5
P08195;F5GZS6;J3KPF3;F5GZI0;F5H0E2;H0YFS2;H0YFX4;F5H867	4F2 cell-surface antigen heavy chain	SLC3A2	0.000294686	0.000559208	0.526971				+	NMG_SNsurr.	+	NMG_SNsurr.	17	17	17	35.9	35.9	35.9	67.993	0	112.4	85837000	29	95	1800700	1994800	2437500	2430000	2959900	240120	147960	756190	529380	6963300	4290900	21929000	15352000	3606800	4471900	3618900	1051500	2991800	4741700	5166600	1880700	4166800	5604500	22.9	29.4
P23763;F5GZV7	Vesicle-associated membrane protein 1	VAMP1	0.000713922	0.00132438	0.53906				+	NMG_SNsurr.	+	NMG_SNsurr.	4	4	4	34.7	34.7	34.7	12.902	0	31.542	28711000	4	48	1137900	1567900	1381900	1775800	7177700	706680	387860	1625500	1455700	2826700	1551400	6502000	5822900	1183900	943320	885840	643170	1280900	1328000	2241900	922520	1186700	1391300	33.9	28
Q9NQX3;G3V582;F5H039;H0YJ30	Gephyrin;Molybdopterin adenylyltransferase;Molybdopterin molybdenumtransferase	GPHN	1.19805e-05	2.36127e-05	0.507375								2	2	2	4.2	4.2	4.2	79.748	0	5.9195	4425300	40	9	0	0	390890	357110	110630	7831.7	4106.8	29481	18455	313270	164270	1179200	738190	166100	0	181710	108520	346090	288050	181500	136340	303640	318390	2.3	2.3
Q9NZD2;F5H0U5;H0YFS9	Glycolipid transfer protein	GLTP	6.87733e-05	0.000114174	0.602357								3	3	3	16.3	16.3	16.3	23.85	0	9.9608	7599700	14	2	0	0	0	0	542840	75776	26551	79180	88155	1060900	371710	1108500	1234200	617520	0	844920	137300	210750	277120	431290	530580	575450	199500	16.3	11.5
Q6IMN6;F5H142;H0YID4;F5H5J8;F5GYA1;F5GZX3;F5GXI7;F5H7T6;H3BM22;H0YGG3	Caprin-2	CAPRIN2	5.3039e-05	0	#DIV/0!				+	NMG_SNsurr.	+	NMG_SNsurr.	6	6	6	7.9	7.9	7.9	125.92	0	12.817	5160300	42	11	484960	660660	0	0	122860	27315	9634.6	0	0	1147200	404650	0	0	1260800	272780	334460	784690	955620	0	0	0	0	0	5	3.3
Q14165;F5H1S8;H0YG07;F5GX14	Malectin	MLEC	0.000312774	0.000123117	2.54045				+	NMG_SNsurr.	+	NMG_SNsurr.	4	4	4	19.2	19.2	19.2	32.233	0	15.546	20296000	16	44	1624700	1928200	498380	565840	1268500	264920	147290	78392	73765	4238700	2356600	1254300	1180200	1933800	1540100	2087300	1185300	1941400	431360	654450	324840	575360	592520	19.2	19.2
P52566;F5H2R5;F5H6Q0;F5H3P3	Rho GDP-dissociation inhibitor 2	ARHGDIB	6.41507e-06	5.53901e-05	0.115816				+	NMG_SNsurr.	+	NMG_SNsurr.	1	1	1	8.5	8.5	8.5	22.988	0	5.7657	2942700	12	7	0	0	0	0	245220	0	0	104880	53058	0	0	1258600	636700	0	152860	0	0	0	209560	261750	92062	166980	164150	0	0
Q4G176;H0YGC7;F5H362;F5H755;F5H5A1	Acyl-CoA synthetase family member 3, mitochondrial	ACSF3	1.57368e-05	7.32695e-06	2.14779				+	NMG_SNsurr.			1	1	1	2.6	2.6	2.6	64.129	0.0004042	2.8894	2643000	32	6	0	0	0	0	82593	14376	6835.2	15101	8798.5	460020	218730	483240	281550	262110	237460	171990	116280	106550	128510	0	68808	0	107750	2.6	2.6
Q15436;F5H365;G3V4V1;G3V1W4;G3V3G5;G3V2R6;Q15437;G3V5X8;G3V4Q2;Q5QPE2;A0A2R8YFH5	Protein transport protein Sec23A	SEC23A	9.46389e-05	6.82754e-06	13.8613				+	NMG_SNsurr.	+	NMG_SNsurr.	8	8	8	13.5	13.5	13.5	86.16	0	24.948	10837000	37	17	1000200	1061700	0	0	292890	90750	31944	0	0	3357700	1181900	0	0	1548300	800070	1608600	1005300	1043000	17827	0	115540	158780	0	8.6	8.8
P55209;F8W118;F8VY35;F8VV59;F5H4R6;H0YIV4;F8VRJ2;H0YH88;H0YHC3;F8W020;F8W543;B7Z9C2;F8W0J6;F8VXI6;F8VUX1;F8VVB5	Nucleosome assembly protein 1-like 1	NAP1L1	0.000106623	7.16394e-05	1.48833								5	4	4	22.8	20.2	20.2	45.374	0	13.379	6134900	13	9	0	0	0	0	471920	65648	24521	48699	52156	853420	318780	633090	678030	771450	206270	466380	334740	607650	128960	553360	107500	135070	340210	10	10
Q9BQT9;F5H5D7;F5H7C7;F5H5C6;F5H746	Calsyntenin-3	CLSTN3	2.88389e-06	0	#DIV/0!								1	1	1	1.5	1.5	1.5	106.1	0.0099538	1.7375	375050	34	3	0	0	0	0	11031	0	6267.9	0	0	0	213110	0	0	0	0	0	0	161940	0	0	0	0	0	1.5	1.5
Q13449;F5H5G1;H3BLU2;C9J5G3	Limbic system-associated membrane protein	LSAMP	0.000315558	0.000708989	0.445081				+	NMG_SNsurr.	+	NMG_SNsurr.	8	8	8	31.1	31.1	31.1	37.393	0	114.74	55453000	18	87	2734300	3261000	3756400	4560500	3080700	310280	147390	395950	776080	5585100	2653000	7127200	13969000	1353400	2089300	2567600	1562900	2111600	3759200	2588100	3123700	3321500	3641000	26.6	23.7
P12694;F5H5P2;H0YH31;F5GXU9	2-oxoisovalerate dehydrogenase subunit alpha, mitochondrial	BCKDHA	5.2643e-05	3.82152e-05	1.37754								2	2	2	6.5	6.5	6.5	50.47	0	7.2667	7185600	24	8	0	1452200	0	0	299400	26704	52440	22994	46561	640910	1258500	551860	1117500	348330	416720	833400	200470	491080	428850	610140	84956	0	202940	3.4	6.5
Q14562;F5H658	ATP-dependent RNA helicase DHX8	DHX8	5.64012e-05	0.000114158	0.494062				+	NMG_SNsurr.	+	NMG_SNsurr.	2	2	2	2.1	2.1	2.1	139.31	0.006301	2.0416	36524000	64	7	0	0	0	5889100	570690	50930	23646	116540	132500	3259500	1513300	7458600	8480200	1690600	1603900	1156700	924920	917650	2447900	2015500	2250000	1530600	1274700	0.7	0.7
Q6DD88;F5H6I7;F5GWF8	Atlastin-3	ATL3	4.09688e-05	4.04566e-05	1.01266								4	4	4	10.7	10.7	10.7	60.541	0	4.6002	6696300	24	6	0	0	0	0	279010	39040	23521	43728	48860	936970	564500	1049500	1172600	385570	466330	340080	181220	375540	201040	172480	238660	362690	249150	3.5	3.5
Q9UPR5;F5H6L7	Sodium/calcium exchanger 2	SLC8A2	9.45295e-05	0.000195089	0.484545								7	7	7	13.7	13.7	13.7	100.37	0	56.599	28331000	32	49	705990	859010	1351900	1496100	885330	51823	42847	166020	204590	1658400	1371100	5312700	6546800	1871900	957350	839690	887910	649350	2865900	696800	773910	1755200	2143800	8.7	7.5
P61326;Q96A72;F5H6P7	Protein mago nashi homolog;Protein mago nashi homolog 2	MAGOH;MAGOHB	7.5079e-05	0	#DIV/0!				+	NMG_SNsurr.	+	NMG_SNsurr.	1	1	1	7.5	7.5	7.5	17.163	0.0086957	1.8608	1700600	10	2	0	0	0	0	170060	43835	0	0	0	438350	0	0	0	404200	242710	230620	265120	119550	0	0	0	0	0	7.5	0
F5H7S3;H7BYY1;B7Z596;H0YKX5;H0YL42;H0YL80;H0YKP3;H0YN06		TPM1	8.20584e-05	0.000156696	0.523681								13	2	0	41.2	7.3	0	28.524	0	9.8306	10108000	14	19	0	0	0	1431100	721970	63524	23049	43494	247770	889330	322690	608910	3468800	348960	441480	386290	232320	584230	737560	229210	371580	579910	906230	41.2	29.4
Q9NUU7;Q9UMR2;I3L0H8;F6QDS0;H3BQK0;H3BTB3;H3BMQ5;H3BN59;I3L352	ATP-dependent RNA helicase DDX19A;ATP-dependent RNA helicase DDX19B	DDX19A;DDX19B	2.14486e-05	2.41632e-05	0.887656								2	2	2	5.4	5.4	5.4	53.974	0	3.8278	3456500	28	5	0	0	0	0	123450	9583.4	4985.4	26649	18728	268340	139590	746180	524390	124080	128570	124360	387360	89414	286280	287000	172770	0	178210	2.3	2.3
P15586;H0YFA9;H7C3P4;F6S8M0	N-acetylglucosamine-6-sulfatase	GNS	1.79681e-05	0	#DIV/0!								1	1	1	2.2	2.2	2.2	62.081	0.0019786	2.6604	917340	25	4	0	0	0	0	36694	0	10269	0	0	0	256730	0	0	0	0	242090	245100	173420	0	0	0	0	0	2.2	2.2
O95258;Q5JY88;F6SL11	Brain mitochondrial carrier protein 1	SLC25A14	2.80914e-05	0	#DIV/0!				+	NMG_SNsurr.			1	1	1	3.4	3.4	3.4	36.201	0.009674	1.7651	657880	15	4	0	0	0	0	43859	0	0	0	0	0	0	0	0	281500	0	0	168200	208180	0	0	0	0	0	3.4	0
Q9UBP4;F6SYF8;E9PKW6	Dickkopf-related protein 3	DKK3	9.24361e-05	7.65984e-05	1.20676								3	3	3	12.9	12.9	12.9	38.39	0	9.0503	9149500	17	11	968700	0	0	1140200	538200	87841	42442	29295	133920	1493300	721510	498020	2276700	764660	465610	144610	701200	392810	694630	0	289790	318420	388200	12.9	2.9
Q6L8Q7;F6T1Q0	2,5-phosphodiesterase 12	PDE12	2.83566e-05	3.37502e-05	0.84019								3	3	3	6.4	6.4	6.4	67.351	0.0031397	2.5815	3050300	25	2	0	0	0	0	122010	12860	5977	0	7844.2	321500	149420	0	196100	114040	456390	117890	192310	309400	519850	317490	80185	87964	187700	4.1	2.3
Q9HC38;F6TLX2;I3L3Q4;I3L1I0	Glyoxalase domain-containing protein 4	GLOD4	0.000174903	0.000276058	0.633573				+	NMG_SNsurr.			5	5	5	20.4	20.4	20.4	34.793	0	16.237	33210000	20	23	0	2230800	4372200	2884600	1660500	148630	81468	554340	216300	2972600	1629400	11087000	4326100	1155400	1618100	1298700	1041900	863990	1986000	1234400	1145600	1848700	1002000	3.2	8
Q9NRD5;F6V107	PRKCA-binding protein	PICK1	9.6968e-06	1.23244e-05	0.786795								1	1	1	2.9	2.9	2.9	46.6	0.0041556	2.2211	1637900	20	3	0	0	0	0	81896	16940	4953.9	15060	10593	338810	99079	301210	211850	133150	91045	105510	0	53218	64645	0	61120	106730	71571	2.9	2.9
Q16816;F8WD25;F6VCX5	Phosphorylase b kinase gamma catalytic chain, skeletal muscle/heart isoform	PHKG1	4.82058e-06	1.19312e-05	0.404031								1	1	1	4.1	4.1	4.1	45.023	0.0059546	2.0722	962540	21	1	0	0	0	0	45835	0	0	0	21083	0	0	0	442750	0	99625	106940	0	0	83093	0	68621	67852	93661	0	0
P08962;F8VNT9;F8VV56;F8W022;F8VWK8	CD63 antigen;Tetraspanin	CD63	0.000286987	2.26529e-05	12.6689				+	NMG_SNsurr.	+	NMG_SNsurr.	1	1	1	4.2	4.2	4.2	25.636	0	8.6792	5451700	7	9	0	0	0	0	778820	169800	102090	0	0	1188600	714600	0	0	296220	1161900	614300	730590	501090	0	244480	0	0	0	4.2	4.2
Q9Y2J0;F8VP47	Rabphilin-3A	RPH3A	2.69563e-05	3.17236e-05	0.849722								1	1	1	3	3	3	76.872	0	4.5626	6304800	35	5	0	0	0	0	180140	0	7418.5	54543	30787	0	259650	1909000	1077500	453290	253610	282020	303910	288550	430870	175910	0	378080	492390	0	3
Q8IUH5;F8VPW2;H0YI74;H0YIK0;Q8IUH4	Palmitoyltransferase ZDHHC17;Palmitoyltransferase ZDHHC13	ZDHHC17;ZDHHC13	3.77907e-05	0	#DIV/0!				+	NMG_SNsurr.	+	NMG_SNsurr.	2	2	2	3	3	3	72.639	0.00042373	3.3034	3062000	24	4	664420	0	0	0	127580	50241	7571	0	0	1205800	181700	0	0	568680	283260	404210	117050	301340	0	0	0	0	0	3	1.4
Q9H8H3;F8VQX6;H0YI09	Methyltransferase-like protein 7A	METTL7A	0.000509185	0.000833189	0.611128				+	NMG_SNsurr.	+	NMG_SNsurr.	3	3	3	17.2	17.2	17.2	28.319	0	101.62	50695000	10	29	2842200	2129900	3502900	3182500	5069500	604870	237580	1288800	928840	6048700	2375800	12888000	9288400	2591600	2030500	1659500	780780	2104300	2583200	2249800	1548200	2434100	2112000	17.2	17.2
Q9BZF1;F8VUA7;F8VQX7	Oxysterol-binding protein-related protein 8;Oxysterol-binding protein	OSBPL8	1.33586e-05	1.59409e-05	0.838007								3	3	3	5.5	5.5	5.5	101.19	0	4.9934	4181800	52	9	365970	0	0	371510	80419	9608.4	3464.8	8412.2	13916	499630	180170	437440	723630	422950	130650	299930	110080	288940	384470	51807	121530	115080	415470	3.4	1.2
P50579;F8VRR3;F8VQZ7;G3V1U3	Methionine aminopeptidase 2	METAP2	6.3504e-05	2.51167e-05	2.52836				+	NMG_SNsurr.			2	2	2	4.2	4.2	4.2	52.891	0.00042644	3.3934	7413500	23	8	1156600	983710	0	0	322330	113930	37995	0	28469	2620300	873880	0	654790	340430	729320	640430	376480	444170	201430	137300	319860	0	75135	4.2	4.2
F8VRH0		PCBP2	3.71159e-05	0	#DIV/0!								3	1	1	21	12.3	12.3	32.035	0	5.9887	694550	7	3	0	0	0	0	99221	0	32645	0	0	0	228510	0	0	0	0	174760	0	291270	0	0	0	0	0	8.7	21
F8W9B3;F8VRS1;Q9NTI2	Phospholipid-transporting ATPase;Phospholipid-transporting ATPase IB	ATP8A2	8.57375e-06	3.68062e-06	2.32943				+	NMG_SNsurr.			2	1	1	3.9	2	2	72.298	0.00079904	2.7595	1063400	34	5	0	0	0	0	31277	6459.1	3044	0	2187.2	219610	103500	0	74365	178280	83498	89405	72030	85734	55909	0	59083	0	42008	3.9	3.9
Q12792;F8VS81	Twinfilin-1	TWF1	3.41997e-05	3.03635e-05	1.12634								4	4	4	15.1	15.1	15.1	40.282	0	6.6396	3100100	23	7	0	0	0	0	134790	0	6670.4	0	37916	0	153420	0	872070	299100	300490	181590	430450	0	269540	0	339320	80324	173820	0	5.4
P61923;F8VVA7;F8W651;F8VYK5;F8VXB1;F8W156;F8VXR1;F8VYZ4;F8VUC5;F8VYE0	Coatomer subunit zeta-1	COPZ1	0.000228851	7.45936e-05	3.06797				+	NMG_SNsurr.			4	4	4	28.2	28.2	28.2	20.198	0	21.606	3701800	5	5	831420	0	0	0	740370	245120	0	0	0	1225600	0	0	0	558820	464520	515570	339430	120160	29504	110650	0	270930	66637	28.2	13
F8VVM2;F8VWQ0		SLC25A3	0.000318339	0.000580112	0.548754								11	1	1	38	8.3	8.3	36.161	0	6.1182	34001000	19	1	0	0	0	0	1789500	0	0	0	525990	0	0	0	9993900	5313300	0	0	2283000	2156900	5583700	0	2388600	2953500	3328100	24.7	25
Q9UBQ0;F8VXU5;Q05DG7	Vacuolar protein sorting-associated protein 29	VPS29	0.00036528	0.000352506	1.03624								5	5	5	32.4	32.4	32.4	20.505	0	32.13	27450000	10	16	1943000	2044200	2303700	1189000	2745000	461570	207350	678650	256940	4615700	2073500	6786500	2569400	2572000	1499300	1709600	492140	590430	1193900	574200	884140	863890	1025000	27.5	27.5
P36873;F8VYE8;F8W0W8;F8VR82;A0A087WYY5	Serine/threonine-protein phosphatase PP1-gamma catalytic subunit;Serine/threonine-protein phosphatase	PPP1CC	3.62681e-05	1.49537e-05	2.42537								8	1	1	33.1	3.1	3.1	36.983	0.00041511	3.0892	4700800	17	4	0	0	0	0	276520	42891	35237	108250	0	729150	599030	1840200	0	340330	287180	413980	0	176540	0	0	0	0	314420	27.2	29.1
F8VYL3;H0YHY4;F8VR28		DNM1L	5.45337e-05	2.70275e-05	2.01771								4	1	1	32.5	10.3	10.3	13.011	0.00040552	2.908	2112800	7	6	0	0	0	0	301820	64339	21307	73268	0	450370	149150	512880	0	205850	215990	129480	0	181510	80482	89381	0	0	97670	32.5	32.5
P40616;F8VYN9;F8VP99;F8VP63;B4DZG7	ADP-ribosylation factor-like protein 1	ARL1	0.000231151	2.59093e-05	8.92152				+	NMG_SNsurr.	+	NMG_SNsurr.	3	3	3	23.8	23.8	23.8	20.417	0	10.303	6749500	9	2	0	0	0	0	749940	249390	30572	25850	0	2244500	275150	232650	0	1340600	210210	1049900	437290	670600	49491	0	50585	48124	140430	23.8	11
F8W031;Q9Y2B0;F8VXJ7;F8W1K5;H0YI18;F8VP03;H0YIH9;F8W1U5	Protein canopy homolog 2	CNPY2	9.04096e-05	3.24827e-05	2.78331				+	NMG_SNsurr.	+	NMG_SNsurr.	5	4	4	24.3	20.9	20.9	29.224	0	12.108	6985000	17	15	1149100	1056500	0	330460	410880	88258	36977	50586	31967	1500400	628600	859960	543440	711320	545440	715940	333110	429250	52807	238720	117170	136110	172690	24.3	24.3
Q8TB37;H0YHR7;F8W061	Iron-sulfur protein NUBPL	NUBPL	4.63959e-05	3.65523e-05	1.2693								2	2	2	10.7	10.7	10.7	34.082	0	4.7937	3011200	13	7	0	0	0	0	231630	57083	16257	29018	0	742080	211340	377230	0	291230	258030	218450	138110	159980	153720	89410	96258	159460	115870	5	10.7
F8W0P7		ATP5B	4.15733e-05	3.04183e-05	1.36672								10	1	1	53.7	7	7	28.392	0	6.2231	3691100	17	9	0	0	0	0	217120	49403	20412	0	27464	839850	347000	0	466890	295570	277570	360000	0	412400	186690	158610	82627	86764	177130	53.7	47.8
F8W124;Q8NEU8;F8VWV2;F8VXB0	DCC-interacting protein 13-beta	APPL2	8.96159e-05	0	#DIV/0!								2	2	2	44.3	44.3	44.3	6.9589	0.0076391	1.9045	2694500	5	1	0	0	0	0	538910	312000	46464	0	29134	1560000	232320	0	145670	0	0	226440	58030	472060	0	0	0	0	0	21.3	21.3
Q9UHY1;F8W6G1;C9JHZ6	Nuclear receptor-binding protein	NRBP1	8.16754e-05	6.35682e-05	1.28485								3	3	3	8	8	8	59.844	0	6.8686	7375600	15	20	389230	648660	355910	311180	491700	59369	51503	111900	42279	890530	772550	1678500	634190	534490	366660	478780	226660	557560	200620	289840	203540	245390	296300	8	8
P09651;F8W6I7;F8VTQ5;F8VZ49;Q32P51;H0YH80;A0A2R8Y4L2;F8W646;F8VYN5	Heterogeneous nuclear ribonucleoprotein A1;Heterogeneous nuclear ribonucleoprotein A1, N-terminally processed;Heterogeneous nuclear ribonucleoprotein A1-like 2	HNRNPA1;HNRNPA1L2	0.000872633	0.000304363	2.86708								11	11	11	29	29	29	38.746	0	46.423	79251000	18	29	13031000	12836000	0	0	4402800	2106500	271650	94438	0	37917000	4889700	1699900	0	4416800	2887500	13044000	2695400	5513500	70296	887440	5229200	0	0	28.8	25.5
Q14157;F8W726;Q5VU77;H0Y5H6;H7C2T8	Ubiquitin-associated protein 2-like	UBAP2L	0.000153556	2.64145e-06	58.1331				+	NMG_SNsurr.	+	NMG_SNsurr.	7	7	7	12.1	12.1	12.1	114.53	0	28.579	11177000	29	13	1656600	0	0	0	385430	103100	26239	0	0	2989900	760920	0	0	2154100	898640	1004300	1506500	1745000	117990	0	0	0	0	8.5	6.7
Q9H9S3;F8W776;Q8TC24;H7C1S8	Protein transport protein Sec61 subunit alpha isoform 2	SEC61A2	0.000158363	7.59004e-06	20.8646				+	NMG_SNsurr.	+	NMG_SNsurr.	3	3	1	4.6	4.6	2.3	52.247	0	6.4132	8347800	16	17	1214400	1035900	0	0	521730	139900	64487	0	27375	2238400	1031800	0	438000	986420	868970	1330200	638400	628430	100980	86160	0	0	0	4.6	4.6
Q96A26;F8W7Q4;E9PH05	Protein FAM162A	FAM162A	0.000442983	0.00030216	1.46606								4	4	4	29.9	29.9	29.9	17.342	0	57.672	25705000	9	24	3103000	794310	2887800	1328900	2856100	375650	168280	601990	499650	3380800	1514500	5417900	4496800	2622800	1416800	1039200	582820	1558500	981280	1062000	564120	185290	882480	18.8	18.8
Q9P0K1;F8WAD8;E7EPF1	Disintegrin and metalloproteinase domain-containing protein 22	ADAM22	1.68668e-05	5.75324e-05	0.29317				+	NMG_SNsurr.	+	NMG_SNsurr.	5	5	5	8.7	8.7	8.7	100.43	0	17.82	9848300	44	16	357850	0	0	616240	223820	20206	9367.3	39286	45853	889080	412160	1728600	2017500	294390	522880	193810	0	398830	877550	826940	373540	499120	813880	4.3	3.1
Q9UGV2;F8WBF9;Q5TH30;Q5TH29	Protein NDRG3	NDRG3	8.11976e-05	0.000161806	0.501822				+	NMG_SNsurr.	+	NMG_SNsurr.	4	4	4	17.3	17.3	17.3	41.408	0	6.6663	11017000	15	6	0	839560	958370	1485200	734430	26190	41687	140030	173500	392860	625310	2100500	2602500	533000	525520	274150	225120	578580	762210	534790	504910	569630	787430	2.7	11.5
Q96HD1;F8WBY3	Cysteine-rich with EGF-like domain protein 1	CRELD1	1.11241e-05	0	#DIV/0!				+	NMG_SNsurr.			1	1	1	4	4	4	45.439	0.0031116	2.5223	425200	20	1	0	0	0	0	21260	0	0	0	0	0	0	0	0	0	156890	148350	0	119960	0	0	0	0	0	0	0
P63027;J3QRU4;F8WCA0;L7N2F9;K7ENK9;K7EKX0	Vesicle-associated membrane protein 2	VAMP2;VAMP3	0.000106889	0.000123986	0.862106								4	4	2	35.3	35.3	14.7	12.663	0	152.95	6782700	5	3	0	0	0	0	1356500	197870	0	476160	361330	989330	0	2380800	1806700	0	0	0	371470	310470	0	794710	0	0	129210	35.3	34.5
P59998;F8WCF6;H7C0A3;R4GN08	Actin-related protein 2/3 complex subunit 4	ARPC4;ARPC4-TTLL3	0.000400817	0.000403263	0.993933								5	5	1	33.9	33.9	4.8	19.667	0	29.4	25249000	10	34	2583900	2273200	1549300	1997100	2524900	366960	150910	365580	405930	3669600	1509100	3655800	4059300	1540900	1525800	1812100	880870	1313200	1334500	1003800	831760	1032500	1079800	33.9	33.9
F8WD64;Q69YW2	Protein stum homolog	C1orf95	0.000164772	0.000533789	0.308683				+	NMG_SNsurr.	+	NMG_SNsurr.	2	2	2	21.3	21.3	21.3	14.968	0	8.6446	4957000	3	12	0	0	0	659680	1652300	0	53210	217320	419100	0	159630	651960	1257300	143100	287170	179770	157930	76272	403600	227620	253190	568500	590920	9.2	21.3
Q9Y4I1;G3V394;F8WE88;A0A087WY00;F8W6H6;E7ERV5;Q9UES5;O95317;Q9NQX4;H0YMK3;H0YM93;H0YM96	Unconventional myosin-Va	MYO5A	0.000278708	0.000233787	1.19215								35	35	31	22.1	22.1	19.7	215.4	0	121	158560000	102	208	2297000	1967100	1841500	1690600	1554500	206260	101240	278670	162980	21038000	10326000	28425000	16624000	13748000	10741000	12246000	5427100	8833400	8186700	5451500	5268700	5921100	6326400	17.2	17.7
Q13586;G0XQ39;E9PNJ4;E9PIQ8;H0YDB2	Stromal interaction molecule 1	STIM1	9.68603e-06	8.92876e-06	1.08481								3	3	3	5.8	5.8	5.8	77.422	0.00079428	2.7069	1646700	33	3	0	0	0	0	49900	13233	3387.1	0	5268.4	436700	111770	0	173860	0	217450	73591	73899	175180	68020	47753	0	72765	195710	2.8	2
O75439;G3V0E4;F8WEA6;F8WBE1;F8WAZ6	Mitochondrial-processing peptidase subunit beta	PMPCB	4.94172e-05	2.58984e-05	1.90812								4	4	4	13.5	13.5	13.5	54.366	0	6.2556	7411300	26	2	0	677430	0	0	285050	56509	40136	31389	33963	1469200	1043500	816100	883040	0	826780	984850	131400	455290	42099	0	189510	283430	286070	10.2	13.5
Q8IV38;G3V0G5	Ankyrin repeat and MYND domain-containing protein 2	ANKMY2	9.06575e-05	4.3189e-05	2.09909				+	NMG_SNsurr.			2	2	2	5.4	5.4	5.4	49.298	0	4.1626	8908500	23	9	917160	1018500	0	838650	387330	62723	38673	0	67229	1442600	889480	0	1546300	1180200	938040	706180	594890	231680	544470	311970	85849	135120	301750	5.4	5.4
P49821;G3V0I5;B4DE93;E9PMX3;E9PQP1;E9PLC6;H0YE81;E9PPR0;E9PJL9;E9PPS5;H0YD04;E9PPD6	NADH dehydrogenase [ubiquinone] flavoprotein 1, mitochondrial	NDUFV1	0.00129663	0.00106716	1.21502								19	19	19	50.9	50.9	50.9	50.817	0	140.35	204580000	24	126	6724500	6822800	6257300	4988300	8524200	1250800	574900	1747900	1309900	30019000	13798000	41950000	31437000	16102000	10816000	8345300	8300700	9952900	8706000	7050700	4062800	7743500	6297500	45.9	45.5
O94766;G3V150;E9PNA1	Galactosylgalactosylxylosylprotein 3-beta-glucuronosyltransferase 3	B3GAT3	0.000289199	0	#DIV/0!				+	NMG_SNsurr.	+	NMG_SNsurr.	5	5	5	26.9	26.9	26.9	37.121	0	15.959	11871000	14	22	1250200	1023500	0	0	847910	253600	104450	0	0	3550400	1462200	0	0	1742900	1378400	1074800	1138300	1523800	0	0	0	0	0	26.9	26.9
Q9NY33;G3V1D3;G3V180;E9PQ14;E9PNX5;E9PKK8;E9PPK9	Dipeptidyl peptidase 3	DPP3	7.28903e-05	8.06282e-05	0.90403								6	6	6	14.2	14.2	14.2	82.588	0	25.546	19137000	38	50	904710	965490	660890	965310	503610	53887	35852	108260	67710	2047700	1362400	4114000	2573000	626970	1417200	1656900	367910	1013200	892920	776200	875060	738610	675130	14.2	12.1
O75334;H0YHK3;G3V200;F8VYK7;H0YH95	Liprin-alpha-2	PPFIA2	5.67727e-06	1.09237e-06	5.19722				+	NMG_SNsurr.			2	2	2	2.6	2.6	2.6	143.29	0.0041541	2.2197	1124600	65	4	0	0	0	0	17302	3772.1	2930.1	0	0	245190	190450	0	0	134520	0	163430	104960	209620	0	0	76438	0	0	1.5	1.1
Q07020;G3V203;H0YHA7;J3QQ67;F8VUA6;F8VYV2;A0A075B7A0	60S ribosomal protein L18	RPL18	0.000288676	0	#DIV/0!				+	NMG_SNsurr.	+	NMG_SNsurr.	6	6	6	31.4	31.4	31.4	21.634	0	108.98	5615700	7	7	0	0	0	0	802240	203350	88994	0	0	1423500	622960	0	0	1134600	830660	515350	425340	663330	0	0	0	0	0	31.4	31.4
G3V207;Q9ULS5;F8VQF2	Transmembrane and coiled-coil domains protein 3	TMCC3	5.44943e-06	0	#DIV/0!								2	2	2	4.3	4.3	4.3	50.173	0.00079554	2.7196	321840	25	1	0	0	0	0	12874	0	2664.3	0	0	0	66608	0	0	108520	58599	0	0	88122	0	0	0	0	0	2.2	4.3
P59768;G3V3J9;G3V2N0;G3V2C9;G3V415	Guanine nucleotide-binding protein G(I)/G(S)/G(O) subunit gamma-2;Guanine nucleotide-binding protein subunit gamma	GNG2	0.000682251	0.00169948	0.401448				+	NMG_SNsurr.	+	NMG_SNsurr.	3	3	3	52.1	52.1	52.1	7.8501	0	12.866	34309000	4	26	1100100	1597600	2712100	3269000	8577300	697180	299410	2629400	1420700	2788700	1197600	10518000	5683000	1765200	1084400	817620	504460	749640	2286800	2859600	1115600	1369100	1569800	32.4	22.5
P07311;G3V2U7	Acylphosphatase-1;Acylphosphatase	ACYP1	0.000169049	0.00019686	0.858728								3	3	3	35.4	35.4	35.4	11.261	0	4.8163	9410300	8	8	0	0	875290	0	1176300	176310	41990	272510	125810	1410500	335920	2180100	1006500	478750	724210	578850	328090	280510	601240	488860	417400	334410	245060	23.2	13.1
Q96HE7;G3V5B3;G3V3E6	ERO1-like protein alpha	ERO1L	1.67986e-05	1.111e-05	1.51203								1	1	1	3	3	3	54.392	0	3.8152	2436800	24	7	0	0	0	0	101530	19848	10245	30513	0	476350	245880	732320	0	0	0	311860	174110	151720	96890	93882	153780	0	0	3	3
Q8N8N7;G3V3Y1;G3V2R9	Prostaglandin reductase 2	PTGR2	1.23126e-05	5.30939e-05	0.231903				+	NMG_SNsurr.	+	NMG_SNsurr.	2	2	2	7.1	7.1	7.1	38.499	0	4.1082	1528800	16	6	0	0	0	0	95547	0	0	0	0	0	0	0	0	0	0	247320	0	130320	285490	375760	158170	158420	173280	2	0
Q86TX2;G3V4F2;P49753;A0A087X0W7;A0A087WT95	Acyl-coenzyme A thioesterase 1;Acyl-coenzyme A thioesterase 2, mitochondrial	ACOT1;ACOT2	3.24344e-06	6.67235e-06	0.486102								3	3	3	10.5	10.5	10.5	46.277	0	4.4344	310310	25	5	0	0	0	0	12412	0	0	0	0	0	0	0	0	0	0	0	86940	0	0	110060	0	113300	0	3.1	0
P61011;G3V4F7	Signal recognition particle 54 kDa protein	SRP54	2.03803e-05	0	#DIV/0!				+	NMG_SNsurr.	+	NMG_SNsurr.	2	2	2	4.2	4.2	4.2	55.704	0	3.8587	1263600	30	1	0	0	0	0	42119	8550.8	0	0	0	256520	0	0	0	278370	189590	173330	228620	137140	0	0	0	0	0	2.2	0
P60900;G3V5Z7;G3V3U4;G3V3I1;G3V295;H0YJC4	Proteasome subunit alpha type-6;Proteasome subunit alpha type	PSMA6	8.16807e-05	0.000144537	0.565118				+	NMG_SNsurr.	+	NMG_SNsurr.	4	4	4	21.1	21.1	21.1	27.399	0	33.994	10077000	13	15	742720	1061900	587350	1018200	775140	91851	67454	123560	164920	1194100	876900	1606300	2143900	340200	286130	361880	249990	568950	476710	590090	408680	605070	368050	21.1	21.1
G3XAH0;Q99719;B4DJ62;C9JM82;E7EPG2;E7EX32;E7EQM7;F8W9E5;Q8WYJ6;I3L2M1;J3KNL2	Septin-5	SEPTIN5	0.000805085	0.00137136	0.58707				+	NMG_SNsurr.	+	NMG_SNsurr.	14	14	13	43.1	43.1	38.6	43.845	0	51.803	142260000	20	95	2320600	2753900	2910400	3601200	7112800	577400	336120	1514800	1431700	11548000	6722400	30297000	28634000	8216600	5566800	6852100	3028700	5219700	10416000	5988800	4806600	6561500	8397800	27.2	36
P35221;G3XAM7;E5RIB1;E5RFM3;E5RJL0;E5RIE0;E5RHV7;E5RGY6;E5RG03;E5RJ41	Catenin alpha-1	CTNNA1	1.73016e-06	3.19806e-07	5.41003								5	2	2	8.1	3.4	3.4	100.07	0	5.7331	1489300	49	4	0	0	0	0	30393	0	0	14738	12165	0	0	722160	596100	36392	0	0	0	110450	0	24160	0	0	0	0	0
P10645;G5E968	Chromogranin-A;Vasostatin-1;Vasostatin-2;EA-92;ES-43;Pancreastatin;SS-18;WA-8;WE-14;LF-19;Catestatin;AL-11;GV-19;GR-44;ER-37;GE-25;Serpinin-RRG;Serpinin;p-Glu serpinin precursor	CHGA	4.76992e-05	6.40061e-05	0.745229								3	3	3	14	14	14	50.688	0	9.0803	5520500	20	9	393370	0	0	483440	276030	56717	0	12096	35738	1134300	0	241920	714750	160890	455140	723480	77194	376880	349480	249060	371230	244780	421430	14	0
P42167;P42166;G5E972;H0YJH7	Lamina-associated polypeptide 2, isoforms beta/gamma;Thymopoietin;Thymopentin;Lamina-associated polypeptide 2, isoform alpha;Thymopoietin;Thymopentin	TMPO	3.08265e-05	4.01273e-05	0.768218								3	3	3	9	9	9	50.67	0.0023687	2.6406	4754800	22	5	595810	654040	0	575600	216130	39795	21144	0	46614	875500	465170	0	1025500	458150	223820	0	167030	304480	430920	385820	81618	140040	196720	6.4	6.4
Q5VW38;G5E994;U3KQD2	Protein GPR107	GPR107	1.09625e-05	2.30361e-05	0.475884								3	3	3	6.7	6.7	6.7	66.99	0.0073368	1.9632	2547400	25	1	0	0	0	0	101900	22668	8654.9	28210	0	566710	216370	705250	0	0	131820	0	113730	167810	0	0	385370	220420	39954	1.8	1.7
P51784;G5E9A6;Q9Y4E8;Q13107	Ubiquitin carboxyl-terminal hydrolase 11;Ubiquitin carboxyl-terminal hydrolase	USP11	2.61132e-06	3.26914e-06	0.798779								3	3	3	4.4	4.4	4.4	109.82	0.00041017	2.9939	702180	50	9	0	0	0	0	14044	4086.6	1520.7	0	0	204330	76036	0	0	0	0	99090	89258	0	0	190570	42898	0	0	3.1	4.4
Q09019;G5E9A7	Dystrophia myotonica WD repeat-containing protein	DMWD	2.1002e-06	3.99981e-06	0.525076								1	1	1	2.7	2.7	2.7	70.437	0.000429	3.4844	443870	29	1	0	0	0	0	15306	0	0	0	6296.2	0	0	0	182590	0	0	0	0	100590	87431	0	0	0	73260	0	0
G5E9U6;P68106	Peptidyl-prolyl cis-trans isomerase FKBP1B	FKBP1B	9.8598e-06	8.18853e-05	0.12041				+	NMG_SNsurr.			1	1	1	22.8	22.8	22.8	6.117	0.00041051	3.0051	1241900	4	2	0	0	0	0	310470	44595	21781	118250	0	178380	87122	472990	0	0	0	0	0	65136	97215	98126	0	130210	112710	22.8	22.8
Q92552;G5EA06;D6RH20;D6RJC7;E5RJ73	28S ribosomal protein S27, mitochondrial	MRPS27	4.19263e-05	6.7177e-06	6.24116				+	NMG_SNsurr.	+	NMG_SNsurr.	6	6	6	17.9	17.9	17.9	47.611	0	9.5269	4877600	25	8	402820	465720	0	0	195100	55824	27106	24987	6889.7	1395600	677660	624680	172240	162320	308040	651010	322870	332290	128290	0	0	51172	51400	15.2	10.1
P53992;G5EA31	Protein transport protein Sec24C	SEC24C	5.51229e-05	5.85118e-06	9.42082				+	NMG_SNsurr.	+	NMG_SNsurr.	5	5	5	6.9	6.9	6.9	118.32	0	7.9604	7785900	40	21	570370	582030	0	0	194650	36427	9329.1	18475	24983	1457100	373170	739020	999310	1152100	552630	728060	372250	1098600	123110	0	0	0	190620	5.5	2.6
Q9NZR1;G5EA42;H0YMA2	Tropomodulin-2	TMOD2	0.00015037	0.000339644	0.442728				+	NMG_SNsurr.			7	7	7	28.5	28.5	28.5	39.595	0	76.655	33555000	20	25	1793000	1356700	1416600	3032300	1677800	159690	63011	230480	486200	3193700	1260200	4609500	9724000	1321900	1594500	1485400	552440	544700	1722000	3715800	920750	1674300	1236200	16.2	16.2
P40763;G8JLH9	Signal transducer and activator of transcription 3;Signal transducer and activator of transcription	STAT3	1.81343e-05	1.9484e-05	0.930726								4	4	4	8.3	8.3	8.3	88.067	0	7.704	3219000	39	19	709840	491490	0	0	82539	23148	7728.9	0	0	902780	301430	0	0	162870	0	432540	374870	117190	0	180050	301230	78598	367460	3.1	4.9
Q96MZ0;H0UIB3;Q5TE61;H0Y6A7;A0A087WWT8	Ganglioside-induced differentiation-associated protein 1-like 1	GDAP1L1	0.000131818	0.000131015	1.00613								3	3	3	13.1	13.1	13.1	41.973	0	5.6025	13453000	17	14	1022700	0	1021400	1160500	791340	107900	18295	167210	68836	1834400	311010	2842600	1170200	1185900	1228000	887900	221260	675330	1314000	666310	237710	332280	545860	7.9	3.5
P16070;H0YD13;H0Y2P0;H0YE40;H0YDX6;H0YD17;H0YDW7;H0YCV9;H0Y5E4;E9PKC6;J3KN83	CD44 antigen	CD44	3.38364e-05	7.02644e-05	0.481558				+	NMG_SNsurr.			5	5	5	8.2	8.2	8.2	81.537	0	16.732	16948000	27	11	0	0	2318300	0	627710	49783	16745	159980	248220	1344100	452110	4319400	6702000	412670	406710	349610	211750	233520	704210	611740	430030	620450	149900	4.7	3.1
Q15942;H7C3D3;H0Y2Y8	Zyxin	ZYX	5.26007e-06	3.4421e-05	0.152816								2	2	2	5.6	5.6	5.6	61.277	0.0031226	2.5354	1662500	19	3	0	0	0	0	87500	0	0	0	35364	0	0	0	671910	0	0	0	0	165060	0	163420	0	376760	285350	0	0
Q8N7X0;H0Y334	Androglobin	ADGB	1.76257e-05	2.76747e-05	0.63689				+	NMG_SNsurr.	+	NMG_SNsurr.	1	1	1	0.7	0.7	0.7	189.71	0.00041237	3.0426	12290000	86	4	0	0	0	0	142910	13065	8572.8	28144	25165	1123600	737260	2420400	2164200	495700	444840	924330	309730	524800	744770	804340	546750	541230	508490	0.7	0.7
O60762;Q5QPK2;H0Y368;Q5QPJ9	Dolichol-phosphate mannosyltransferase subunit 1	DPM1	4.6665e-05	2.1352e-05	2.18551				+	NMG_SNsurr.			2	2	2	12.7	12.7	12.7	29.634	0	8.9965	2057800	15	7	0	0	0	0	137190	24859	0	0	0	372880	0	0	0	225040	351880	374370	127180	189450	124200	75619	124790	0	92363	8.5	0
P10586;H0Y380;H0Y4H1;H0Y7Z9;H0Y6Z7	Receptor-type tyrosine-protein phosphatase F	PTPRF	0	1.88576e-06	0								2	1	1	1.5	0.9	0.9	212.88	0.00042463	3.3467	631190	95	2	0	0	0	0	6644.1	0	1084.9	0	3014.5	0	103070	0	286380	0	0	0	0	0	102380	0	0	0	139360	0	0.9
P67809;H0Y449;P16989;Q9Y2T7;A0A0D9SEI8	Nuclease-sensitive element-binding protein 1;Y-box-binding protein 3;Y-box-binding protein 2	YBX1;YBX3;YBX2	9.21146e-05	4.97485e-05	1.8516				+	NMG_SNsurr.			2	2	2	11.1	11.1	11.1	35.924	0	8.9725	4264400	12	11	335880	532790	0	0	355370	50501	38236	36979	0	606010	458840	443740	0	559070	232250	617150	280870	258980	195990	226030	64999	107770	212740	11.1	11.1
O95670;H0Y474;F2Z307	V-type proton ATPase subunit G 2	ATP6V1G2;ATP6V1G2-DDX39B	5.27566e-05	0.000101746	0.518513								4	4	4	44.9	44.9	44.9	13.604	0	20.065	4058000	6	6	0	0	514630	0	676340	0	0	357230	64259	0	0	2143400	385550	57729	395140	0	0	147260	60689	818940	0	0	49347	0	16.9
Q9UBI1;R4GN06;Q5T8Z1;R4GN54;R4GMW6;H0Y4W0;H0Y6Z9;R4GMX3	COMM domain-containing protein 3	COMMD3;COMMD3-BMI1	2.17002e-05	3.60675e-06	6.01656				+	NMG_SNsurr.			1	1	1	6.2	6.2	6.2	22.151	0.00041615	3.1224	592460	10	2	0	0	0	0	59246	0	12483	0	0	0	124830	0	0	155080	67889	113960	0	86093	0	0	0	0	44609	0	6.2
O75363;H0Y542;G3XAF7;H7C1E7	Breast carcinoma-amplified sequence 1	BCAS1	0.000344049	0.000617321	0.557327				+	NMG_SNsurr.			9	9	9	25	25	25	61.708	0	64.457	106770000	30	51	5709800	4639300	9015600	7735100	3559100	333240	166750	947250	704950	9997300	5002400	28417000	21149000	5769100	3229700	4256400	2908600	1837500	5153400	6400700	5397000	4233900	3022100	8.6	13.4
P38159;H0Y6E7;H3BT71;Q96E39;H3BR27;A0A1B0GUK8;Q8N7X1;O75526;H3BNC1	RNA-binding motif protein, X chromosome;RNA-binding motif protein, X chromosome, N-terminally processed;RNA binding motif protein, X-linked-like-1	RBMX;RBMXL1	2.93243e-05	2.17878e-06	13.4591				+	NMG_SNsurr.			4	4	4	11	11	11	42.331	0	25.482	2824000	26	4	512260	0	0	0	108620	28682	5246.8	20254	0	745730	136420	526600	0	491120	283170	0	131540	422160	66359	20916	0	0	0	11	11
Q13439;H0Y6I0	Golgin subfamily A member 4	GOLGA4	2.58182e-06	1.22479e-06	2.10798								2	2	2	1.1	1.1	1.1	261.14	0.0044961	2.1341	1371400	135	2	0	0	0	0	10159	0	1394.6	930.76	1893.9	0	188270	125650	255670	163060	189240	0	105340	123540	95136	0	0	63182	62303	0.5	0.5
Q9BYD6;H0Y8N7	39S ribosomal protein L1, mitochondrial	MRPL1	4.69228e-05	5.32947e-06	8.80441				+	NMG_SNsurr.	+	NMG_SNsurr.	1	1	1	3.7	3.7	3.7	36.908	0.00040323	2.8601	2352400	16	2	0	0	0	0	147030	35048	25372	0	0	560770	405950	0	0	168050	364670	264590	226070	243240	69234	0	0	0	49874	3.7	3.7
O43566;H0Y8W3	Regulator of G-protein signaling 14	RGS14	4.22752e-06	2.19464e-05	0.192629								3	3	3	10.8	10.8	10.8	61.446	0	3.9085	2060900	32	4	0	0	239760	234720	64403	0	0	15932	12354	0	0	509820	395320	107560	78431	0	0	70825	195660	0	0	197920	505360	0	0
O43598;H0Y8X4	2-deoxynucleoside 5-phosphate N-hydrolase 1	DNPH1	6.98858e-05	9.10189e-05	0.767817								3	3	3	20.7	20.7	20.7	19.108	0	8.002	6523400	9	17	0	0	0	0	724820	229980	18310	116700	106810	2069800	164790	1050300	961330	150830	454740	269470	100630	170560	140290	565400	107200	138290	179760	16.7	10.3
Q8N4T8;H0Y962;D6RAV8;D6RJF4;D6RGF2	Carbonyl reductase family member 4	CBR4	0.000145614	5.3469e-05	2.72333				+	NMG_SNsurr.	+	NMG_SNsurr.	4	4	4	20.3	20.3	20.3	25.301	0	6.224	6165700	10	12	1026200	505730	0	361650	616570	141530	45660	24373	71326	1415300	456600	243730	713260	414140	643430	1009100	276280	312000	87679	151490	119880	213210	109580	13.1	13.1
Q9NUQ7;H0Y9B0;H0YA18	Ufm1-specific protease 2	UFSP2	1.13182e-05	0	#DIV/0!				+	NMG_SNsurr.	+	NMG_SNsurr.	1	1	1	3.2	3.2	3.2	53.261	0.0031311	2.5639	710390	22	1	0	0	0	0	32291	10557	0	0	0	232250	0	0	0	133850	86881	128450	0	128970	0	0	0	0	0	3.2	0
H0Y9C2		CAMK2D	0	1.71198e-05	0	+							5	1	1	46.4	8.2	8.2	22.126	1	-2	841560	11	1	0	0	0	0	76506	0	0	51965	0	0	0	571610	0	0	0	0	0	0	187940	0	0	0	82011	25.3	25.3
Q3LXA3;H0YCY6;E9PJG8;I3L252	Bifunctional ATP-dependent dihydroxyacetone kinase/FAD-AMP lyase (cyclizing);ATP-dependent dihydroxyacetone kinase;FAD-AMP lyase (cyclizing)	DAK;TKFC	7.44517e-06	4.08312e-05	0.18234				+	NMG_SNsurr.	+	NMG_SNsurr.	4	4	4	8.9	8.9	8.9	58.946	0	3.7591	3985800	29	5	0	0	320380	0	137440	5003.6	2566.2	59945	0	145100	74419	1738400	0	301580	74186	63320	0	0	372040	504400	272770	197570	242000	1.4	2.6
P53041;H0YDU8;A8MU39	Serine/threonine-protein phosphatase 5;Serine/threonine-protein phosphatase	PPP5C	5.18603e-05	6.91126e-05	0.750374								4	4	4	12.4	12.4	12.4	56.878	0	5.6132	7360100	25	3	0	0	0	0	294410	24256	24552	48988	17441	606400	613800	1224700	436020	846400	212000	384120	335770	457290	412310	438810	245590	597630	549280	2.6	5
P80303;H0YEG8;Q2L696;E9PKG6	Nucleobindin-2;Nesfatin-1	NUCB2;Nucb2	1.46676e-05	0	#DIV/0!								2	2	2	8.1	8.1	8.1	50.222	0.003136	2.5785	488560	21	2	0	0	0	0	23265	0	0	0	0	0	0	0	0	0	172420	161840	154300	0	0	0	0	0	0	3.1	0
Q8NB37;H0YER3;H0YE25;H0YF25	Parkinson disease 7 domain-containing protein 1	PDDC1	5.7722e-05	6.01973e-05	0.95888								2	2	2	13.6	13.6	13.6	23.297	0	4.3647	3506900	9	8	0	0	0	318600	389650	69122	14000	38130	84516	622100	126000	343170	760640	387800	116230	240710	104790	95069	253560	103060	171390	109540	72812	13.6	13.6
P57087;H0YEX9	Junctional adhesion molecule B	JAM2	2.03454e-05	7.48967e-05	0.271646								3	3	3	12.8	12.8	12.8	33.207	0	11.717	4783700	11	14	478850	0	694260	624180	434880	52459	14910	113800	121050	577040	164010	1251800	1331600	237490	0	0	0	176720	110900	101540	0	379570	453110	7.4	3.7
P52943;H0YFA4;H0YHD8	Cysteine-rich protein 2	CRIP2	0.000129026	6.49784e-05	1.98567								5	5	5	36.1	36.1	36.1	22.492	0	110.75	4171900	6	7	0	0	0	0	695320	64611	30514	289380	0	387660	183080	1736300	0	712000	251340	162080	235900	0	101620	61284	26895	163040	150720	32.2	36.1
P40939;H0YFD6;A0A2R8Y4F5;A0A2R8YG21;A0A2R8Y688	Trifunctional enzyme subunit alpha, mitochondrial;Long-chain enoyl-CoA hydratase;Long chain 3-hydroxyacyl-CoA dehydrogenase	HADHA	0.000886437	0.00101234	0.875632								27	27	27	46.5	46.5	46.5	82.999	0	323.31	277100000	40	217	4893600	4951400	4915300	5749900	6927500	800000	379600	1590600	1284300	32000000	15184000	63625000	51370000	15027000	15201000	11880000	10099000	8787400	11233000	16691000	8852600	8507600	8641900	32.9	35.4
H0YFP0		CADPS	0.000113783	6.00316e-05	1.89538								5	1	1	32.1	8.5	8.5	24.237	0.00042212	3.272	5768800	11	14	0	0	0	0	524430	84315	37837	70655	60323	927470	416210	777210	663550	576960	286490	422260	338760	505390	345830	0	173360	110810	224450	32.1	32.1
H0YIC4	Citrate synthase	CS	0.000109906	0.000163862	0.67072	+							7	1	1	56.1	6.5	6.5	14.123	1	-2	6550400	7	6	0	0	0	0	935770	98170	36915	251550	134360	687190	258410	1760900	940500	402040	465840	510800	0	153780	0	209360	466160	474140	221320	48.8	48.8
H0YKJ4;H0YK48;A0A494BZZ2;P09493;A0A0S2Z4G6;Q6ZN40;A0A494C0I0	Tropomyosin alpha-1 chain	TPM1	0.000320598	0.000593524	0.540159				+	NMG_SNsurr.			13	10	1	42.3	36.7	5.2	28.597	0	67.118	55150000	15	26	2619000	4180900	4097900	3646400	3676600	318840	110440	1281900	601330	4782600	1656600	19228000	9020000	1658900	3191100	1446100	809100	1554100	1975000	3600600	1338500	2654900	2233800	38.7	21.8
P46779;H0YMF4;H0YKD8;H0YLP6	60S ribosomal protein L28	RPL28	0.000578317	2.44845e-05	23.6197				+	NMG_SNsurr.	+	NMG_SNsurr.	3	3	3	19	19	19	15.747	0	44.11	19041000	9	11	3000800	2103200	1227900	0	2115700	697540	187570	204760	12989	6277900	1688100	1842900	116900	2163600	1952200	1298900	1425900	1994300	0	39422	0	0	240920	19	19
P25789;H0YMA1;H0YMZ1;H0YL69;H0YLS6;H0YLC2;H0YKT8;H0YMI6;H0YN18;H0YKS0	Proteasome subunit alpha type-4;Proteasome subunit alpha type;Proteasome subunit beta type	PSMA4	0.000127789	0.000149402	0.855337								4	4	4	19.5	19.5	19.5	29.483	0	9.8389	10624000	13	4	0	0	0	1542100	817250	87906	48778	0	258000	1142800	634120	0	3354000	626820	675100	766100	693920	0	1506900	528680	485050	0	210780	6.9	7.3
P37108;H0YLA2	Signal recognition particle 14 kDa protein	SRP14	0.000404695	0.000102267	3.95723				+	NMG_SNsurr.	+	NMG_SNsurr.	3	3	3	27.2	27.2	27.2	14.57	0	7.9543	10553000	7	9	0	0	0	0	1507600	368020	92889	129360	90595	2576200	650230	905510	634160	1514900	847890	633230	815590	987280	310630	325910	153130	0	198610	27.2	17.6
Q92696;H0YLH3	Geranylgeranyl transferase type-2 subunit alpha	RABGGTA	1.92192e-05	1.44846e-05	1.32687								3	3	3	9	9	9	65.071	0	7.4123	3966000	37	12	0	604030	0	444590	107190	0	13172	12732	26079	0	487360	471070	964920	336010	236200	427580	0	367870	0	230850	224960	0	219220	0	5.8
Q16822;H0YM31	Phosphoenolpyruvate carboxykinase [GTP], mitochondrial	PCK2	4.88282e-06	9.09034e-07	5.37143								1	1	1	2.2	2.2	2.2	70.698	0.010021	1.7596	737840	35	2	0	0	0	0	21081	10082	0	0	0	352880	0	0	0	0	144740	138630	0	52543	0	49053	0	0	0	2.2	0
P09661;H0YMA0;H0YLR3;H0YKK0	U2 small nuclear ribonucleoprotein A	SNRPA1	5.49986e-05	0	#DIV/0!				+	NMG_SNsurr.			2	2	2	9	9	9	28.415	0	4.4053	1238200	10	3	0	0	0	0	123820	39438	0	0	0	394380	0	0	0	343930	64753	0	259130	175970	0	0	0	0	0	5.5	0
Q9GZS3;H0YMF9;H0YN81;H0YM76	WD repeat-containing protein 61;WD repeat-containing protein 61, N-terminally processed	WDR61	4.82631e-05	3.61537e-05	1.33494								2	2	2	14.8	14.8	14.8	33.58	0	5.3522	2719600	15	9	0	0	0	0	181310	0	19336	33682	0	0	290040	505220	0	270710	198830	222000	185790	349140	94360	130820	80377	128200	264150	5.2	5.2
Q92688;P39687;H0YN26	Acidic leucine-rich nuclear phosphoprotein 32 family member B;Acidic leucine-rich nuclear phosphoprotein 32 family member A	ANP32B;ANP32A	3.88083e-06	9.22334e-06	0.420762								1	1	1	6.4	6.4	6.4	28.787	0	8.9248	512840	9	2	0	0	0	0	56982	0	5655.8	0	34987	0	50902	0	314880	0	0	0	0	57684	0	0	89366	0	0	0	6.4
Q92930;H0YNE9;H0YMN7;P51153;H0YLJ8;H0YL94	Ras-related protein Rab-8B;Ras-related protein Rab-13	RAB8B;RAB13	0.00025525	0.000228297	1.11806								4	2	1	19.3	10.1	6.8	23.584	0	5.516	17114000	12	17	1322000	1499000	1235600	1032900	1426100	178940	99668	261170	134170	2147300	1196000	3134100	1610100	1210100	1307900	1180500	558250	1197200	912090	620660	602850	696600	739900	19.3	19.3
Q06418;H0YNK6	Tyrosine-protein kinase receptor TYRO3;Receptor protein-tyrosine kinase	TYRO3	3.78079e-05	0.000402904	0.0938383								2	2	2	2.2	2.2	2.2	96.904	0	3.7516	117300000	42	9	0	0	0	0	2792800	98445	13589	1535700	508400	4134700	570730	64499000	21353000	3228800	0	0	0	0	2757300	13424000	3543900	2153300	1631800	1.1	1.1
O43488;H3BLU7;Q8NHP1;H7C5H7;A0A499FJT0	Aflatoxin B1 aldehyde reductase member 2	AKR7A2	0.000152924	0.000149757	1.02115								8	8	8	39	39	39	39.589	0	30.968	32326000	17	12	3219900	0	4238600	2867400	1901500	214870	80812	701910	404070	3652800	1373800	11932000	6869300	161400	1827300	1673500	93626	1178700	174000	2504700	762650	50596	70935	20.9	15.9
Q9BV79;H3BM30	Trans-2-enoyl-CoA reductase, mitochondrial	MECR	8.96825e-05	4.71878e-05	1.90054				+	NMG_SNsurr.			1	1	1	3.8	3.8	3.8	40.461	0.00040766	2.9512	5461400	13	6	0	0	0	0	420100	67091	35176	104960	0	872190	457290	1364500	0	428460	464310	440460	309450	367310	0	152560	138680	261180	204960	3.8	3.8
P56211;H3BQ52;H3BMD8	cAMP-regulated phosphoprotein 19	ARPP19	7.73992e-05	0	#DIV/0!	+							2	1	1	33	23.2	23.2	12.323	1	-2	497920	6	1	0	0	0	0	82987	0	0	0	0	0	0	0	0	0	0	0	497920	0	0	0	0	0	0	9.8	9.8
Q9BQ70;H3BS87;H3BMJ8;Q9H7D3;H3BSP8;H3BTU3;H3BQ53	Transcription factor 25	TCF25	3.01864e-05	0	#DIV/0!								2	2	2	4.7	4.7	4.7	76.666	0.004173	2.2517	2980300	27	2	0	0	0	0	110380	44206	21393	0	0	1193500	577620	0	0	449270	0	0	409520	350370	0	0	0	0	0	4.7	2.7
Q15287;H3BPG5;H3BV80;H3BMS0;H3BMM9;H3BTC0	RNA-binding protein with serine-rich domain 1	RNPS1	2.79315e-05	0	#DIV/0!				+	NMG_SNsurr.			1	1	1	4.9	4.9	4.9	34.208	0.0004065	2.9219	1030100	13	2	0	0	0	0	79236	22135	13946	0	0	287750	181290	0	0	162700	0	116490	173670	108160	0	0	0	0	0	4.9	4.9
H3BN98;I3L246;Q15041;H3BPJ2;H3BV27;H3BT37;I3L303		RPS15A	0.000171487	0.000118854	1.44284								5	2	2	21.5	8.4	8.4	27.168	0.00041563	3.0961	7115100	10	6	2458000	0	0	0	711510	211200	14560	0	25857	2112000	145600	0	258570	1180400	613350	181180	409600	589500	722630	104170	54904	0	743120	21.5	13.5
P08708;H3BNC9;H0YN88;A0A075B716;H0YN73	40S ribosomal protein S17	RPS17	0.00199229	0.000199943	9.96426				+	NMG_SNsurr.	+	NMG_SNsurr.	5	5	5	42.2	42.2	42.2	15.55	0	30.273	30527000	5	30	3014800	3732800	821500	762390	6105300	1538300	601910	182810	186400	7691500	3009500	914030	931980	3684100	3006600	3025900	2963900	4007100	471070	0	190190	216290	414430	41.5	42.2
Q6P996;H3BND4	Pyridoxal-dependent decarboxylase domain-containing protein 1	PDXDC1	1.0048e-05	0	#DIV/0!								2	2	2	5.5	5.5	5.5	86.706	0.0076642	1.9287	1055300	38	2	0	0	0	0	27772	6549.4	2852.1	0	0	248880	108380	0	0	359340	0	0	0	338730	0	0	0	0	0	1	1
P80404;H3BRN4;H3BNQ7;H3BPW8;H3BMJ9;H3BRJ1;H3BRT1	4-aminobutyrate aminotransferase, mitochondrial	ABAT	0.000912511	0.00121114	0.753431								23	23	23	54.8	54.8	54.8	56.438	0	222.31	254600000	32	107	8790200	6027100	11997000	7709600	7956200	977660	291990	2094900	1261900	31285000	9343500	67038000	40381000	13648000	13373000	16130000	2979900	8707300	16106000	9910700	5342400	13484000	6869700	47.8	42
O75208;H3BNT2;H3BPY0;H3BPC6;H3BSJ5;H3BPW3;H3BVA5;H3BRC0	Ubiquinone biosynthesis protein COQ9, mitochondrial	COQ9	0.000106887	9.23769e-05	1.15707								3	3	3	14.5	14.5	14.5	35.509	0	6.2453	7467300	12	9	567930	420340	0	530750	622270	76690	24328	53210	148840	920270	291930	638520	1786100	285850	580630	819370	103420	597780	486570	91621	223800	199270	442170	9.4	7.9
P51665;H3BNT7;H3BTM8;H3BQV2	26S proteasome non-ATPase regulatory subunit 7	PSMD7	0.000143589	8.11503e-05	1.76942				+	NMG_SNsurr.			3	3	3	20.1	20.1	20.1	37.025	0	18.704	10299000	15	13	987430	838570	522990	611330	686600	94731	52426	97356	81676	1421000	786390	1460300	1225100	564200	1009000	880160	335020	1049500	300100	323200	310310	338460	296240	14.8	20.1
P06865;H3BS10;H3BP20;A0A087WUJ7;H3BU85;H3BTD4	Beta-hexosaminidase subunit alpha;Beta-hexosaminidase	HEXA	7.87929e-05	2.56852e-06	30.6764				+	NMG_SNsurr.	+	NMG_SNsurr.	3	3	3	5.7	5.7	5.7	60.702	0	6.9224	5111700	25	8	0	1331600	0	0	204470	0	46171	24194	0	0	1154300	604860	0	337910	1186600	555960	703840	469290	0	98999	0	0	0	0	5.7
P53602;H3BP35	Diphosphomevalonate decarboxylase	MVD	7.32843e-06	2.67471e-05	0.27399								1	1	1	3.2	3.2	3.2	43.404	0.0086393	1.8092	899270	18	4	0	0	0	0	49960	0	8274.1	0	0	0	148930	0	0	0	0	0	141440	0	118730	132990	243580	0	113610	0	3.2
Q9UPN3;H3BPE1;H3BQK9;A0A590UJG2;H0Y390;E9PNZ4;A0A5F9ZGX0;E9PLY5;E9PLY0;H0Y314;A0A0A6YYJ5	Microtubule-actin cross-linking factor 1, isoforms 1/2/3/5	MACF1	8.70253e-06	7.49203e-06	1.16157								21	20	20	4	3.9	3.9	838.3	0	36.496	16855000	421	43	715810	708870	690210	769310	40035	1882.9	4613	3666.8	5315.6	792680	1942100	1543700	2237900	1472900	683040	2115200	765410	1439400	614010	422530	1511600	438080	876190	1.2	2.3
P35637;H3BPE7	RNA-binding protein FUS	FUS	0.00040998	6.13331e-05	6.68448				+	NMG_SNsurr.	+	NMG_SNsurr.	4	4	2	6.3	6.3	6.3	53.425	0	13.052	22467000	13	14	4938900	4786200	1575300	1618000	1728300	420050	162770	185580	191750	5460600	2116100	2412500	2492800	2893400	1203700	1442300	1610800	1832300	0	273870	127890	446680	154260	6.3	6.3
Q99471;H3BPF6;H3BMQ1	Prefoldin subunit 5	PFDN5	0.000144046	0.000245424	0.586925								2	2	2	22.1	22.1	22.1	17.328	0	15.013	10064000	8	4	0	1042200	1923900	0	1258000	91679	71677	425640	118990	733430	573410	3405100	951930	372600	494200	390070	372180	308630	412250	410970	716080	521940	401340	9.7	22.1
O96000;H3BPJ9;H3BV16	NADH dehydrogenase [ubiquinone] 1 beta subcomplex subunit 10	NDUFB10	0	0.000462546	0				+	NMG_SNsurr.	+	NMG_SNsurr.	6	6	6	43	43	43	20.776	0	16.27	17435000	11	7	0	0	0	0	1585000	0	0	235680	753920	0	0	2592500	8293100	0	0	0	0	0	2075900	906630	1716400	1850000	0	22.7	14.5
Q16775;H3BPK3;H3BPQ4;H3BQW8	Hydroxyacylglutathione hydrolase, mitochondrial	HAGH	0.000248199	0.000283583	0.875226								6	6	6	24.4	24.4	24.4	33.805	0	15.912	38007000	15	21	2625000	3073400	3174000	3177400	2533800	290390	158170	821620	513150	4355800	2372500	12324000	7697300	872730	2586300	615410	1784000	55623	368700	792760	393050	2132300	1656600	11.4	11.4
P07741;H3BSW3;H3BQF1;H3BQZ9;H3BQB1	Adenine phosphoribosyltransferase	APRT	7.88377e-05	0.000154071	0.511697								2	2	2	11.7	11.7	11.7	19.608	0	4.4337	10098000	12	18	0	733740	0	1194000	841490	61692	49679	180080	210080	740300	596150	2160900	2520900	390210	0	788040	116400	444730	467720	379770	680530	301240	510870	11.7	11.7
Q1KMD3;H3BQZ7	Heterogeneous nuclear ribonucleoprotein U-like protein 2	HNRNPUL2;HNRNPUL2-BSCL2	0.000142892	9.48022e-06	15.0726								2	2	2	4.3	4.3	4.3	85.104	0	5.4324	11519000	34	10	1797000	0	0	0	338800	41007	10024	0	81004	1394200	340810	0	2754100	882100	1556900	341170	3461300	411990	0	0	107980	145530	123020	4.3	2.9
P15170;H3BR35;Q8IYD1;H3BSV8	Eukaryotic peptide chain release factor GTP-binding subunit ERF3A	GSPT1	2.89299e-05	4.85612e-05	0.59574								3	3	3	11.6	11.6	11.6	55.755	0	10.727	6399100	24	4	0	0	0	0	266630	19189	14888	66902	46205	460530	357300	1605600	1108900	219930	595510	264320	75127	148620	351700	545970	300340	262180	102960	2	7
Q9NY59;H3BS51	Sphingomyelin phosphodiesterase 3	SMPD3	0	1.48643e-05	0								1	1	1	3.4	3.4	3.4	71.08	0	3.6565	510400	28	3	0	0	0	0	18229	0	0	0	0	0	0	0	0	0	0	0	0	0	0	0	0	104690	405710	0	0
Q9UNE7;H3BUD0;H3BS86	E3 ubiquitin-protein ligase CHIP	STUB1	4.6226e-05	2.41452e-05	1.9145				+	NMG_SNsurr.	+	NMG_SNsurr.	1	1	1	4	4	4	34.856	0.0004075	2.9486	4921600	21	5	0	0	0	0	234360	58668	25880	34339	0	1232000	543490	721120	0	431470	330120	446690	124070	434840	162970	96663	94675	156370	147080	4	4
H3BTN5;H3BQ34;H3BUW1;H3BTJ2;H3BT25;H3BU13;P30613;H3BN34;H3BQZ3	Pyruvate kinase	PKM	3.3386e-05	7.79388e-05	0.428361								31	4	0	65.4	9.1	0	53.045	0	28.867	12332000	29	29	601480	602680	1019800	817100	425250	39712	16171	152230	57740	1151700	468960	4414700	1674500	410140	65983	371530	367880	351310	1204600	346300	114390	691520	698760	59.4	52.6
H3BUU8		VAC14	0.000188869	5.97814e-05	3.15932				+	NMG_SNsurr.	+	NMG_SNsurr.	2	2	1	12.4	12.4	6.5	22.425	0.0030805	2.4012	12232000	13	7	0	0	0	0	940910	191570	86704	232140	0	2490500	1127200	3017900	0	879870	1132200	1075800	219790	1211800	215300	499910	172450	0	189180	6.5	6.5
Q8N2F6;H7BXQ8;A0A0J9YY38;A0A0J9YXV5;A0A0J9YWR7;H7C2M7;A0A0J9YXE4;C9J5N7	Armadillo repeat-containing protein 10	ARMC10	6.37733e-05	7.62171e-05	0.836732								2	2	2	10.5	10.5	10.5	37.54	0	9.886	7211500	15	9	665150	745730	0	0	480760	59985	45569	102880	49700	899770	683530	1543200	745500	704650	415970	312200	0	415350	460760	173960	251180	251440	354020	10.5	10.5
Q7L2E3;H7BXY3	Putative ATP-dependent RNA helicase DHX30	DHX30	9.21331e-05	3.07236e-06	29.9877				+	NMG_SNsurr.	+	NMG_SNsurr.	15	15	15	15.2	15.2	15.2	133.94	0	31.823	19141000	71	36	929340	1297600	0	0	269590	62996	46869	0	0	4472700	3327700	0	0	2738300	1769400	2057200	1794500	2721300	51939	0	113540	75677	18828	10.2	11.8
H7BY57;D6RBU5;D6RHX4;H7C0L6		NFASC	0.000440666	0.000948231	0.464724				+	NMG_SNsurr.	+	NMG_SNsurr.	28	28	2	30.8	30.8	2.8	116.59	0	323.31	215050000	45	149	4139700	3548200	5861600	5604400	4778800	479590	190110	1200700	845990	21581000	8554900	54033000	38070000	13257000	6244100	8947500	3553800	4258900	16877000	10660000	8108100	11001000	9898200	23.9	24.7
Q00059;H7BYN3	Transcription factor A, mitochondrial	TFAM	0.000180838	8.31699e-05	2.17433				+	NMG_SNsurr.			2	2	2	8.9	8.9	8.9	29.096	0	6.0065	14990000	16	12	0	0	0	0	936870	200100	70063	181050	61904	3201600	1121000	2896900	990470	1327300	549130	862970	642610	1573400	617770	537310	331550	0	337860	8.9	8.9
P48730;H7BYT1;P49674;J3KRM8;J3QQI9;B0QY36;H0Y645;B0QY35;B0QY34	Casein kinase I isoform delta;Casein kinase I isoform epsilon	CSNK1D;CSNK1E	4.24776e-05	2.62125e-06	16.2051				+	NMG_SNsurr.			2	2	2	6.7	6.7	6.7	47.33	0	4.5991	2757500	22	3	0	0	0	0	125340	58298	0	0	0	1282600	0	0	0	225380	327170	0	471410	362080	0	88908	0	0	0	3.4	0
Q9H2H8;H7BZ14;C9K058;B8ZZ77	Peptidyl-prolyl cis-trans isomerase-like 3;Peptidyl-prolyl cis-trans isomerase	PPIL3	3.76287e-05	4.7447e-05	0.79307								2	2	2	20.5	20.5	20.5	18.154	0	5.6991	3595200	11	2	0	0	0	0	326840	47886	15352	70390	66367	526750	168870	774290	730040	193070	198790	118990	121480	80502	113240	171440	86056	155080	156660	11.8	11.8
H7BZF5		C2orf80	0.000280045	0	#DIV/0!								1	1	1	5.8	5.8	5.8	15.684	0.0063197	2.0632	3892800	7	1	0	0	0	0	556110	0	0	0	0	0	0	0	0	0	3892800	0	0	0	0	0	0	0	0	0	0
Q9C037;H7C0Q6	E3 ubiquitin-protein ligase TRIM4	TRIM4	2.44594e-05	0	#DIV/0!	+							1	1	1	2.2	2.2	2.2	57.46	1	-2	4047100	27	1	0	0	0	0	149890	47215	0	62283	0	1274800	0	1681600	0	0	0	0	0	1090700	0	0	0	0	0	2.2	0
P09110;H7C131;C9JDE9;H0Y4D4;B4DVF4	3-ketoacyl-CoA thiolase, peroxisomal	ACAA1	0.000127718	9.62904e-05	1.32638								6	6	6	21.2	21.2	21.2	44.292	0	15.095	13093000	18	11	1587000	1269400	626760	908600	727400	140790	56491	74454	104730	2534200	1016800	1340200	1885100	1107500	1076900	661510	499700	710180	604530	441130	524470	259730	431340	18.2	15.8
H7C144		ACTN4	2.56808e-06	1.03664e-05	0.247732	+							13	1	1	57.6	5	5	39.001	1	-2	766560	24	2	0	0	0	0	31940	0	0	0	13282	0	0	0	318770	0	0	129080	0	0	0	112910	76162	0	129640	34.8	35.7
Q9BUR5;H7C1U8;G3V1B6;A0A0J9YWW6	Apolipoprotein O	APOO	0.000280475	0.000215271	1.30289								3	3	3	18.2	18.2	18.2	22.284	0	14.355	15212000	10	14	0	0	948080	1418800	1521200	255780	124560	176650	211110	2557800	1245600	1766500	2111100	1101100	962790	934500	867310	864150	691860	447010	429790	530270	702280	13.1	18.2
P52788;H7C2R7	Spermine synthase	SMS	1.63887e-05	1.84017e-05	0.890607								1	1	1	5.7	5.7	5.7	41.268	0.00041894	3.169	1669900	20	8	0	0	0	0	83496	23163	10050	0	0	463270	201000	0	0	160600	0	190520	71198	150960	0	0	93901	212800	125660	5.7	5.7
Q9UJ70;H7C3G9;C9JEV6;H0YEB7;H7C286;E9PPU6;H7C1L7;H0YE82;H0YF44;H0YC94	N-acetyl-D-glucosamine kinase	NAGK	0.000101627	0.000177032	0.574061				+	NMG_SNsurr.			5	5	5	23	23	23	37.375	0	19.839	18574000	18	29	925510	957720	955780	1165600	1031900	111150	44441	256440	202640	2000700	799930	4615900	3647600	371200	1293400	989070	389490	264010	1149700	879890	700470	838240	634340	19.8	14.2
H7C3H9		METTL6	0.00190645	0.000893854	2.13285				+	NMG_SNsurr.	+	NMG_SNsurr.	2	2	2	24.1	24.1	24.1	18.229	0.0030628	2.3605	74791000	9	4	0	0	0	0	8310100	1227100	682530	1129000	845560	11044000	6142800	10161000	7610000	5426700	6995700	6345200	4692000	5880200	2851800	2350700	2574800	2404700	311380	24.1	24.1
Q9UNS2;H7C3P9;J3QKR0;K7ES36;C9JLV5	COP9 signalosome complex subunit 3	COPS3	1.76696e-05	1.73347e-05	1.01932								2	2	2	7.8	7.8	7.8	47.873	0	3.605	2514800	25	1	0	0	0	0	100590	0	0	28667	17040	0	0	716670	425990	171970	143110	226100	106110	129100	133690	254900	114340	0	92799	0	0
H7C4C5	Microtubule-associated protein	MAP4	2.17564e-05	2.07581e-05	1.04809								7	1	1	17.8	2.6	2.6	50.865	0	4.5618	4159700	28	7	0	0	0	0	148560	21411	8561.5	31486	22831	599510	239720	881620	639260	281650	158650	177680	160850	257480	199440	191810	220790	0	151210	17.8	15
P41219;H7C5W5	Peripherin	PRPH	0	4.55362e-06	0	+							3	1	1	7.7	3.2	3.2	53.65	1	-2	174590	31	1	0	0	0	0	5632	0	0	0	0	0	0	0	0	0	0	0	0	0	0	0	0	0	174590	4.5	4.5
O15394;H9KV31	Neural cell adhesion molecule 2	NCAM2	5.20282e-05	0.000184937	0.281328				+	NMG_SNsurr.	+	NMG_SNsurr.	14	14	14	22.6	22.6	22.6	93.045	0	65.653	49219000	46	51	1019600	793430	1542100	1708600	1070000	58707	26900	420570	222240	2700500	1237400	19346000	10223000	1743000	728410	567960	663960	460440	2755900	4140400	1771800	1724400	1155800	9.3	9.4
Q13404;I3L0A0;A0A0A0MSL3;G3V2F7	Ubiquitin-conjugating enzyme E2 variant 1	UBE2V1;TMEM189-UBE2V1	0.000102864	0.000259967	0.395679				+	NMG_SNsurr.	+	NMG_SNsurr.	3	2	2	21.1	14.3	14.3	16.495	0.00079365	2.7015	15945000	10	2	0	0	0	0	1594500	115610	60695	408370	499540	1156100	606950	4083700	4995400	331150	637250	350080	288770	178990	756360	519230	784190	803010	454130	21.1	12.9
Q6P2Q9;I3L0J9	Pre-mRNA-processing-splicing factor 8	PRPF8	5.5919e-06	5.05098e-07	11.0709				+	NMG_SNsurr.	+	NMG_SNsurr.	3	3	3	2.1	2.1	2.1	273.6	0	8.9801	1871000	124	5	0	0	0	0	15089	4502.9	0	0	0	558360	0	0	0	278250	83393	388090	128290	346150	0	61317	0	27147	0	1.7	0
P46459;I3L0N3;I3L0L3;I3L2G1;K7EQD6;I3L338;I3L4Q9	Vesicle-fusing ATPase	NSF	0.00119416	0.00144997	0.823577								44	44	44	61	61	61	82.593	0	323.31	385680000	43	197	9292800	9422100	10893000	10224000	8969300	1065300	439880	2143000	1239200	45809000	18915000	92148000	53287000	25182000	22317000	16757000	8258600	19854000	17736000	23166000	10308000	12139000	19802000	46.4	54
Q9HA64;I3L2G3;I3L139;I3L3W5	Ketosamine-3-kinase	FN3KRP	3.16597e-05	8.7697e-05	0.361012				+	NMG_SNsurr.			3	3	3	14.2	14.2	14.2	34.412	0	6.2377	5953200	14	10	0	0	0	0	425230	115160	17152	55120	58267	1612200	240130	771680	815730	333860	344610	0	0	174240	260560	689190	219090	307810	184110	8.1	4.2
P63241;I3L397;I3L504;Q6IS14;Q9GZV4;F8WCJ1;C9J7B5;C9J4W5	Eukaryotic translation initiation factor 5A-1;Eukaryotic translation initiation factor 5A;Eukaryotic translation initiation factor 5A-1-like	EIF5A;EIF5AL1	0.00213917	0.0014495	1.4758				+	NMG_SNsurr.	+	NMG_SNsurr.	7	7	7	50.6	50.6	50.6	16.832	0	41.353	88650000	8	72	3366100	3567600	2628200	2830800	11081000	1510900	759590	1678300	1451400	12087000	6076700	13427000	11611000	6308800	6954800	8467200	4059200	4425100	3102300	3940400	2506000	3051200	2632800	39	39
Q96FZ7;I3L3E4;I3L4G8;I3L4A1	Charged multivesicular body protein 6	CHMP6	4.33085e-05	0.000102784	0.421355				+	NMG_SNsurr.			1	1	1	6.5	6.5	6.5	23.485	0	5.6286	4562100	9	6	0	0	0	0	506900	56721	0	135300	110340	510480	0	1217700	993100	328080	0	0	142300	158070	319700	216450	193660	209020	273570	6.5	0
P62244;I3L3P7;H3BVC7	40S ribosomal protein S15a	RPS15A	0.000731218	1.10388e-05	66.2407				+	NMG_SNsurr.	+	NMG_SNsurr.	5	5	2	38.5	38.5	14.6	14.839	0	17.555	23331000	9	19	4432000	5088300	0	0	2592300	638300	297790	188450	156770	5744700	2680100	1696100	1410900	2941500	2510800	1895800	1051300	3277000	0	0	0	0	122870	38.5	31.5
Q5TC12;I3L448;H0YD21;A8MRA7;H0YEW4;H0YCA6	ATP synthase mitochondrial F1 complex assembly factor 1	ATPAF1	0.000243288	0.00015515	1.56808								5	5	5	21.6	21.6	21.6	36.436	0	13.215	16609000	14	14	1335900	1285600	910700	982540	1186300	194120	115670	154680	82744	2717700	1619300	2165500	1158400	1569800	1133500	1926400	592290	975890	523750	197920	299050	832030	896950	12.5	16.5
O14561;I3L505	Acyl carrier protein, mitochondrial;Acyl carrier protein	NDUFAB1	0.000111431	9.88221e-05	1.12759								2	2	2	11.5	11.5	11.5	17.417	0	3.9379	7000600	7	5	0	0	1055400	0	1000100	0	0	572980	67037	0	0	4010900	469260	282020	827930	66349	0	318250	91835	769540	0	0	164520	5.8	5.8
Q5VYK3;J3KN16;R4GMY1;R4GMY3;F6XAQ5	Proteasome-associated protein ECM29 homolog	ECM29;KIAA0368	1.20999e-05	1.14224e-06	10.5931				+	NMG_SNsurr.	+	NMG_SNsurr.	4	4	4	3.4	3.4	3.4	204.29	0	3.5012	3088200	92	2	0	0	0	0	33567	5697.9	2543.8	1084.7	1286.3	524210	234030	99797	118340	571980	576110	326910	223360	292890	0	0	55414	28436	36692	1.7	1.8
Q5JPE7;P69849;J3KN36;Q15155;A0A0G2JN29;A0A087X117;A0A0G2JP90;A0A087WW46;A0A087WTD5;I3L0Q6;H3BTW1;H3BUC9;H3BPS9;I3L1G6	Nodal modulator 2;Nodal modulator 3;Nodal modulator 1	NOMO2;NOMO3;NOMO1	0.000317305	7.81857e-06	40.5835				+	NMG_SNsurr.	+	NMG_SNsurr.	20	20	20	25.5	25.5	25.5	139.44	0	67.63	58786000	66	95	2138100	1973100	0	0	890700	243480	101600	0	0	16070000	6705900	0	0	8695500	5629000	7432200	6262600	7334700	123030	86761	115750	145820	184980	22	17.2
J3KN67;A0A494C0P6		TPM3	3.58151e-05	0.000151052	0.237105								10	2	0	31.6	9.1	0	33.222	0	17.93	4467700	17	6	0	0	0	0	262800	0	0	0	0	0	0	0	0	0	0	716480	0	440510	0	951400	0	1286400	1072800	17.2	21.8
P47736;J3KPC5;F2Z357;X6R8W7;A0A0A0MQY8	Rap1 GTPase-activating protein 1	RAP1GAP	0.000240947	0.000220406	1.0932								10	10	10	25	25	25	73.361	0	45.455	47854000	32	64	1433900	1367900	1610400	1265200	1495400	166520	74534	348830	192720	5328600	2385100	11163000	6167200	2958000	2399600	3886700	1399400	3114900	2226900	988360	1516400	1919000	2401400	21.7	17.8
P42224;J3KPM9	Signal transducer and activator of transcription 1-alpha/beta;Signal transducer and activator of transcription	STAT1	7.83234e-06	1.16496e-05	0.672328								1	1	1	1.6	1.6	1.6	87.334	0.00040388	2.8819	2428300	39	2	0	0	0	0	62264	7922.6	4870.9	13531	8900.1	308980	189970	527710	347100	121730	187160	0	162270	0	106410	105730	89342	171220	110690	1.6	1.6
Q99623;J3KPX7;F5GY37;F5GWA7;F5H3X6;F5H2D2;F5H0C5	Prohibitin-2	PHB2	0.00113754	0.000723321	1.57266				+	NMG_SNsurr.			12	12	12	47.5	47.5	47.5	33.296	0	151.72	135970000	22	60	8859000	7166200	7071800	5786200	6180700	988690	394640	1262800	674100	21751000	8682100	27781000	14830000	8927700	10210000	7370100	8022500	7418900	4881900	4764100	2837300	4401300	4095800	44.1	43.5
J3KQ12;Q96G97;F8W7Q8;H7BYY0;E9PIU3;H7BXM1;H0YF20;E9PJK0;E9PSB5;H7C2D5	Seipin	BSCL2	0.000354492	0.00010254	3.45711				+	NMG_SNsurr.	+	NMG_SNsurr.	5	5	5	14.9	14.9	14.9	51.286	0	15.189	22577000	16	21	3459700	0	2492400	0	1411100	287220	133380	247940	0	4595500	2134000	3967000	0	2244600	2376600	2166000	1559900	1456800	663490	0	390090	610500	412370	12.9	9.9
Q9NTK5;J3KQ32;C9JTK6;C9JCJ9	Obg-like ATPase 1	OLA1	0.000109723	0.00015869	0.691431								7	7	7	21.7	21.7	21.7	44.743	0	24.186	83501000	25	37	2513400	2682100	4263000	4500600	3340100	119120	34575	2616300	157880	2978100	864370	65407000	3947100	1189900	1784700	1032300	276260	839910	1452800	848620	923650	1010000	946320	19.9	16.4
Q9Y3E5;J3KQ48	Peptidyl-tRNA hydrolase 2, mitochondrial	PTRH2	4.00137e-05	1.89202e-05	2.11487								1	1	1	8.4	8.4	8.4	19.193	0.0052219	2.0976	1481700	8	4	0	0	0	0	185210	36864	20562	0	25870	294910	164500	0	206960	148240	144280	136240	0	180830	48786	71506	35112	0	50331	8.4	8.4
P21579;J3KQA0	Synaptotagmin-1	SYT1	0.000603317	0.000745745	0.809012								14	14	10	33.9	33.9	24.4	47.573	0	86.778	85688000	20	97	3439800	3679000	2628500	3318300	4284400	523190	273480	621800	787270	10464000	5469500	12436000	15745000	6289500	4567900	4968900	1720000	4452600	5230800	2985600	2311000	3596300	5450800	27.5	27.5
P62826;J3KQE5;F5H018;B5MDF5;H0YFC6;B4DV51	GTP-binding nuclear protein Ran	RAN	0.000596039	0.000883509	0.674626				+	NMG_SNsurr.	+	NMG_SNsurr.	9	9	9	48.6	48.6	48.6	24.423	0	42.854	53314000	10	23	4743000	4822400	8021100	5642600	5331400	536870	229910	1485700	834130	5368700	2299100	14857000	8341300	2644700	3413700	2131600	1039100	1575000	3082000	2576500	2202300	1727200	2056600	34.3	23.6
J3KQL8		APOL2	8.48981e-05	1.85967e-05	4.56523				+	NMG_SNsurr.	+	NMG_SNsurr.	1	1	1	3.8	3.8	3.8	48.915	0	3.9793	7349600	21	7	0	0	0	0	349980	65166	34531	70495	0	1368500	725160	1480400	0	1161400	622790	629270	257770	589850	134170	133020	143190	0	104060	3.8	3.8
Q969Q0;P83881;J3KQN4;R4GN19;H0Y5B4;H7BZ11	60S ribosomal protein L36a-like;60S ribosomal protein L36a	RPL36AL;RPL36A;RPL36A-HNRNPH2	0.000869408	2.98794e-06	290.973				+	NMG_SNsurr.	+	NMG_SNsurr.	2	2	2	15.1	15.1	15.1	12.469	0.00041667	3.1336	11388000	4	4	0	0	0	0	2847100	883340	260600	0	158830	3533400	1042400	0	635320	2185100	906020	1340100	797090	930540	18410	0	0	0	0	15.1	15.1
Q9Y4F5;J3KQR7	Centrosomal protein of 170 kDa protein B	CEP170B	4.40207e-06	3.79009e-06	1.16147								2	2	2	1.8	1.8	1.8	171.69	0	3.7273	1137700	84	5	0	0	0	0	13544	0	2547	0	0	0	213950	0	0	0	0	0	241410	238840	252480	0	0	0	191030	0	1.1
Q9BTW9;J3KR97;I3L0V3;I3L439;I3L4D2;I3L3H4;I3L131;I3L143;I3L163;I3L500;A0A0J9YWI5;A0A0J9YVR1;A0A0J9YVU1;I3L1S3	Tubulin-specific chaperone D	TBCD	8.73143e-05	5.51882e-05	1.58212								7	7	7	10.7	10.7	10.7	132.6	0	25.517	26912000	58	21	904570	1092400	1189300	1309100	464010	33602	33660	120970	59918	1948900	1952300	7016500	3475300	2581800	1659000	1183300	1930000	980870	850420	739020	390230	724250	1480600	4	10.7
Q7Z4W1;J3KS22;J3QS36;J3QS45;J3KRZ4;J3KSZ5;J3QL34	L-xylulose reductase	DCXR	0.000400016	0.000278761	1.43498								6	6	6	31.1	31.1	31.1	25.913	0	52.845	39374000	15	25	3297800	4628000	1793000	3904200	2624900	396810	250650	361720	557730	5952100	3759700	5425800	8366000	1926400	2160400	3459000	1652800	1274700	1084000	1112900	1039400	1279100	882030	26.2	18
Q13867;K7ESE8;J3KSD8;K7ES02	Bleomycin hydrolase	BLMH	2.58452e-05	2.55668e-05	1.01089								1	1	1	2.4	2.4	2.4	52.562	0.0041322	2.1648	2849900	26	7	0	0	0	0	109610	20067	10304	0	0	521730	267900	0	0	276920	193910	342920	189120	161850	347500	158690	177780	0	211570	2.4	2.4
P17844;J3KTA4;J3KRZ1;J3QRQ7;X6RLV5;J3QR02;J3KRX8;J3QSF1;J3KTQ4	Probable ATP-dependent RNA helicase DDX5	DDX5	7.37816e-05	0	#DIV/0!				+	NMG_SNsurr.	+	NMG_SNsurr.	9	7	7	17.8	13.7	13.7	69.147	0	13.778	6550700	33	18	606000	752010	0	0	198510	51961	17903	0	0	1714700	590800	0	0	1295500	745430	742370	558050	903890	0	0	0	0	0	14.7	9.4
P84098;J3QR09;J3KTE4	60S ribosomal protein L19;Ribosomal protein L19	RPL19	0.000520497	6.19973e-05	8.39547				+	NMG_SNsurr.	+	NMG_SNsurr.	4	4	4	17.3	17.3	17.3	23.466	0	14.981	10522000	6	7	3287600	0	0	0	1753700	620050	0	114170	0	3720300	0	685010	0	1648800	1217000	953250	499920	1284600	142650	151880	0	113630	105330	17.3	8.7
Q9BRT3;J3KTI2	Migration and invasion enhancer 1	MIEN1	8.79016e-05	6.32553e-05	1.38963								1	1	1	9.6	9.6	9.6	12.403	0.005218	2.0907	3667400	8	2	0	0	0	0	458420	0	49599	198570	0	0	396790	1588600	0	413270	0	0	257380	429270	0	0	294200	0	287890	0	9.6
Q07955;J3KTL2;J3QQV5;J3KSW7;J3KSR8	Serine/arginine-rich splicing factor 1	SRSF1	0.000453354	9.00913e-05	5.03217				+	NMG_SNsurr.	+	NMG_SNsurr.	7	7	7	33.1	33.1	33.1	27.744	0	24.343	21662000	13	28	826830	1257600	586170	0	1666300	335290	139180	288570	48697	4358800	1809300	3751500	633060	2240300	1153900	2264200	2323700	1589200	509680	183900	248210	245800	350580	33.1	28.6
J3QKL5		MBP	0	1.31945e-05	0	+							12	1	1	52	4.7	4.7	18.875	1	-2	1154700	11	1	0	0	0	0	104980	0	0	86129	0	0	0	947420	0	0	0	0	0	0	0	140550	0	0	66762	47.4	47.4
P02686;J3QL64;E9PJ72;A8MZH3;C9J6H1	Myelin basic protein	MBP	6.06366e-05	0.000276488	0.21931				+	NMG_SNsurr.	+	NMG_SNsurr.	15	15	2	39.1	39.1	7.2	33.117	0	323.31	18329000	14	13	1120700	885110	2493600	2328200	1309200	132400	79476	379810	247990	1853600	1112700	5317400	3471800	462140	185660	656090	0	354840	940770	896940	1318200	934640	824570	39.1	39.1
Q96FV2;J3QQM9;J3QRJ1;J3QL71	Secernin-2	SCRN2	1.99499e-05	4.91333e-05	0.406037								1	1	1	4.7	4.7	4.7	46.596	0.0041572	2.2241	2403400	13	2	0	0	0	0	184880	0	21938	0	67499	0	285190	0	877490	0	0	247650	0	233020	0	65733	199450	319050	175810	0	4.7
Q9Y3D9;J3QLR8	28S ribosomal protein S23, mitochondrial	MRPS23	4.32744e-05	4.20186e-06	10.2989				+	NMG_SNsurr.			2	2	2	10.5	10.5	10.5	21.77	0.00079808	2.7512	2286400	12	6	0	0	0	0	190530	54824	47329	0	0	657890	567950	0	0	124310	237230	337530	0	293170	30101	0	0	0	38194	10.5	10.5
Q8N9F7;J3QQN7	Glycerophosphodiester phosphodiesterase domain-containing protein 1	GDPD1	3.08635e-05	1.92115e-05	1.60651								1	1	1	5.1	5.1	5.1	36.167	0	3.9954	2687900	21	9	0	0	0	0	127990	14259	10140	15368	11983	299440	212940	322730	251650	268830	202510	185990	220600	197170	154150	64032	81939	90969	134950	5.1	5.1
P61254;J3QRI7;J3QQQ9;J3QQV1;J3QRC4;Q9UNX3;E5RIT6;J3KS10;J3KSS0;E5RHH1	60S ribosomal protein L26;60S ribosomal protein L26-like 1	RPL26;RPL26L1	0.0017891	0.000149899	11.9354				+	NMG_SNsurr.	+	NMG_SNsurr.	4	4	4	26.9	26.9	26.9	17.258	0	9.723	38162000	6	19	6262700	7309000	0	0	6360300	1768100	971160	0	203300	10609000	5827000	0	1219800	4398200	4545600	5222000	2036900	3120100	181700	328140	149280	185090	338960	26.9	26.9
Q9UM00;J3QQY2;J3KS45	Transmembrane and coiled-coil domain-containing protein 1	TMCO1	0.000162915	4.22917e-05	3.85218				+	NMG_SNsurr.	+	NMG_SNsurr.	2	2	2	9.6	9.6	9.6	27.079	0	5.8542	4927200	8	6	1091600	485680	0	0	615900	188620	61445	0	33174	1509000	491560	0	265390	339960	262110	552530	299170	761820	83123	129400	99277	0	133860	9.6	9.6
Q9NVS9;J3QQZ9;J3QQV6;A0A286YFL3	Pyridoxine-5-phosphate oxidase	PNPO	0.000408884	0.000846217	0.483191				+	NMG_SNsurr.	+	NMG_SNsurr.	7	7	7	28	28	28	29.988	0	38.776	57368000	13	61	1336900	1368500	2593600	2511500	4412900	388690	207910	1115800	824740	5052900	2702800	14506000	10722000	1835600	3572000	2721400	494230	1409600	3413700	2747100	2134900	3649300	2407200	24.5	24.5
O94832;K7EIG7;J3QRN6;J3KRL0	Unconventional myosin-Id	MYO1D	3.06023e-06	4.78562e-05	0.0639463				+	NMG_SNsurr.	+	NMG_SNsurr.	7	7	7	7.8	7.8	7.8	116.2	0	13.374	15957000	62	14	0	0	1055600	793260	257370	4761.7	1521.8	112230	70617	295230	94351	6958000	4378300	78893	124060	185250	0	0	658440	1174100	1179800	322750	507630	1.4	1.2
O14950;P19105;J3QRS3;P24844;J3KTJ1	Myosin regulatory light chain 12B;Myosin regulatory light chain 12A;Myosin regulatory light polypeptide 9	MYL12B;MYL12A;MYL9	0.00038185	0.000427363	0.893501								7	7	7	57	57	57	19.779	0	46.95	26651000	9	31	1422100	1827100	1553700	1908600	2961300	307880	159870	607770	653580	2770900	1438800	5470000	5882200	1626700	1242800	1318200	840260	987120	876820	1541400	861470	773330	1021300	40.7	30.2
Q9BRQ6;J3QTA6;J3QTB2;H0Y922	MICOS complex subunit MIC25	CHCHD6	0.000271748	0.000190128	1.42929								5	5	5	28.1	28.1	28.1	26.457	0	12.207	17533000	12	20	1788100	1157700	1033600	1114800	1461100	266880	83785	259480	125690	3202600	1005400	3113800	1508200	1602900	900440	1142600	702910	1351100	442230	901110	382650	657300	619600	17	17
Q13620;K4DI93;Q13619;A6NE76;A0A0A0MR50	Cullin-4B	CUL4B	3.63924e-06	5.15746e-06	0.705627								4	4	4	5.1	5.1	5.1	103.98	0	6.0922	1202700	57	5	0	0	0	0	21101	0	2359	4485.7	0	0	134460	255690	0	254970	70827	0	0	76584	255610	0	0	90253	64340	0	1.3
Q8IYT4;K7EM02;K7EIJ8	Katanin p60 ATPase-containing subunit A-like 2	KATNAL2	9.16482e-05	0.000154684	0.592488				+	NMG_SNsurr.	+	NMG_SNsurr.	1	1	1	2.2	2.2	2.2	61.252	0.00040339	2.8638	25035000	31	16	0	0	0	0	807590	67463	34460	150200	190760	2091300	1068300	4656300	5913400	1306500	960600	1525700	539740	797510	1355000	1126000	1278700	1302400	1113800	2.2	2.2
O95834;K7EIK7;K7ELB2;K7EII6	Echinoderm microtubule-associated protein-like 2	EML2	1.95837e-05	2.09729e-05	0.933759								2	1	1	6.2	2.9	2.9	70.678	0	3.5462	6467400	29	9	0	0	0	0	223010	19164	13342	42426	82778	555770	386930	1230400	2400600	208700	285230	340620	0	262590	192820	211220	237820	0	154760	2.9	2.9
K7EJH8		ACTN4	1.74744e-06	4.07866e-05	0.0428436								6	1	1	45.6	8.8	8.8	21.43	0	3.5182	1510900	11	3	0	0	0	0	137360	0	12286	0	62378	0	135150	0	686160	0	0	0	0	31746	0	520700	0	0	137180	11	14.3
P48556;K7EJR3;R4GMR5;K7EJC1;K7ERW6;K7ENY6	26S proteasome non-ATPase regulatory subunit 8	PSMD8	0.000181012	8.17705e-05	2.21366				+	NMG_SNsurr.	+	NMG_SNsurr.	4	4	4	12	12	12	39.611	0	8.6452	15684000	18	11	842690	777610	793130	637300	871350	134380	43297	172940	86327	2418900	779350	3112900	1553900	1327700	1463000	1565100	591220	940950	338340	528680	314420	328370	421380	12	7.7
Q96ND0;K7EK00;K7ERQ2	Protein FAM210A	FAM210A	3.27982e-05	1.99118e-05	1.64717								2	2	2	7.4	7.4	7.4	30.776	0.0076586	1.9221	1874200	14	1	0	0	0	0	133870	0	14281	35238	0	0	199930	493330	0	0	165270	341030	100450	197230	65407	162730	62624	86191	0	0	4.8
Q96EP5;K7EQ02;K7EQ55;K7EK33	DAZ-associated protein 1	DAZAP1	6.11182e-05	0	#DIV/0!								2	2	2	7.6	7.6	7.6	43.383	0	4.8533	1472600	10	7	0	0	0	0	147260	21336	16641	0	0	213360	166410	0	0	628240	0	0	63877	400720	0	0	0	0	0	7.6	7.6
K7EKE6;P36776;K7EJE8;K7ER27;K7ERR6;K7ER56;K7EQF8	Lon protease homolog, mitochondrial	LONP1	0.00027891	0.000266461	1.04672								23	23	23	38.8	38.8	38.8	95.179	0	96.202	59777000	35	113	1935300	1993400	1406300	1219900	1707900	244500	122510	305570	206790	8557400	4287800	10695000	7237700	3502800	2962600	4417300	2840200	2954500	2419400	3335200	1742100	2173900	2650800	24.5	24.3
Q9BYD3;K7EKI4;K7ELF1;K7ELQ0;K7ES61;X6RAY8	39S ribosomal protein L4, mitochondrial	MRPL4	6.1407e-05	1.73242e-05	3.54457				+	NMG_SNsurr.			2	2	2	11.3	11.3	11.3	34.919	0	5.4707	3271600	13	8	631780	733160	0	0	251660	55458	34509	24080	0	720960	448610	313040	0	184100	251850	537740	44069	467490	46401	98158	0	79953	79270	11.3	11.3
Q92947;K7EKT3	Glutaryl-CoA dehydrogenase, mitochondrial	GCDH	2.64028e-06	2.12141e-06	1.24459								1	1	1	3.9	3.9	3.9	48.127	0.00079334	2.7007	441150	20	1	0	0	0	0	22057	0	0	16603	0	0	0	332050	0	0	0	0	56617	0	0	0	0	0	52477	0	0
Q96AB3;K7ENV7;K7EKW4	Isochorismatase domain-containing protein 2, mitochondrial	ISOC2	9.22901e-05	0.000148569	0.621192								3	3	3	30.2	30.2	30.2	22.337	0	7.5056	8369000	8	7	0	619120	762250	0	1046100	172180	80034	364380	82701	1377400	640270	2915000	661610	0	127340	611760	143820	409490	0	375660	365920	180780	559970	14.1	30.2
Q9NZL4;K7EN20;K7EL16	Hsp70-binding protein 1	HSPBP1	2.47503e-06	7.4186e-06	0.333625								1	1	1	7.2	7.2	7.2	39.302	0	9.7757	634980	18	3	0	0	0	0	35277	0	0	11703	9333	0	0	210650	167990	0	88467	0	0	0	80081	0	87788	0	0	0	0
Q3MHD2;K7ELG9	Protein LSM12 homolog	LSM12	0.000336663	3.47184e-05	9.69695				+	NMG_SNsurr.	+	NMG_SNsurr.	3	3	3	26.2	26.2	26.2	21.701	0	10.227	7881700	8	12	823800	1321400	0	0	985210	213090	128420	27340	0	1704700	1027400	218720	0	1251200	559090	945740	706360	1132900	0	0	0	191650	143900	26.2	26.2
P14314;K7ELL7;K7EPW7;K7EKX1;K7EJ70;A0A0C4DGP4	Glucosidase 2 subunit beta	PRKCSH	0.000118417	3.12092e-05	3.79431				+	NMG_SNsurr.	+	NMG_SNsurr.	7	7	7	17.4	17.4	17.4	59.425	0	28.517	7624700	17	16	686120	541200	0	0	448510	136740	18198	38161	9516.5	2324500	309360	648730	161780	339000	778360	1052500	527180	759930	102100	335670	129910	0	155690	11	4.2
Q6UW68;K7EM09;K7EPR0;K7ELQ9	Transmembrane protein 205	TMEM205	0.000539248	0.000283651	1.9011								1	1	1	9	9	9	21.198	0	5.6885	17184000	6	14	0	0	0	0	2864000	400560	174800	736990	287080	2403400	1048800	4422000	1722500	1189000	735850	753410	805410	1931000	403010	327970	346900	596340	498560	9	9
P41567;O60739;K7EM18	Eukaryotic translation initiation factor 1;Eukaryotic translation initiation factor 1b	EIF1;EIF1B	6.48206e-05	8.93896e-05	0.725147								1	1	1	14.2	14.2	14.2	12.732	0.0086643	1.8373	3501500	5	2	0	0	0	0	700300	109950	52264	108150	180810	549730	261320	540770	904070	235130	177790	249070	0	0	190090	87899	105500	200120	0	14.2	14.2
K7EM38		ACTG1	8.92016e-05	0.000345617	0.258094								4	1	1	37.6	7.5	7.5	14.522	0.00079777	2.7456	14463000	10	2	0	0	0	0	1446300	0	50027	489020	376670	0	500270	4890200	3766700	0	177990	0	831800	43919	0	538260	0	3104700	609020	30.1	37.6
Q9NUL5;K7EML3	UPF0515 protein C19orf66	C19orf66	7.17873e-05	2.28899e-05	3.13619				+	NMG_SNsurr.	+	NMG_SNsurr.	1	1	1	3.8	3.8	3.8	33.11	0.0079913	1.8803	3235600	13	5	0	0	0	0	248890	67572	26984	0	0	878440	350790	0	0	410690	224610	396430	217050	373940	0	178530	132300	0	72824	3.8	3.8
Q969V3;K7EMW4;K7ELZ9;K7ENM2;A0A0C4DGP7;K7EQ66;K7EN96	Nicalin	NCLN	0.000168139	9.81805e-07	171.255				+	NMG_SNsurr.	+	NMG_SNsurr.	8	8	8	16.5	16.5	16.5	62.974	0	17.147	13084000	25	24	1359300	1376500	0	0	523350	163100	63526	0	0	4077500	1588200	0	0	1414400	2764100	964740	919230	1317900	37807	0	0	0	0	12.6	12.6
Q13526;K7EN45;K7EMU7	Peptidyl-prolyl cis-trans isomerase NIMA-interacting 1	PIN1	0.000167131	0.000551914	0.302821				+	NMG_SNsurr.	+	NMG_SNsurr.	6	6	6	48.5	48.5	48.5	18.243	0	150.75	19346000	9	26	1272800	1064800	0	1076400	2149500	231520	94610	552500	263510	2083700	851490	4972500	2371600	908500	274680	506170	457730	413650	1605400	1482400	1445500	774410	1198000	48.5	43.6
P26368;K7ENG2	Splicing factor U2AF 65 kDa subunit	U2AF2	3.55947e-05	9.47239e-06	3.75773								2	2	2	7.2	7.2	7.2	53.5	0	4.5463	1817100	15	6	0	0	0	0	121140	39313	0	0	0	589690	0	0	0	278250	146770	363320	0	247200	82099	0	0	0	109810	7.2	0
O43148;K7EP06	mRNA cap guanine-N7 methyltransferase	RNMT	2.27687e-05	0	#DIV/0!				+	NMG_SNsurr.	+	NMG_SNsurr.	2	2	2	6.1	6.1	6.1	54.843	0.00040717	2.934	1479700	25	5	0	450040	0	0	59188	6363.8	13095	0	0	159090	327370	0	0	144080	112680	245990	83051	407420	0	0	0	0	0	6.1	6.1
Q5BJH7;K7EPQ7	Protein YIF1B	YIF1B	6.3504e-05	8.65115e-06	7.34052				+	NMG_SNsurr.			1	1	1	4.1	4.1	4.1	34.435	0.00041	2.9896	1104600	8	1	0	0	0	0	138080	0	26432	0	0	0	211460	0	0	143050	169920	197620	217600	90477	0	0	74508	0	0	0	4.1
Q9GZN7;K7ERP1;K7EPS3	Protein rogdi homolog	ROGDI	1.04113e-05	1.80495e-05	0.576822								1	1	1	6.3	6.3	6.3	32.254	0	5.1452	1618200	20	1	0	0	0	0	80909	0	0	18647	18200	0	0	372930	363990	150060	75799	96744	0	82677	151100	68704	56314	132010	67834	0	0
O14737;K7EQA1;K7ESJ4	Programmed cell death protein 5	PDCD5	0.000102144	0.000110799	0.921882								4	4	4	28.8	28.8	28.8	14.285	0	10.377	6779600	10	14	0	0	0	0	677960	33983	52517	110880	143120	339830	525170	1108800	1431200	517810	660820	324940	76418	342810	513740	124220	208700	320170	284970	20	20
O00168;K7EQG4	Phospholemman	FXYD1	0.0007036	0.000720052	0.977152								1	1	1	13	13	13	10.441	0.00041152	3.0334	10173000	2	10	0	0	0	0	5086500	537530	162660	1445000	635930	1075100	325320	2889900	1271900	569610	1103300	649030	172930	165560	521170	667920	387970	185820	187580	13	13
Q9Y285;K7ER00;K7EPH2;K7ER16;K7EK06;K7ERS0	Phenylalanine--tRNA ligase alpha subunit	FARSA	0.00143745	0.00010838	13.2631				+	NMG_SNsurr.	+	NMG_SNsurr.	12	12	12	27.8	27.8	27.8	57.563	0	163.48	98351000	22	24	19479000	8001900	1185900	2664500	4470500	1053400	511980	159900	114800	23175000	11263000	3517900	2525500	10361000	10986000	11541000	6711700	15235000	504760	494600	424590	1196500	412840	25.2	24.8
Q9H0R4;K7ER15;K7EMY7;K7EQD2;K7EJQ8;A0A1B0GXB1;K7EKX8	Haloacid dehalogenase-like hydrolase domain-containing protein 2	HDHD2	0.000135698	0.000257779	0.526411				+	NMG_SNsurr.			7	7	7	45.2	45.2	45.2	28.536	0	28.196	13988000	13	23	915770	970610	0	1288400	1076000	164840	41718	145160	134780	2143000	542340	1887100	1752200	386910	1234900	555770	66625	1031200	826670	1164000	779560	810400	807470	25.5	25.1
Q06136;K7ERC8;K7EQS7	3-ketodihydrosphingosine reductase	KDSR	9.46202e-05	9.66857e-05	0.978636								3	3	3	11.1	11.1	11.1	36.187	0	5.933	7277800	12	15	478170	0	0	382910	606480	80232	31985	124440	55156	962790	383820	1493200	661880	638660	643780	640310	0	316100	421030	331860	252650	210800	320870	11.1	6.3
Q9UBQ5;K7ES31;K7ERF1	Eukaryotic translation initiation factor 3 subunit K	EIF3K	0.000237413	8.02162e-05	2.95966				+	NMG_SNsurr.	+	NMG_SNsurr.	2	2	2	11.5	11.5	11.5	25.059	0	5.6271	9007000	11	13	1165700	1025600	0	0	818810	151850	81925	46582	35589	1670400	901180	512400	391480	963680	772730	942300	795860	918660	388860	95598	245230	290630	117960	11.5	11.5
Q9BUM1;K7ESE6	Glucose-6-phosphatase 3	G6PC3	3.4798e-05	0	#DIV/0!				+	NMG_SNsurr.			1	1	1	6.1	6.1	6.1	38.734	0	5.4627	2578000	8	3	0	0	0	0	322250	41257	16747	106770	92229	330060	133980	854200	737830	0	161160	165830	0	194950	0	0	0	0	0	6.1	6.1
Q8WVC6;K7ESP4	Dephospho-CoA kinase domain-containing protein	DCAKD	5.82292e-05	5.5954e-06	10.4066				+	NMG_SNsurr.			2	2	2	9.5	9.5	9.5	26.55	0.00041597	3.1185	3520900	13	2	0	0	0	0	270840	47360	33765	52625	30056	615680	438950	684120	390720	630860	0	283170	235000	152480	0	0	0	0	89966	4.3	4.3
K7ESP7		SLC44A2	0	2.94238e-05	0								2	1	1	16.2	10.8	10.8	16.737	0.0093391	1.7875	865060	5	1	0	0	0	0	173010	0	0	127650	0	0	0	638240	0	0	0	0	0	0	0	226820	0	0	0	0	0
Q9NP81;M0QWZ7;B4DJM9;M0R2C6;M0R1C0;M0R2H5;M0QX29;M0R259	Serine--tRNA ligase, mitochondrial	SARS2	6.34821e-05	5.89933e-05	1.07609								4	4	4	12.5	12.5	12.5	58.282	0	12.5	11225000	30	14	939000	0	1076400	0	374170	50597	10031	89431	34905	1517900	300920	2682900	1047200	518770	998410	476770	363060	958370	427880	565740	117570	165490	1084000	10	6.9
O14579;M0QXB4;M0R061	Coatomer subunit epsilon	COPE	0.000143796	9.25224e-06	15.5417				+	NMG_SNsurr.	+	NMG_SNsurr.	2	2	2	10.1	10.1	10.1	34.482	0	15.368	5182700	13	17	544490	658350	0	0	398670	87703	52530	0	0	1140100	682890	0	0	659960	646690	787090	533230	571340	53921	35760	34076	0	37632	10.1	10.1
O95571;M0QXB5;M0QY80	Persulfide dioxygenase ETHE1, mitochondrial	ETHE1	7.57183e-05	6.4651e-05	1.17119								2	2	2	12.2	12.2	12.2	27.873	0	7.8936	5809300	14	12	0	601430	0	769730	414950	0	34817	48421	108390	0	487440	677890	1517500	285250	619420	616680	215530	185570	303910	296460	150690	276600	176370	0	12.2
Q99757;M0QXH0	Thioredoxin, mitochondrial	TXN2	4.39853e-05	8.49732e-05	0.517637								2	2	2	24.7	24.7	24.7	18.383	0	5.1694	3355500	8	6	0	0	747070	0	419430	0	39352	174870	0	0	314820	1398900	0	0	407690	128090	0	141060	75458	617030	55730	108510	108140	0	9.6
O43615;M0QXU7	Mitochondrial import inner membrane translocase subunit TIM44	TIMM44	4.31001e-05	3.14238e-05	1.37157								3	3	3	8.8	8.8	8.8	51.355	0	7.6431	6366900	29	15	363930	610430	308570	431120	219550	19427	23481	30489	27831	563380	680940	884190	807090	533850	415270	730600	238120	342300	248100	232160	285240	200070	205540	5.5	8.8
P40429;M0QYS1;Q8J015;Q6NVV1	60S ribosomal protein L13a;Putative 60S ribosomal protein L13a protein RPL13AP3	RPL13A;RPL13a;RPL13AP3	0.000791206	1.70315e-05	46.4556				+	NMG_SNsurr.	+	NMG_SNsurr.	5	5	5	21.2	21.2	21.2	23.577	0	33.627	21327000	9	15	2172500	1854000	0	0	2369600	660640	264950	0	46542	5945800	2384500	0	418880	3089100	2275800	2627700	1716800	2641800	0	185450	0	0	40809	21.2	21.2
P53680;M0R0N4;M0QYZ2;M0QZ21;X6R390;M0R1S0	AP-2 complex subunit sigma	AP2S1	0.000202043	0.000429768	0.470121				+	NMG_SNsurr.	+	NMG_SNsurr.	4	4	4	29.6	29.6	29.6	17.018	0	11.601	14246000	6	10	0	0	0	2162500	2374300	246740	124630	513740	578570	1480400	747780	3082400	3471400	0	544140	583780	401900	470110	1040800	815140	463300	550120	594320	19	19
O75223;M0QZK8;H7BZK5;B8ZZK2	Gamma-glutamylcyclotransferase	GGCT	0.000142127	0.000188366	0.754526								3	3	3	18.1	18.1	18.1	21.007	0	18.208	9155900	13	18	685750	750030	0	0	704300	130990	42123	0	60054	1702800	547600	0	780700	446360	653910	672170	795880	389100	682060	636500	605440	757320	486030	18.1	12.2
P46782;M0R0F0;M0QZN2;M0R0R2	40S ribosomal protein S5;40S ribosomal protein S5, N-terminally processed	RPS5	0.00188466	0.000110016	17.1308				+	NMG_SNsurr.	+	NMG_SNsurr.	6	6	6	28.9	28.9	28.9	22.876	0	23.811	57309000	10	68	3315900	3147600	395830	150610	5730900	1597200	558130	192150	69137	15972000	5581300	1921500	691370	7979200	5896400	5224300	5615000	6972000	314360	427660	311310	118670	283940	28.9	28.4
Q13263;M0R0K9	Transcription intermediary factor 1-beta	TRIM28	4.96118e-05	1.25e-05	3.96894				+	NMG_SNsurr.	+	NMG_SNsurr.	2	2	2	3.8	3.8	3.8	88.549	0	5.4016	4497600	28	6	449180	433410	0	0	160630	35083	15740	0	9689.2	982330	440720	0	271300	568550	339430	408450	435410	557360	217850	124260	0	151960	0	3.8	3.8
P13637;M0R116;A0A2R8YEY8;A0A0A0MT26;M0QXF2;P54707	Sodium/potassium-transporting ATPase subunit alpha-3	ATP1A3	0.00037379	0.000718868	0.519971				+	NMG_SNsurr.			43	27	23	48.5	30.9	28.1	111.75	0	323.31	251610000	44	138	6293800	7637000	9442100	13509000	5718500	435360	247690	1500400	1886500	19156000	10898000	66018000	83006000	7240500	7818200	6201100	1485300	7600800	8056400	12688000	5439500	5261400	10744000	39.9	39
Q02543;M0R117;M0R3D6;M0R1A7;M0R0P7	60S ribosomal protein L18a	RPL18A	0.00248717	0.000278767	8.92203				+	NMG_SNsurr.	+	NMG_SNsurr.	7	7	7	35.8	35.8	35.8	20.762	0	35.825	76675000	9	45	7474700	6648500	1132400	498930	8519400	2284300	895600	544390	188900	20559000	8060400	4899500	1700100	8315400	7165900	8595500	6285600	7794600	858540	722980	647320	472710	597650	35.8	31.2
Q9UBC2;M0R165;M0R2S2;M0R3I1;M0R1V5	Epidermal growth factor receptor substrate 15-like 1	EPS15L1	1.83352e-05	2.46889e-05	0.742649								7	7	7	12.4	12.4	12.4	94.254	0	12.456	7863900	48	11	0	657960	390830	502990	163830	13586	11204	38614	37423	652130	537800	1853500	1796300	359460	201120	437650	248580	266240	196290	327420	288280	362410	336760	4.1	6.2
O43402;M0R1B0	ER membrane protein complex subunit 8	EMC8	3.89771e-05	0	#DIV/0!								1	1	1	4.3	4.3	4.3	23.773	0.0037965	2.26	1048000	11	5	0	0	0	0	95275	0	18926	0	17319	0	208180	0	190510	0	0	190070	183090	276180	0	0	0	0	0	0	4.3
O43633;M0R1T5	Charged multivesicular body protein 2a	CHMP2A	7.52783e-05	6.03644e-05	1.24706								1	1	1	8.1	8.1	8.1	25.104	0	5.8782	2082800	9	5	0	0	0	0	231430	0	20491	0	0	0	184420	0	0	282200	327720	338300	78985	228690	0	0	107880	321420	213210	0	8.1
P62249;M0R210;M0R3H0;M0QX76;M0R1M5;Q6IPX4	40S ribosomal protein S16	RPS16	0.00187691	9.58668e-05	19.5783				+	NMG_SNsurr.	+	NMG_SNsurr.	10	10	10	49.3	49.3	49.3	16.445	0	80.871	63086000	11	21	7976900	7871900	0	3176400	5735100	1271000	714800	0	376690	13981000	7862800	0	4143600	7668600	7645800	8349500	5147900	6996000	239000	0	220600	665540	165690	44.5	49.3
P09012;M0R268;P08579;M0R0G9;M0QXK2;M0R221;M0R2B8;M0QZG7	U1 small nuclear ribonucleoprotein A;U2 small nuclear ribonucleoprotein B	SNRPA;SNRPB2	7.14787e-05	0	#DIV/0!				+	NMG_SNsurr.	+	NMG_SNsurr.	2	2	2	9.2	9.2	9.2	31.279	0.0030757	2.3916	2657200	11	5	0	0	0	0	241560	67926	35487	0	0	747180	390360	0	0	562830	292270	313260	0	351270	0	0	0	0	0	9.2	2.8
Q9NZ01;M0R2N5;M0R3C3	Very-long-chain enoyl-CoA reductase	TECR	0.000179363	0.000143201	1.25252								3	3	3	10.1	10.1	10.1	36.034	0	6.0569	16261000	14	12	902070	872220	1153900	902800	1161500	163600	66546	321060	111450	2290300	931640	4494900	1560400	1372400	647330	634510	677350	950340	974030	432850	304150	244890	745750	10.1	10.1
Q8IX01;M0R3F6;M0R2Z9	SURP and G-patch domain-containing protein 2	SUGP2	4.01233e-05	9.48891e-07	42.2844				+	NMG_SNsurr.	+	NMG_SNsurr.	3	3	3	4.3	4.3	4.3	120.21	0	8.818	4510300	47	17	0	620030	0	0	95965	13893	14318	0	0	652980	672950	0	0	1045500	289560	484910	625050	679260	40168	0	19938	0	0	3.5	4.3
Q9BTV5;M0R366;M0R1R0;M0QY68;M0R2F6	Fibronectin type III and SPRY domain-containing protein 1	FSD1	9.44742e-06	2.20878e-05	0.427721								3	3	3	6.5	6.5	6.5	55.819	0.00042517	3.3609	1884600	25	4	0	0	0	0	75384	0	0	0	29295	0	0	0	732380	0	0	216830	0	219070	129070	168440	108670	222010	88106	0	0
O00115;K7ENE5	Deoxyribonuclease-2-alpha	DNASE2	2.20098e-05	0	#DIV/0!				+	NMG_SNsurr.			3	3	3	8.1	8.1	8.1	39.58	0	7.6165	4657600	14	3	0	0	0	0	332690	278020	13445	0	0	3892300	188240	0	0	185030	198880	0	0	193190	0	0	0	0	0	8.1	6.1
O00139;D6R9M0;H0Y8H2	Kinesin-like protein KIF2A	KIF2A	7.9601e-05	0.000125194	0.635822				+	NMG_SNsurr.			8	8	8	12	12	12	79.954	0	14.064	20774000	34	37	544910	651640	593890	749710	611010	46697	36353	134180	84833	1587700	1236000	4562200	2884300	1284400	1118100	1134800	365650	1038500	1555500	885480	1019900	765710	1336000	6.8	8.2
O00154;K7EKP8	Cytosolic acyl coenzyme A thioester hydrolase	ACOT7	0.000670915	0.00078971	0.849571								16	16	16	49.5	49.5	49.5	41.796	0	175.75	100360000	20	65	2791600	2820500	3323500	4396600	5018200	485930	234790	1011300	1027000	9718500	4695700	20226000	20540000	4853400	8503900	5532700	2123600	3511900	3148900	6054100	3259100	5040300	3155600	34.7	46.3
O00170;E9PMH2;V9GYQ3	AH receptor-interacting protein	AIP	5.97292e-05	5.17544e-05	1.15409								4	4	4	17.9	17.9	17.9	37.636	0	7.8031	7009200	18	16	581730	610150	456030	518660	389400	49036	30113	65329	74674	882650	542030	1175900	1344100	459770	484570	299210	206250	445520	217440	132400	250250	357020	212010	12.1	12.1
O00186	Syntaxin-binding protein 3	STXBP3	0	2.32504e-05	0								2	2	2	3.4	3.4	3.4	67.764	0.00080483	2.8369	2349000	30	5	0	0	0	0	78302	0	0	32740	16532	0	0	982210	495970	0	0	0	0	0	77707	262860	397130	0	133170	0	0
O00231;J3QRY4;J3QS13;J3KSW3	26S proteasome non-ATPase regulatory subunit 11	PSMD11	0.00119238	0.000124301	9.59264								13	13	13	37.9	37.9	37.9	47.463	0	37.097	87474000	27	61	9604800	11767000	4512800	7430100	3239800	339690	120810	61038	175070	9171700	3262000	1648000	4726900	25047000	2378000	31970000	1358000	3543700	1146900	739280	871670	571750	1040000	30.3	25.6
O00232;J3KTJ5;J3KSK1	26S proteasome non-ATPase regulatory subunit 12	PSMD12	8.83633e-05	3.12685e-05	2.82596				+	NMG_SNsurr.			5	5	5	17.1	17.1	17.1	52.904	0	10.839	9721800	25	7	1249500	812020	0	0	388870	104260	36123	35818	15792	2606400	903090	895460	394800	1206800	1308900	553750	524690	334710	252090	98790	224570	226160	191590	6.8	11.4
O00264;U3KQM0	Membrane-associated progesterone receptor component 1	PGRMC1	0.002495	0.000910495	2.74026				+	NMG_SNsurr.	+	NMG_SNsurr.	13	13	12	49.7	49.7	45.1	21.671	0	106.9	88231000	8	70	6880200	4462200	5582200	2414400	11029000	2539500	565730	1789900	557630	20316000	4525800	14319000	4461000	11147000	6635500	5325300	4377700	7449700	2645200	2054200	1494500	941460	2539300	49.7	43.6
O00273;K7ERT1	DNA fragmentation factor subunit alpha	DFFA	4.78065e-05	4.46315e-05	1.07114								3	3	3	11.2	11.2	11.2	36.521	0	5.2247	5927400	19	7	0	0	0	0	311970	47238	9299.1	0	106210	897530	176680	0	2018000	503970	540320	416690	42124	247910	118850	290520	268550	134070	272160	11.2	8.5
O00299	Chloride intracellular channel protein 1	CLIC1	2.91776e-05	5.2152e-05	0.559473								2	2	2	18.7	18.7	18.7	26.922	0	8.6211	3694700	15	8	0	0	0	424190	246310	18334	6978.6	40692	62249	275010	104680	610380	933730	101260	133720	303510	136460	79807	141060	241480	79617	364110	189830	7.5	7.5
O00303;H0YDT6;E9PQV8;A0A1W2PP79	Eukaryotic translation initiation factor 3 subunit F	EIF3F	0.000227461	3.63013e-05	6.26593				+	NMG_SNsurr.	+	NMG_SNsurr.	4	4	4	17.1	17.1	17.1	37.563	0	17.348	9907100	15	13	802950	888920	273360	0	660470	85480	78379	37420	20329	1282200	1175700	561290	304930	1570400	1159500	1233700	996150	887740	110960	302060	97565	121770	103140	7.8	12.9
O00330;H0YD97;E9PLU0;E9PRI6	Pyruvate dehydrogenase protein X component, mitochondrial	PDHX	0.000333316	0.000270421	1.23258								8	8	8	21.2	21.2	21.2	54.122	0	20.323	48555000	22	30	1975100	1731600	1982000	2281900	2207100	257500	84924	590070	313840	5665100	1868300	12982000	6904600	3033700	3923900	2732500	960400	2748800	1434100	1843900	1346800	1643300	1468400	17.4	17.4
O00399;E5RIK5;E5RGW9;E5RFU3;E5RK00	Dynactin subunit 6	DCTN6	4.69537e-05	0.000100883	0.465429								3	3	3	21.6	21.6	21.6	20.747	0	4.1983	1530000	6	6	0	0	0	0	255000	0	0	0	16444	0	0	0	98664	236980	76479	265250	0	0	304540	362250	185840	0	0	0	0
O00401	Neural Wiskott-Aldrich syndrome protein	WASL	1.10165e-05	4.07682e-06	2.70222								2	2	2	6.3	6.3	6.3	54.826	0.00041254	3.0441	647370	22	4	0	0	0	0	29426	0	0	0	8262.7	0	0	0	181780	79724	104740	0	161270	0	45299	0	0	0	74559	0	0
O00408;E9PEF1;H0YFL1;F5H130;H0YG13;H7C009;F5H5P8;F5H3Z7;F5GXX2;C9JPD5	cGMP-dependent 3,5-cyclic phosphodiesterase	PDE2A	0.000117967	0.000337864	0.349154								18	18	18	30.8	30.8	30.8	105.72	0	145.99	72982000	49	106	1167500	1095800	1895800	1912600	1489400	116380	51105	411080	261100	5702800	2504100	20143000	12794000	4344300	1265400	2140300	542690	2441700	4992400	629150	1800500	5119500	8562000	20.6	20.1
O00410;H0Y8C6;E7ETV3;E7EV12;E7EQT5;E7EWK4;E7EX05;H0Y3V4;C9J875;C9JQT6;C9JZD8;E7ETV8;E7ESZ1;C9JXE0	Importin-5	IPO5	6.45155e-05	6.51927e-05	0.989613								11	11	10	15.2	15.2	14.1	123.63	0	41.454	23815000	53	45	800700	933860	683950	770920	449340	59331	27755	80316	79153	3144500	1471000	4256700	4195100	1125000	1124000	2218200	574010	1165100	980010	1076100	723950	728000	1033300	10.9	8.5
O00429;F8VZ52;B4DPZ9;F8W1W3;B4DDQ3;F8VUJ9;H0YI79	Dynamin-1-like protein	DNM1L	0.00038618	0.000367181	1.05174								24	24	21	45.7	45.7	42.1	81.876	0	155.54	133990000	50	114	2779600	2308600	2513700	2317000	2679900	292060	155820	660650	414570	14603000	7790800	33032000	20729000	7915800	6742200	7364800	3957000	7949400	5363200	4695400	4217200	3711000	5923300	31.4	31.8
O00442;A6NIC1	RNA 3-terminal phosphate cyclase	RTCA	4.47559e-05	4.75139e-05	0.941954								2	2	2	6.6	6.6	6.6	39.336	0	3.5355	5192600	19	16	0	828160	0	0	273290	30878	26395	20269	51754	586680	501500	385100	983320	365630	326700	452600	126680	283650	277560	245760	214200	174000	269190	2.7	6.6
O00445;K7EJS7;K7EJC4;K7EQ59	Synaptotagmin-5	SYT5	5.89695e-05	0.000101097	0.583297								6	4	4	21.2	15.8	15.8	42.9	0	9.7633	9252000	21	11	568510	562690	500050	498430	440570	77731	16451	63991	36919	1632300	345470	1343800	775290	1224400	289760	501430	88199	278410	1064700	66915	332080	637570	671620	21.2	11.9
O00499;Q9UBW5;S4R418;A0A087X188	Myc box-dependent-interacting protein 1	BIN1	0.000179543	0.000440467	0.407619				+	NMG_SNsurr.			17	17	16	39.3	39.3	37.8	64.699	0	323.31	72132000	28	26	5495700	2832000	6770200	3200300	2576100	234840	75462	671160	693070	6575600	2112900	18792000	19406000	3310800	927370	2255700	577990	2173000	4257300	3269200	4194700	2760700	1518200	28	23.1
O00505;H0Y4S9	Importin subunit alpha-4	KPNA3	3.86252e-05	2.72414e-05	1.41789								4	3	3	14.2	11.5	11.5	57.81	0	3.9491	2548800	16	3	0	0	0	0	159300	16129	0	52706	0	258060	0	843300	0	0	122420	0	363470	358980	166530	155200	0	0	280860	2.5	2.7
O00533;A0A087X0M8;C9J905;C9JH37;C9JW79;C9JEY3;H7C0J0	Neural cell adhesion molecule L1-like protein;Processed neural cell adhesion molecule L1-like protein	CHL1	3.91175e-05	7.95064e-05	0.492005				+	NMG_SNsurr.			11	11	11	15.6	15.6	15.6	135.07	0	30.432	15481000	47	34	0	528910	417700	610330	329390	16830	12620	58586	61955	791010	593120	2753500	2911900	662610	1013100	945730	0	909790	1260800	750870	521540	976850	1390300	3.9	4.1
O00534;B4DHS6	von Willebrand factor A domain-containing protein 5A	VWA5A	8.87886e-05	8.50292e-05	1.04421								9	9	9	13.9	13.9	13.9	86.488	0	14.603	17446000	37	29	665290	612690	507250	644070	471510	63530	35084	48651	59593	2350600	1298100	1800100	2205000	2030200	940980	799190	883760	1002500	1199700	679370	631330	784820	840030	9.9	9.2
O00625	Pirin	PIR	4.04333e-05	4.85312e-05	0.833141								2	2	2	8.6	8.6	8.6	32.113	0	8.3251	5747200	17	21	371400	538550	407700	543780	338070	38604	24482	72088	65278	656270	416200	1225500	1109700	298740	345420	319050	74629	238710	279130	130330	193140	228630	231690	8.6	8.6
O00629;H7C4F6	Importin subunit alpha-3	KPNA4	0.000217199	0.000149164	1.45611								5	5	4	21.7	21.7	19	57.886	0	53.713	16683000	15	34	926900	1333900	1012200	0	1112200	138290	80232	305760	32559	2074400	1203500	4586400	488390	1662500	455470	581430	1080900	1528000	937970	686930	329980	398250	669180	14.6	10.9
O00764;F2Z2Y4;A8MV33	Pyridoxal kinase	PDXK	0.000808004	0.00139456	0.579399								10	10	10	48.1	48.1	48.1	35.102	0	91.501	74774000	13	19	5212500	0	8065300	7216200	5751800	591830	26682	1331600	498860	7693800	346860	17311000	6485100	7414600	827040	5970100	129590	5729900	928210	7165500	6754300	3646000	4371500	32.4	23.7
O14494	Lipid phosphate phosphohydrolase 1	PPAP2A	1.70641e-05	3.81899e-05	0.446822				+	NMG_SNsurr.			1	1	1	7	7	7	32.156	0.0031153	2.5258	1142600	10	3	0	0	0	0	114260	0	9028	0	27214	0	90280	0	272140	0	105660	0	70173	85856	156700	141620	66871	65797	87547	0	7
O14495;A0A286YF41;A0A286YEZ7;A0A286YES4	Lipid phosphate phosphohydrolase 3	PPAP2B	0.0002886	0.000500355	0.57679				+	NMG_SNsurr.	+	NMG_SNsurr.	4	4	4	15.8	15.8	15.8	35.116	0	18.868	33857000	13	35	1532300	2076000	1494800	2235300	2604400	281000	199540	408600	537270	3652900	2594000	5311800	6984500	1156400	2004800	1590700	728410	1213100	1713200	2408700	1032400	2049500	1416200	15.8	15.8
O14521;H0YD96;H0YD41;G3V173;E9PK73;H3BRW5	Succinate dehydrogenase [ubiquinone] cytochrome b small subunit, mitochondrial	SDHD	4.71847e-05	7.2331e-05	0.652344	+							2	2	2	10.7	10.7	10.7	17.043	1	-2	2939200	4	2	0	0	0	0	734790	191330	0	282730	71035	765330	0	1130900	284140	192830	0	0	0	155090	0	268090	0	0	142770	6.3	0
O14523;E9PK05	C2 domain-containing protein 2-like	C2CD2L	6.45412e-05	6.17254e-05	1.04562								5	5	5	13.6	13.6	13.6	76.18	0	25.883	9552400	26	20	564570	714640	0	703060	367400	40107	25101	67768	48378	1042800	652630	1762000	1257800	733700	406990	539470	538660	581800	546420	0	220210	559800	710100	7.8	7.8
O14531;Q5T0Q6	Dihydropyrimidinase-related protein 4	DPYSL4	0.000230064	0.00040527	0.567681								16	16	16	49	49	49	61.877	0	106.74	63548000	30	102	1251000	1649200	1870000	2105800	2118300	195580	108070	497980	381710	5867400	3242200	14939000	11451000	3410300	2481500	2141100	1327700	2831400	4320800	1856600	1649800	3713800	4315000	37.8	36.5
O14548;E5RJZ1;H0YBD2	Cytochrome c oxidase subunit 7A-related protein, mitochondrial	COX7A2L	0.000548551	0.000495178	1.10779								5	5	5	57	57	57	12.615	0	16.724	17185000	5	12	0	1180400	0	939150	3436900	367780	246610	338860	845100	1838900	1233100	1694300	4225500	1378100	1167500	927380	713750	608690	587170	1327500	106100	652400	724350	28.1	49.1
O14558;A0A1X7SC65;K7EP04	Heat shock protein beta-6	HSPB6	4.15442e-05	9.98394e-05	0.41611								4	4	4	55	55	55	17.135	0	17.322	5135000	7	9	0	0	0	1544800	733580	39224	0	120760	359510	274570	0	845320	2516600	122780	177140	168040	0	100720	154170	358860	240830	0	176030	23.8	15.6
O14576;A0A0A0MTG2	Cytoplasmic dynein 1 intermediate chain 1	DYNC1I1	0.000481802	0.000217492	2.21527				+	NMG_SNsurr.	+	NMG_SNsurr.	8	8	7	22.2	22.2	18.9	72.955	0	75.296	40880000	20	42	2165500	2348700	1304800	2270900	2044000	345770	92936	224320	224650	6915400	1858700	4486300	4493100	5351600	4611600	3158400	1374900	3123500	1208600	712570	1473300	803550	1308200	19.2	15.8
O14594	Neurocan core protein	NCAN	6.47978e-05	8.89846e-05	0.728191								6	5	5	5.7	5.1	5.1	143.09	0	13.554	17800000	40	21	629960	811510	720410	1009400	444990	48376	25992	68799	71354	1935100	1039700	2751900	2854100	632340	1117100	1032400	718770	916590	1353100	1313100	690000	584130	861250	5.7	4.5
P47813;O14602;X6RAC9;A6NJH9	Eukaryotic translation initiation factor 1A, X-chromosomal;Eukaryotic translation initiation factor 1A, Y-chromosomal	EIF1AX;EIF1AY	0.000217316	0	#DIV/0!				+	NMG_SNsurr.	+	NMG_SNsurr.	3	3	3	29.2	29.2	29.2	16.46	0	7.161	5177500	7	9	0	969070	0	0	739640	281510	74775	0	0	1970600	523430	0	0	521690	365290	772740	280690	743060	0	0	0	0	0	29.2	18.1
O14617;A0A2R8Y611;A0A2R8Y4J3;A0A087WYN6;K7ERW8;K7ELX8	AP-3 complex subunit delta-1	AP3D1	0.000158908	0.000104923	1.51452				+	NMG_SNsurr.			13	13	13	14.8	14.8	14.8	130.16	0	36.936	43672000	51	61	1093300	1068900	713430	793020	856320	142140	61596	130600	112240	7249200	3141400	6660700	5724500	3742300	2978600	2866300	2063400	2429000	1777900	735480	1631900	1303300	1368500	13.7	12.1
O14672	Disintegrin and metalloproteinase domain-containing protein 10	ADAM10	0	1.11801e-05	0				+	NMG_SNsurr.	+	NMG_SNsurr.	2	2	2	3.9	3.9	3.9	84.141	0	7.8737	1353500	40	5	0	0	0	0	33837	4847.2	0	0	14369	193890	0	0	574760	0	0	0	0	0	130250	129520	92750	137890	94440	2	0
O14744;G3V580;G3V2X6;H0YJX6;G3V5T6;H0YJ77;G3V5L5;H0YJD3	Protein arginine N-methyltransferase 5;Protein arginine N-methyltransferase 5, N-terminally processed	PRMT5	2.76775e-05	3.19943e-05	0.865078								4	4	4	11	11	11	72.683	0	13.206	5947300	32	12	0	0	0	523600	185850	0	3279.2	60098	29349	0	104930	1923100	939170	549570	0	347640	57458	653700	486430	282870	260590	181510	160330	0	3
O14745;J3QRP6	Na(+)/H(+) exchange regulatory cofactor NHE-RF1	SLC9A3R1	4.24582e-05	0.000118992	0.356816				+	NMG_SNsurr.	+	NMG_SNsurr.	8	8	8	31	31	31	38.868	0	44.977	12713000	22	19	743090	0	1643500	946570	577870	49358	10453	184820	91220	1085900	229970	4066000	2006800	525850	701440	562800	0	88358	736050	1027500	826970	404740	450900	24.6	15.1
O14775;H0YNW7;Q96F32;H0YLU1	Guanine nucleotide-binding protein subunit beta-5	GNB5	0.000147346	0.000184535	0.798472								6	6	6	22	22	22	43.566	0	21.859	19026000	19	36	1201900	880990	1387600	682700	1001400	119970	40911	232830	107060	2279400	777310	4423800	2034000	1298500	1228200	957980	536290	965920	912510	653600	529490	1006000	1423300	12.2	10.6
O14787;A0A075B780;K7ESG1	Transportin-2	TNPO2	4.18839e-05	1.66491e-05	2.51569								5	3	3	6.8	4.7	4.7	101.39	0	6.442	6524200	35	12	776580	821910	0	0	186400	45848	13861	23210	11148	1604700	485130	812330	390180	940600	100190	238950	318070	895390	65697	184090	170280	146290	172280	6	5.7
O14807;C9J8Q6	Ras-related protein M-Ras	MRAS	5.1545e-05	0.000129709	0.397388								4	4	4	24.5	24.5	24.5	23.846	0	10.543	10795000	13	8	0	0	0	0	830350	427600	12278	65740	48498	5558700	159620	854620	630480	405270	404910	401380	0	124200	639460	685900	577600	140480	211960	24.5	6.7
O14818;Q8TAA3;H0Y586;F5GY34;A0A087WYS6	Proteasome subunit alpha type-7;Proteasome subunit alpha type-7-like	PSMA7;PSMA8	0.000450929	0.000429116	1.05083								7	7	7	32.3	32.3	32.3	27.887	0	32.82	33962000	14	40	2065000	2059000	1872300	2446400	2425800	322260	164710	314360	264020	4511700	2305900	4401100	3696300	1568400	2793000	3094900	1674500	1809400	2293200	2221000	1066900	1351500	1173800	28.6	29
O14828	Secretory carrier-associated membrane protein 3	SCAMP3	4.79708e-05	0.000100627	0.476718								2	2	2	9.2	9.2	9.2	38.287	0	6.8009	3917100	10	9	0	0	0	0	391710	33182	16516	66520	62052	331820	165160	665200	620520	181350	187380	0	96440	340570	454230	108040	103120	274740	388540	4.6	4.6
O14907	Tax1-binding protein 3	TAX1BP3	7.60405e-05	0.000153485	0.495425				+	NMG_SNsurr.			1	1	1	13.7	13.7	13.7	13.735	0	7.4253	3994500	5	14	0	0	0	0	798900	64501	46643	158260	181960	322500	233210	791320	909810	233230	190520	194280	0	126820	192610	197630	151030	261850	189720	13.7	13.7
O14949	Cytochrome b-c1 complex subunit 8	UQCRQ	0.00159378	0.00144906	1.09987								5	5	5	45.1	45.1	45.1	9.9062	0	11.991	68535000	6	35	5174300	4672700	5385300	6270400	11423000	1556600	542390	2351000	2213300	9339900	3254300	14106000	13280000	4615200	4722200	2563900	1598700	3632800	2743600	2303000	1442100	2694700	2239200	42.7	34.1
O14964;I3L1P5;I3L165	Hepatocyte growth factor-regulated tyrosine kinase substrate	HGS	6.41875e-05	7.94584e-05	0.807812								4	4	4	7.7	7.7	7.7	86.191	0	12.515	9204300	25	11	0	0	0	0	368170	48296	27899	37104	26751	1207400	697470	927610	668790	1002800	711940	691520	61933	602850	624350	753070	515720	482940	255900	2.8	2.8
O14980;C9J673;C9JKM9;C9IZS4;C9JQ02;C9JV99;C9JF49;C9IYM2;H7BZC5;F8WF71	Exportin-1	XPO1	8.19778e-05	6.84199e-05	1.19816								9	9	9	12.5	12.5	12.5	123.38	0	21.852	20874000	53	43	1030200	1188500	773800	763120	393850	63201	25367	28837	42746	3349700	1344500	1528400	2265600	2309600	1566100	1001700	1024300	1629500	1259900	1345900	749500	791880	707820	6.8	5.7
O14994;A0A0A0MR68;A0A087WTG8	Synapsin-3	SYN3	8.93156e-05	0.000180594	0.494566								8	6	6	20.7	19.1	19.1	63.302	0	39.895	25390000	29	34	818810	1088900	1046200	1184700	875530	59184	72752	227390	123420	1716300	2109800	6594300	3579200	1449400	1028700	803720	363440	1051300	1452400	582600	1033700	747080	2878200	11.6	13.6
O15020;A4QPE4;E9PJZ2;A0A494C1G7	Spectrin beta chain, non-erythrocytic 2	SPTBN2	7.94654e-05	6.73413e-05	1.18004								28	20	20	16.7	13.3	13.3	271.32	0	65.93	58342000	128	80	1283000	1169500	1090600	1311700	455800	72836	27334	57647	74075	9323000	3498800	7378800	9481600	3184100	3053800	4401700	2264900	4713000	1984400	2372000	2668000	1960100	2057900	10.5	10.9
O15054	Lysine-specific demethylase 6B	KDM6B	5.54264e-05	8.15099e-05	0.679995								2	2	2	1.1	1.1	1.1	176.63	0.006308	2.0448	28452000	65	3	0	0	0	0	437720	58353	29529	137500	0	3792900	1919400	8937200	0	2729200	194740	2737100	0	1412700	1800400	0	0	4304400	623770	0.7	0.7
O15069	NAC-alpha domain-containing protein 1	NACAD	0.00040757	8.09149e-06	50.3703				+	NMG_SNsurr.	+	NMG_SNsurr.	16	16	16	15.9	15.9	15.9	161.1	0	44.883	30032000	29	39	1907200	1572400	0	0	1035600	225100	120720	9126.2	0	6527800	3501000	264660	0	5368800	1427100	2531600	3450400	6661700	0	42725	0	0	255950	11.1	13.1
O15075;Q5VZY9;O43602;A0A1B0GWD1;A8K340	Serine/threonine-protein kinase DCLK1	DCLK1	0.000336114	0.000290332	1.15769								14	14	14	27.3	27.3	27.3	82.223	0	68.381	60625000	32	110	2078500	1973200	1945200	1697500	1894500	216770	120420	317530	289170	6936600	3853400	10161000	9253500	5283800	3096900	4064900	3299200	2608500	2349800	3018200	2544700	2510000	1644800	19.2	18.8
O15118;K7EQ23	Niemann-Pick C1 protein	NPC1	2.40343e-05	6.73288e-06	3.56969				+	NMG_SNsurr.	+	NMG_SNsurr.	2	2	2	1.9	1.9	1.9	142.17	0	3.7899	4082300	43	7	505990	571960	0	0	94936	20724	11006	6633.6	5836	891150	473250	285250	250950	283300	468880	409230	247050	383500	86271	124700	50280	61410	67036	1.9	1.9
O15126;A0A087WZA6;A0A087WXB0;A0A087WTX8;A0A087WU14	Secretory carrier-associated membrane protein 1	SCAMP1	0.000221597	0.000254438	0.870926								3	3	3	14.8	14.8	14.8	37.92	0	29.706	16887000	12	20	751950	1131200	816420	1170000	1407200	95068	82515	175700	332530	1140800	990180	2108400	3990300	1518200	996600	838770	557360	809690	941760	445300	483660	1003600	1061900	11.5	14.8
O15144;C9JTV5;G5E9J0;G5E9S7	Actin-related protein 2/3 complex subunit 2	ARPC2	0.000462634	0.000580845	0.796485				+	NMG_SNsurr.	+	NMG_SNsurr.	10	10	7	41.7	41.7	31.3	34.333	0	20.423	56971000	19	48	2660300	1719600	2492900	2656700	2998500	342160	104160	469550	493360	6501000	1979100	8921400	9373800	3714000	3803900	3242400	1709900	3146000	3694800	3201600	2082200	2910400	2690800	20.3	23.3
O15145;C9JZD1;F8VR50	Actin-related protein 2/3 complex subunit 3	ARPC3	0.000285704	0.000375417	0.76103								6	6	6	32.6	32.6	32.6	20.546	0	11.625	17889000	10	13	1609800	0	1550200	0	1788900	237840	12697	560520	0	2378400	126970	5605200	0	1512200	532420	1225100	997970	544090	1392600	987590	723900	933680	928590	17.4	15.2
O15173	Membrane-associated progesterone receptor component 2	PGRMC2	0.00031444	0.000199306	1.57767				+	NMG_SNsurr.			5	4	4	22.9	18.8	18.8	23.818	0	11.946	10421000	9	22	1174800	0	614440	0	1157900	158870	50529	132780	0	1429800	454760	1195100	0	759160	1483800	990180	496670	1277200	462640	560450	492560	315930	502500	19.3	19.3
O15212;A2AB88	Prefoldin subunit 6	PFDN6	0.000220457	0.000297225	0.741718								2	2	2	15.5	15.5	15.5	14.582	0	6.3115	15703000	8	18	0	0	0	0	1962800	214820	102510	444930	404680	1718500	820070	3559500	3237400	1011200	980400	501660	197070	576860	783770	456060	283210	1044500	532410	15.5	15.5
O15240;Q05BJ3	Neurosecretory protein VGF;Neuroendocrine regulatory peptide-1;Neuroendocrine regulatory peptide-2;Antimicrobial peptide VGF[554-577]	VGF	0.000162118	0.000246227	0.658408								11	11	11	22.9	22.9	22.9	67.257	0	30.908	42186000	31	41	957730	1319000	1118500	1188000	1360800	135300	52655	339690	219450	4194200	1632300	10530000	6802900	3066500	1186800	2202800	932590	1648600	3802900	361470	1199000	2260000	2365500	16.1	11.2
O15269	Serine palmitoyltransferase 1	SPTLC1	1.43812e-05	9.63823e-06	1.4921								1	1	1	3	3	3	52.743	0.003426	2.2986	1369600	21	2	0	0	0	0	65219	0	6551.2	0	18398	0	137580	0	386350	219620	112640	188170	0	78322	76258	0	105700	64963	0	0	3
O15294;C9JZL3	UDP-N-acetylglucosamine--peptide N-acetylglucosaminyltransferase 110 kDa subunit	OGT	1.34343e-05	1.90904e-05	0.703721								5	5	5	5.4	5.4	5.4	116.92	0	6.2753	5816600	48	18	665760	649870	259430	341150	121180	26920	9719.6	17028	17266	1292200	466540	817350	828770	401370	297000	191200	0	341190	357420	61147	193360	145640	423460	4.4	2.2
O15371;B0QYA5;B0QYA4;B0QYA8;B0QYA6	Eukaryotic translation initiation factor 3 subunit D	EIF3D	0.000166384	3.1697e-05	5.24918				+	NMG_SNsurr.	+	NMG_SNsurr.	5	5	5	13.7	13.7	13.7	63.972	0	10.986	16192000	24	11	1213900	1211500	1360200	0	674680	143160	41426	154350	0	3435800	994230	3704500	0	1679300	1248100	1856600	978360	1221800	346160	369720	0	203170	154720	8.4	5.8
O15400	Syntaxin-7	STX7	0.000927237	0.000243418	3.80924				+	NMG_SNsurr.	+	NMG_SNsurr.	5	5	5	29.9	29.9	29.9	29.815	0	57.418	33745000	11	29	3645700	3556400	1889100	0	3067700	432340	331750	301540	147000	4755700	3649300	3316900	1617000	5438600	2926500	1638800	3125000	3887800	683450	547530	1113000	0	1045000	24.9	29.9
O15498	Synaptobrevin homolog YKT6	YKT6	0.000217153	0.000356348	0.609385				+	NMG_SNsurr.			6	6	6	39.4	39.4	39.4	22.417	0	21.882	30581000	14	27	1290700	1752600	1254700	1421400	2184400	217980	139490	492110	488390	3051800	1952900	6889600	6837400	1747800	1532700	653650	547740	967390	1030600	1363200	1186700	1589100	1230700	22.7	33.8
O15511	Actin-related protein 2/3 complex subunit 5	ARPC5	0.000102674	0.000120367	0.853006								1	1	1	7.9	7.9	7.9	16.32	0.0031177	2.5289	7679800	10	11	0	0	0	0	767980	83227	36703	214130	110620	832270	367030	2141300	1106200	349920	353220	323710	392550	257770	360710	256650	239710	457590	241180	7.9	7.9
O15523	ATP-dependent RNA helicase DDX3Y	DDX3Y	3.4856e-06	0	#DIV/0!								11	1	1	20.8	2.1	2.1	73.153	0.0011895	2.6971	297670	42	2	0	0	0	0	7087.3	0	0	0	0	0	0	0	0	297670	0	0	0	0	0	0	0	0	0	17.1	12
O15540	Fatty acid-binding protein, brain	FABP7	0.000154268	0.000291964	0.528381								4	4	4	44.7	44.7	44.7	14.889	0	5.6519	8695200	7	4	0	0	0	0	1242200	172020	53472	138540	171580	1204100	374300	969780	1201000	426400	684780	875800	0	176950	306770	1417800	468140	406560	182700	25	11.4
O43143	Pre-mRNA-splicing factor ATP-dependent RNA helicase DHX15	DHX15	2.84534e-05	3.56139e-06	7.98941				+	NMG_SNsurr.	+	NMG_SNsurr.	3	3	3	4.5	4.5	4.5	90.932	0	7.0931	3776700	38	8	725090	800320	0	0	99386	26896	15529	0	4243.6	1022100	590110	0	161250	275360	279080	313090	288530	638600	60111	148480	0	0	0	3	3
O43157	Plexin-B1	PLXNB1	1.71962e-06	9.40472e-06	0.182847				+	NMG_SNsurr.			4	4	4	4.1	4.1	4.1	232.3	0	8.1149	1747900	69	6	0	0	0	0	25332	0	0	6996.7	3266.6	0	0	482770	225390	0	108290	0	0	105900	112820	105560	91298	157920	357960	0	0
O43164	E3 ubiquitin-protein ligase Praja-2	PJA2	4.30724e-05	2.01945e-06	21.3288				+	NMG_SNsurr.	+	NMG_SNsurr.	3	3	3	9.2	9.2	9.2	78.213	0	6.6966	3317900	25	10	479750	0	0	0	132710	43208	6103.9	8979.1	0	1080200	152600	224480	0	577670	99568	415550	357720	347640	0	0	0	0	62443	9.2	2.1
O43181;H0Y9M8	NADH dehydrogenase [ubiquinone] iron-sulfur protein 4, mitochondrial	NDUFS4	0.000860416	0.00106996	0.804155								3	3	3	19.4	19.4	19.4	20.108	0	7.6521	53900000	9	37	4228700	4017900	3794900	4872100	5988800	711860	322230	937980	1099000	6406700	2900100	8441800	9890700	3944400	3959800	2213300	1895700	1626600	3395100	2022200	1391500	3643000	2168500	19.4	13.7
O43237;J3KRI4;H3BUM4;B4E2E0;J3KRZ2	Cytoplasmic dynein 1 light intermediate chain 2	DYNC1LI2	0.000162403	0.000196925	0.824696								8	8	8	29.7	29.7	29.7	54.099	0	25.56	31122000	24	23	1350700	1448700	1463000	1913000	1296700	119230	89380	201720	322490	2861600	2145100	4841400	7739900	2288600	1697700	1551500	458970	1235800	1747600	1611300	1160500	835880	945740	24.4	16.9
O43242;H0YGV8	26S proteasome non-ATPase regulatory subunit 3	PSMD3	0.000259078	0.000110308	2.34868				+	NMG_SNsurr.	+	NMG_SNsurr.	14	14	14	30.3	30.3	30.3	60.977	0	33.973	36094000	34	72	1646000	1772300	803840	543900	1061600	208710	92737	98636	50360	7096000	3153000	3353600	1712200	3765700	3324400	3990700	1791300	2818000	1359800	1470200	374740	1266900	617170	24.7	23
O43301;A0A1B0GTF3;K7ENF6;K7ELE6	Heat shock 70 kDa protein 12A	HSPA12A	0.000320914	0.000505917	0.634322				+	NMG_SNsurr.			28	28	26	53	53	51.1	74.977	0	323.31	118680000	36	85	3431600	3039000	6432700	5120500	3296800	274490	110560	1168700	510180	9881700	3980000	42072000	18366000	4958500	4236100	3729000	1975900	5545400	4128100	6574700	3702700	3562800	5972200	32.7	29
O43324;H0YAL7;D6RBD7;C9J1V9;D6RCQ0;H0YAH9	Eukaryotic translation elongation factor 1 epsilon-1	EEF1E1;EEF1E1-BLOC1S5	0.000755136	2.07487e-05	36.3943				+	NMG_SNsurr.	+	NMG_SNsurr.	7	7	7	44.8	44.8	44.8	19.81	0	41.101	26100000	12	22	2144700	2448700	0	0	2175000	491310	278840	0	99498	5895800	3346100	0	1194000	3148800	2553500	3564600	2701100	3312700	321100	62467	0	0	0	44.8	44.8
O43390;B4DT28;A0A286YEZ8	Heterogeneous nuclear ribonucleoprotein R	HNRNPR	0.000440693	0.000127292	3.46206				+	NMG_SNsurr.	+	NMG_SNsurr.	14	14	11	27.5	27.5	23.1	70.942	0	62.601	64905000	34	61	3921500	2934600	1375800	971420	1909000	399630	170690	276160	114980	13587000	5803500	9389300	3909400	7728100	3886900	5121400	2729400	6993000	1151600	1661500	762050	921280	1260200	21.3	23.4
O43396;K7ER96;K7EML9;K7EKG2;K7EPB7;K7EME7	Thioredoxin-like protein 1	TXNL1	0.000409813	0.000489474	0.837252								9	9	9	55.7	55.7	55.7	32.251	0	72.452	59463000	15	80	3063200	2670700	2933100	2438800	3964200	779080	336850	755240	748720	11686000	5052800	11329000	11231000	2364200	2316600	1916800	1575500	2367200	1972800	2405600	1640500	1843700	1762000	36.7	37.4
O43505	Beta-1,4-glucuronyltransferase 1	B4GAT1	6.79583e-05	1.89161e-05	3.59262				+	NMG_SNsurr.			2	2	2	6	6	6	47.119	0	6.6926	3054300	15	7	0	0	0	0	203620	0	26099	0	37678	0	391490	0	565170	310220	199350	350290	232540	631360	146970	0	0	144730	82174	0	3.9
O43567;C9J7B4;C9J8T4;C9JYN7;C9IY58;C9JCY0;C9JRV0;F8WDJ5;C9J383	E3 ubiquitin-protein ligase RNF13	RNF13	0.000162707	0	#DIV/0!				+	NMG_SNsurr.	+	NMG_SNsurr.	4	4	4	15.2	15.2	15.2	42.813	0	10.188	5278100	11	12	663950	937020	0	0	479830	92986	98551	0	0	1022800	1084100	0	0	458600	909340	684970	312070	806240	0	0	0	0	0	6.6	12.9
O43581;F5H8G7	Synaptotagmin-7	SYT7	5.36052e-05	9.12175e-05	0.587663				+	NMG_SNsurr.			4	4	4	14.6	14.6	14.6	45.501	0	15.361	8135200	20	12	612290	418440	478520	612210	406760	35236	22842	66532	67711	704710	456840	1330600	1354200	552080	393900	330300	234070	373560	650640	379100	232340	482430	660400	7.7	10.2
O43583;F8VVL1	Density-regulated protein	DENR	8.11006e-05	0.000100035	0.810718								3	3	3	18.7	18.7	18.7	22.092	0.00042017	3.1968	3775400	9	6	0	0	0	0	419490	0	60327	33789	92987	0	542950	304100	836890	152250	0	104520	512020	210690	140810	149430	294180	362610	164910	0	14.6
O43676;C9JKQ2	NADH dehydrogenase [ubiquinone] 1 beta subcomplex subunit 3	NDUFB3	0.000291881	0.000309478	0.94314								4	4	4	29.6	29.6	29.6	11.402	0	12.866	9201000	6	17	945810	1365900	0	0	1533500	222980	190760	114130	95580	1337900	1144600	684750	573480	460790	586730	470660	550370	811120	508790	1108900	141130	348320	473520	28.6	22.4
O43678	NADH dehydrogenase [ubiquinone] 1 alpha subcomplex subunit 2	NDUFA2	0.000624285	0.000246062	2.53711				+	NMG_SNsurr.	+	NMG_SNsurr.	5	5	5	42.4	42.4	42.4	10.921	0	33.925	17161000	6	16	2653600	2309000	0	0	2860200	581150	234440	409110	233170	3486900	1406600	2454700	1399000	1532100	1637700	1089600	897570	1337900	429380	302190	231850	404170	551470	42.4	42.4
O43707;F5GXS2;Q08043;A0A087WSZ2;D6RH00;K7EP19	Alpha-actinin-4	ACTN4	0.000168014	0.000314397	0.534401				+	NMG_SNsurr.	+	NMG_SNsurr.	30	30	6	47	47	11	104.85	0	209.65	88684000	55	141	966730	1122400	1548800	1634800	1612400	124880	57050	429900	281250	6868400	3137800	23645000	15469000	3432600	3275700	4734300	1193600	4176900	5934200	4583100	3871400	3255300	5107100	26.1	23.1
O43747	AP-1 complex subunit gamma-1	AP1G1	0.000114688	6.79175e-05	1.68864								6	6	6	7.1	7.1	7.1	91.35	0	16.223	15661000	34	25	1320300	1359800	0	0	460630	76410	55852	26300	27802	2597900	1899000	894220	945270	1159600	881610	1551300	1437600	1327100	775990	462950	747410	516890	464520	7.1	7.1
O43761;Q96L30;H3BNA6	Synaptogyrin-3	SYNGR3	0.000329163	0.000581436	0.56612								4	4	4	18.3	18.3	18.3	24.555	0	11.44	27110000	11	8	1135500	0	2546400	0	2464600	163180	202760	630250	127660	1794900	2230300	6932800	1404300	1995900	1081600	669340	321840	2435600	2105300	199950	680770	477450	4780200	18.3	15.3
O43765;K7EMD6	Small glutamine-rich tetratricopeptide repeat-containing protein alpha	SGTA	0.000168939	0.000156698	1.07812								5	5	5	18.8	18.8	18.8	34.063	0	11.929	14201000	12	33	1068000	776060	783230	567740	1183400	184870	78083	265250	141500	2218500	936990	3183000	1698000	1264700	788460	674920	291450	683960	733900	417560	498540	415120	396300	15.7	15.7
O43776;K7EJ19;K7EIU7;K7EQ35;K7EPK2;K7EMQ6	Asparagine--tRNA ligase, cytoplasmic	NARS	0.000606886	0.000416231	1.45805				+	NMG_SNsurr.			16	16	16	34.3	34.3	34.3	62.942	0	84.012	73265000	22	98	2650400	3055700	1943900	2225000	3330200	539460	299900	414560	471070	11868000	6597900	9120200	10364000	4731300	5116900	6653200	3122900	3894800	2328200	2249200	1948400	3424400	1846300	26.1	27.6
O43809;H3BV41;H3BND3	Cleavage and polyadenylation specificity factor subunit 5	NUDT21	0.000289574	4.52404e-05	6.40077				+	NMG_SNsurr.	+	NMG_SNsurr.	5	5	5	31.7	31.7	31.7	26.227	0	15.608	10615000	13	17	1426300	1295500	0	0	816510	164750	74800	8446	9410.9	2141700	972390	109800	122340	1766600	509250	1354400	820850	2026300	0	369640	0	229050	192290	19.8	26.4
O43813;E9PHS0;F8WDS9	LanC-like protein 1	LANCL1	0.000870662	0.00113105	0.769782								9	9	9	32.3	32.3	32.3	45.283	0	64.162	125930000	17	56	12032000	8417500	13378000	12096000	7407400	1206700	300380	1654200	1221900	20514000	5106500	28121000	20773000	7052500	5074200	6032200	2866800	5323400	6068400	4480300	4324300	3768700	6420900	26.1	28.8
O43815	Striatin	STRN	1.45499e-05	2.48187e-05	0.586248								3	3	3	6.7	6.7	6.7	86.131	0	3.7596	3388600	36	4	0	0	0	336160	94129	13645	0	0	19882	491240	0	0	715760	385970	73613	364550	0	202880	203880	200770	135690	243450	370850	5	0
O43852;H0Y875	Calumenin	CALU	0.000256941	3.30807e-05	7.7671				+	NMG_SNsurr.	+	NMG_SNsurr.	5	5	5	20	20	20	37.106	0	10.797	13489000	16	27	767010	1946400	816710	536120	843050	109710	64605	110350	60718	1755300	1033700	1765700	971490	1520900	1935400	1911700	922630	1015900	0	130570	121260	152630	251600	14.9	7.3
O43865	Putative adenosylhomocysteinase 2	AHCYL1	0.000273414	0.000316295	0.864427								15	15	7	37.7	37.7	23.4	58.951	0	75.629	65787000	28	44	2023300	988060	2639000	1969100	2349500	283300	92680	623310	403850	7932300	2595100	17453000	11308000	3744600	4473200	2645500	1284700	1816400	1886800	7085400	1024400	948100	1590100	24.9	19.4
O43920	NADH dehydrogenase [ubiquinone] iron-sulfur protein 5	NDUFS5	0.00107288	0.000858963	1.24904								5	5	5	48.1	48.1	48.1	12.517	0	14.052	40914000	6	40	2804100	3417800	2809700	3629600	6819000	810560	395800	1605500	1118500	4863300	2374800	9633100	6711100	2856000	2012300	1785500	1992000	2161800	1142700	768130	1076800	1614800	1921500	36.8	24.5
O60220	Mitochondrial import inner membrane translocase subunit Tim8 A	TIMM8A	7.18627e-05	0.000155973	0.460737								3	3	3	34	34	34	10.998	0	11.335	5419100	6	11	0	0	0	0	903180	146050	0	471250	0	876300	0	2827500	0	0	0	0	284270	274230	174130	0	0	840870	141770	22.7	22.7
O60256;E7EPA1;C9JDU5;C9JJS3;C9K0K7;C9JDH0;E7EW35;I3L0S1;I3L331;I3L164;I3L4G9	Phosphoribosyl pyrophosphate synthase-associated protein 2	PRPSAP2	6.37296e-05	6.34319e-05	1.00469								6	5	5	19.2	15.4	15.4	40.925	0	12.374	10412000	23	32	395840	457250	366530	435630	452680	45460	21706	121230	65892	1045600	499240	2788200	1515500	544470	701200	641590	321410	394370	419290	605520	218440	343710	373030	9.5	13.3
O60262;K7ESC6	Guanine nucleotide-binding protein G(I)/G(S)/G(O) subunit gamma-7	GNG7	0.00155748	0.00421258	0.36972				+	NMG_SNsurr.			4	4	4	57.4	57.4	57.4	7.5217	0	34.432	75771000	4	23	4853600	2625000	10109000	4348000	18943000	1727100	512480	7336700	887200	6908500	2049900	29347000	3548800	4174500	2735000	1890300	300410	2670300	5613600	3330700	2308000	2768200	8126400	57.4	36.8
O60268;H3BNA7;H3BMU3	Uncharacterized protein KIAA0513	KIAA0513	0.000111056	4.65961e-05	2.38338								2	2	2	6.3	6.3	6.3	46.638	0	6.8434	6471600	20	20	0	954550	0	0	323580	39560	40497	0	0	791190	809940	0	0	1115700	341920	497560	878470	732220	771420	0	0	0	533210	6.3	6.3
O60282;A0A0G2JMZ6;C9JWB9	Kinesin heavy chain isoform 5C	KIF5C	0.000111288	0.000146455	0.759878								15	15	7	24.1	24.1	12.9	109.49	0	56.501	49132000	57	84	1254700	1130900	1589900	1387700	861960	107940	34977	206860	122900	6152700	1993700	11791000	7005500	3534600	2057600	2341200	1250700	2121300	3235000	1663400	2351200	1393100	2240600	15.5	13.1
O60313;A0A2R8YDM2;E5KLJ9;A0A2R8Y3X5;C9JMB8;A0A2R8YE78;A0A2R8YFD1;A0A2R8YGE5;A0A2R8YD53;A0A2R8Y4Q3;A0A2R8Y4G4;A0A2R8YE54;H7C141;A0A2R8Y5G3;A0A2R8Y5E2;H7C3G2;C9JY58;H7C321	Dynamin-like 120 kDa protein, mitochondrial;Dynamin-like 120 kDa protein, form S1	OPA1	0.000515032	0.000458567	1.12313								32	32	32	41	41	41	111.63	0	113.8	182910000	55	155	3429100	3374600	2283900	2563500	3325600	527160	256630	627660	415770	28994000	14115000	34521000	22867000	12609000	10733000	10067000	6415700	9793200	7207300	5058600	3548100	7112000	9864700	33.1	34.2
O60488;D6RF95;D6RDA8;D6RD96	Long-chain-fatty-acid--CoA ligase 4	ACSL4	0.000209605	4.47556e-05	4.68331				+	NMG_SNsurr.	+	NMG_SNsurr.	10	10	8	22.2	22.2	18.1	79.187	0	30.074	23852000	34	42	1359700	2260300	0	0	701530	125390	92109	42303	26644	4263300	3131700	1438300	905890	2312100	2257300	2974800	2050300	2510400	535330	446750	379950	268400	377730	16	16
O60493	Sorting nexin-3	SNX3	0.000690753	0.000455782	1.51553								6	5	5	34	29.6	29.6	18.762	0	7.3577	35139000	9	19	2245000	2747500	0	1532800	3904400	603220	409340	379430	736180	5429000	3684100	3414900	6625600	2616600	3254900	1249500	1946700	1451000	1562600	1312700	1005000	586640	1000100	25.3	34
O60502;H7C3X0	Protein O-GlcNAcase	MGEA5	1.41248e-05	1.7115e-05	0.825284								2	2	2	6.2	6.2	6.2	102.91	0.0031104	2.5174	2390300	46	8	0	0	0	0	51962	0	0	0	0	0	0	0	0	203070	400930	601820	0	100080	553120	170400	184870	109760	66208	0	0
O60506;B7Z645;F6UXX1	Heterogeneous nuclear ribonucleoprotein Q	SYNCRIP	0.000211437	5.12867e-05	4.12263				+	NMG_SNsurr.	+	NMG_SNsurr.	12	9	9	22.6	18.1	18.1	69.602	0	22.581	25151000	32	39	1618700	2113400	0	707030	785950	127930	114490	30066	88368	4093600	3663500	962130	2827800	3606300	1414400	2047700	1710000	2819900	322190	367270	1025000	195740	94985	16.7	18.5
O60518	Ran-binding protein 6	RANBP6	1.38124e-06	1.04081e-06	1.32708								2	1	1	2.6	1.5	1.5	124.71	0	4.2687	733500	55	4	0	0	0	0	13336	7310.6	2457.4	0	0	402080	135160	0	0	0	0	0	0	125460	0	0	0	0	70799	2.6	2.6
O60524;G3V5V3;G3V4D9;G3V547	Nuclear export mediator factor NEMF	NEMF	6.51104e-05	5.71201e-06	11.3989				+	NMG_SNsurr.	+	NMG_SNsurr.	5	5	5	5.9	5.9	5.9	122.95	0	7.5704	9723100	51	13	1130700	835560	0	0	190650	40865	20005	0	4142.9	2084100	1020300	0	211290	1493000	1325300	1594500	536010	1086100	38650	44914	0	105840	182990	5.9	4.1
O60664;K7ERZ3;K7EL96;K7ER39	Perilipin-3	PLIN3	2.24666e-05	0.000141685	0.158568				+	NMG_SNsurr.	+	NMG_SNsurr.	8	8	8	31.8	31.8	31.8	47.074	0	40.131	14516000	26	30	0	0	690370	754210	558290	7693.8	9934	183040	127090	200040	258280	4759000	3304300	150150	296010	566950	97028	0	837720	1792300	1096200	693430	464080	7.6	7.8
O60684;P52294;O15131;S4R3E5;Q5TFJ7	Importin subunit alpha-7;Importin subunit alpha-5;Importin subunit alpha-5, N-terminally processed;Importin subunit alpha-6	KPNA6;KPNA1;KPNA5	3.86264e-05	1.96239e-05	1.96833				+	NMG_SNsurr.			2	2	2	5.2	5.2	5.2	60.029	0	5.641	3461400	22	7	0	0	0	0	157330	22555	11309	18385	13750	496200	248800	404470	302500	291700	173420	518820	262990	208040	140510	81381	131930	88764	111830	5.2	5.2
O60749	Sorting nexin-2	SNX2	3.03911e-05	4.93485e-05	0.615847								3	2	2	7.1	5	5	58.47	0	4.9826	5516000	26	9	925250	0	0	0	212160	45737	14911	31990	0	1189200	387700	831730	0	630690	512860	134510	124270	68710	381250	355340	618580	92329	188920	5	5
O60763;REV__R4GMN2;REV__Q5VZ89	General vesicular transport factor p115	USO1	0.000447645	0.000101096	4.42791				+	NMG_SNsurr.	+	NMG_SNsurr.	18	18	18	28.5	28.5	28.5	107.89	0	94.809	67018000	41	101	1828700	2112800	572410	512750	1634600	340850	185730	113230	73493	13975000	7614900	4642400	3013200	8097100	6876000	6910100	3624200	6984000	1080700	714990	1006800	1197100	1281600	24.2	26.3
O60784;B0QY01;V9GZ68;V9GYF4;B0QY02;Q6UW50	Target of Myb protein 1	TOM1	0.000453048	0.000224892	2.01451				+	NMG_SNsurr.			8	8	8	19.9	19.9	19.9	53.818	0	40.808	37539000	18	55	1910000	2057700	1041900	1279800	2085500	414970	107910	255830	244180	7469500	1942400	4604900	4395300	2617700	2650300	2404600	1921300	4281900	1322900	767570	883270	874000	1403600	17.1	12.2
Q99880;Q93079;Q99877;P62807;P58876;O60814;Q5QNW6;Q99879;P57053;U3KQK0;Q96A08;A0A2R8Y619	Histone H2B type 1-L;Histone H2B type 1-H;Histone H2B type 1-N;Histone H2B type 1-C/E/F/G/I;Histone H2B type 1-D;Histone H2B type 1-K;Histone H2B type 2-F;Histone H2B type 1-M;Histone H2B type F-S;Histone H2B	HIST1H2BL;HIST1H2BH;HIST1H2BN;HIST1H2BC;HIST1H2BD;HIST1H2BK;HIST2H2BF;HIST1H2BM;H2BFS	0.00143219	0.00194645	0.735797								4	2	2	27	7.9	7.9	13.952	0	12.45	101550000	7	16	0	0	0	0	14506000	1795100	792770	4539800	2256800	12566000	5549400	31778000	15797000	5724700	3592800	2661200	1904200	3887500	4271300	5100800	3018500	4054600	1639200	27	27
O60826	Coiled-coil domain-containing protein 22	CCDC22	2.31041e-05	2.20027e-06	10.5006				+	NMG_SNsurr.	+	NMG_SNsurr.	4	4	4	10	10	10	70.755	0	7.1386	2824600	36	8	412670	490320	0	0	78460	18962	11474	4567.5	0	682630	413070	164430	0	360760	136640	353320	151240	455400	56793	0	0	50274	0	6.9	6.9
O60869	Endothelial differentiation-related factor 1	EDF1	0.000135002	5.39967e-05	2.50019				+	NMG_SNsurr.	+	NMG_SNsurr.	2	2	2	16.9	16.9	16.9	16.368	0	6.2803	5942600	10	3	0	0	0	0	594260	102380	47006	89151	56293	1023800	470060	891510	562930	436120	526790	431230	445180	411460	204240	277100	105800	85177	71281	16.9	16.9
O60884;I3L320;A0A087WT48	DnaJ homolog subfamily A member 2	DNAJA2	9.63115e-05	0.000124355	0.774487								6	6	6	16	16	16	45.745	0	9.4681	18022000	20	11	0	0	0	1293000	901090	88303	60947	220550	199970	1766100	1218900	4411000	3999400	1034500	519760	662320	455280	685150	933910	528600	410890	819360	576670	10	12.4
O60888;C9IZG4	Protein CutA	CUTA	0.000136567	0.00020421	0.668756								2	2	2	15.6	15.6	15.6	19.116	0	10.083	5428200	6	8	0	0	0	0	904710	114550	0	133540	181100	687320	0	801230	1086600	333890	106600	253740	373250	218380	373150	172100	261460	405820	354670	15.6	7.8
O75061;S4R305	Putative tyrosine-protein phosphatase auxilin	DNAJC6	0.000472307	0.000298183	1.58395				+	NMG_SNsurr.	+	NMG_SNsurr.	14	14	14	22.7	22.7	22.7	99.995	0	80.663	76887000	31	95	2202700	2305700	1479600	1562100	2480200	341610	146760	491340	287530	10590000	4549700	15231000	8913500	6202100	4451400	5540800	3459000	5743700	2750600	3045700	1991400	1799800	2618400	18.7	16.6
O75083;D6RD66	WD repeat-containing protein 1	WDR1	0.000329792	0.000582808	0.565868				+	NMG_SNsurr.	+	NMG_SNsurr.	20	20	20	50.2	50.2	50.2	66.193	0	225.67	116010000	31	73	2227100	2637800	3271800	4498000	3742100	310580	179620	994970	871240	9628100	5568300	30844000	27008000	4751800	4679800	4162700	1283200	3873800	5906900	7114000	3560400	4368800	3255000	27.9	33.2
O75110;A0A0A0MR22;O43861;F6XUP2	Probable phospholipid-transporting ATPase IIA	ATP9A	9.27485e-05	2.66355e-05	3.48214				+	NMG_SNsurr.	+	NMG_SNsurr.	7	7	7	8.7	8.7	8.7	118.58	0	23.978	23220000	52	32	1376600	1366700	502950	0	446540	123920	50833	42240	28599	6443600	2643300	2196500	1487100	2758400	1597500	1603500	802830	1895000	452890	228440	275490	337490	498110	8.7	7.6
O75145;R4GN36;R4GNF1	Liprin-alpha-3	PPFIA3	9.69692e-07	5.22878e-06	0.185453								2	2	2	3.1	3.1	3.1	133.49	0.0041604	2.2339	1180400	62	2	0	0	0	0	19039	0	2771.3	0	7182.1	0	171820	0	445290	0	0	0	0	99296	319960	0	0	0	144050	0	1.8
O75306	NADH dehydrogenase [ubiquinone] iron-sulfur protein 2, mitochondrial	NDUFS2	0.000828022	0.000901152	0.918849								17	17	17	50.3	50.3	50.3	52.545	0	104.14	153670000	25	115	4472700	4515100	3379100	2953700	6146800	779280	362160	1497200	872250	19482000	9054000	37431000	21806000	7068100	10662000	6958200	4959500	6453200	7938200	5449700	2656900	7574000	6176400	24.8	38.9
O75323;H7C333;C9J7B1;C9K068;F8WBI5	Protein NipSNap homolog 2	GBAS	0.0010302	0.00031637	3.25631				+	NMG_SNsurr.			6	6	6	25.5	25.5	25.5	33.742	0	30.569	81001000	15	43	7646700	6481800	4923100	7218200	5400000	1117400	163220	1301700	445340	16760000	2448300	19525000	6680100	9037400	7943500	5488500	580960	6351200	1292700	1445800	1055000	1629000	762730	19.6	14.7
O75348	V-type proton ATPase subunit G 1	ATP6V1G1	0.000293032	0.00023652	1.23893								1	1	1	9.3	9.3	9.3	13.757	0	11.512	10912000	6	16	0	0	0	0	1818700	284400	64205	460760	203420	1706400	385230	2764500	1220500	484490	435690	501120	301680	1288000	306210	307690	280710	241330	688620	9.3	9.3
O75351	Vacuolar protein sorting-associated protein 4B	VPS4B	0.000110964	8.41584e-05	1.31852								6	6	4	18.7	18.7	14.2	49.301	0	14.074	16732000	25	22	1112500	926360	1040300	939140	669270	102560	58174	58880	135780	2563900	1454300	1472000	3394400	1429800	1038000	1245100	334250	1060100	502900	717300	618120	274370	627040	10.6	16.9
O75367;D6RCF2;B4DJC3;Q9P0M6;Q5SQT3	Core histone macro-H2A.1;Histone H2A	H2AFY	0.000341264	0.000243245	1.40296								6	6	6	23.9	23.9	23.9	39.617	0	21.987	37342000	18	40	2565000	2477200	1636000	1670400	2074600	253100	125030	377370	394980	4555800	2250500	6792600	7109700	3528600	3086500	1447300	1407000	1403500	1402200	1355500	908620	1528100	566480	14.2	18.8
O75368	SH3 domain-binding glutamic acid-rich-like protein	SH3BGRL	0.000446841	0.00102275	0.436901				+	NMG_SNsurr.	+	NMG_SNsurr.	7	7	7	84.2	84.2	84.2	12.774	0	59.679	35270000	7	51	1055100	1111700	1746700	1713400	5038600	310640	184490	1185200	1263600	2174500	1291400	8296500	8845500	653700	1824800	921040	698160	1315500	1441200	2170400	1434600	2527400	1675700	72.8	72.8
O75369;E7EN95;H7C5L4;A0A0A0MT44	Filamin-B	FLNB	1.54563e-05	2.3683e-05	0.652634								13	12	11	7.8	7.3	6.7	278.16	0	35.291	16653000	134	26	538010	601870	819930	704840	124270	12085	3000.1	32080	20747	1619400	402010	4298700	2780100	753150	509080	710130	517310	1028600	713720	748530	973940	833250	764670	4.2	1.9
O75379	Vesicle-associated membrane protein 4	VAMP4	0.00033048	0	#DIV/0!				+	NMG_SNsurr.	+	NMG_SNsurr.	4	4	4	34.8	34.8	34.8	16.397	0	10.044	5734400	6	12	1088600	0	0	0	955730	386590	50521	0	0	2319500	303130	0	0	649800	651890	142930	786610	880480	0	0	0	0	0	23.4	9.9
O75380;D6RBT3	NADH dehydrogenase [ubiquinone] iron-sulfur protein 6, mitochondrial	NDUFS6	0.000844336	0.000935424	0.902624								6	6	6	60.5	60.5	60.5	13.711	0	48.657	48997000	8	65	1935700	1564700	2167500	1698300	6124600	933210	278790	1836500	491480	7465700	2230300	14692000	3931800	2866000	2131500	977650	2799400	1972000	2787900	1469900	671870	1565500	3435400	60.5	39.5
O75396;A0A087X1A9	Vesicle-trafficking protein SEC22b	SEC22B	0.000323944	8.2932e-05	3.90615				+	NMG_SNsurr.	+	NMG_SNsurr.	8	8	8	39.1	39.1	39.1	24.593	0	74.257	12815000	14	19	1034200	1030000	0	0	915350	110230	93074	39414	0	1543200	1303000	551800	0	1040900	2333000	1605800	1094300	1752400	106430	822480	160140	128580	372820	26	35.3
O75436;S4R3Q6	Vacuolar protein sorting-associated protein 26A	VPS26A	0.000242583	0.000138706	1.74889				+	NMG_SNsurr.	+	NMG_SNsurr.	4	4	4	16.5	16.5	16.5	38.169	0	17.479	19997000	18	27	0	1603600	916840	0	1110900	130870	83637	233120	64935	2355700	1505500	4196100	1168800	1643900	1739600	1784200	1160400	1234900	803220	341920	473900	863460	724910	12.5	13.1
O75438	NADH dehydrogenase [ubiquinone] 1 beta subcomplex subunit 1	NDUFB1	0.000899668	0.0010663	0.843728								2	2	2	32.8	32.8	32.8	6.9611	0	10.315	18094000	3	21	1580000	1718200	0	0	6031500	834120	446690	1274700	394370	2502300	1340100	3824200	1183100	1439400	1120800	862090	424650	1022200	1115400	1316200	147960	936680	859300	32.8	32.8
O75475	PC4 and SFRS1-interacting protein	PSIP1	0.000185486	5.04183e-05	3.67895				+	NMG_SNsurr.	+	NMG_SNsurr.	4	4	4	7.9	7.9	7.9	60.103	0	5.0334	18718000	29	7	1730600	1867600	1415100	0	645450	138670	51718	68813	17631	4021600	1499800	1995600	511310	2087000	2065300	1287300	2058500	1285000	518750	346480	354950	475220	211100	7.9	7.9
O75489;E9PS48;E9PKL8;G3V194	NADH dehydrogenase [ubiquinone] iron-sulfur protein 3, mitochondrial	NDUFS3	0.000181193	0.000125673	1.44178								12	12	12	42.8	42.8	42.8	30.241	0	108.58	16251000	17	28	793460	925210	714180	629690	955950	204300	52733	131970	88245	3473000	896460	2243500	1500200	660760	1283400	1413500	655190	1359200	446840	591650	404580	512130	810740	41.7	41.7
O75533	Splicing factor 3B subunit 1	SF3B1	1.52103e-05	7.01542e-07	21.6813				+	NMG_SNsurr.			4	4	4	5.1	5.1	5.1	145.83	0	4.5354	2157800	59	9	0	373610	0	0	36574	5746	4296.2	0	0	339010	253480	0	0	353130	167130	118370	185080	677830	0	63815	0	0	0	1.2	3.7
O75534;E9PLT0;E9PLD4;E9PNG3;E9PKN4	Cold shock domain-containing protein E1	CSDE1	0.000357465	9.82124e-05	3.63971				+	NMG_SNsurr.	+	NMG_SNsurr.	17	17	17	29.3	29.3	29.3	88.884	0	69	65772000	48	81	2587400	2797800	1004700	1171400	1370200	239000	156220	81416	145260	11472000	7498400	3908000	6972700	8176700	4179700	6821200	4240900	6308200	1207600	1535300	958060	857500	1635400	20.1	27.2
O75569;G5E9Q4;F8WEG8;C9JMM3	Interferon-inducible double-stranded RNA-dependent protein kinase activator A	PRKRA	0.000775829	4.53833e-05	17.095				+	NMG_SNsurr.	+	NMG_SNsurr.	7	7	7	26.2	26.2	26.2	34.404	0	26.785	31823000	15	24	3966000	3648300	0	0	2121600	446610	197480	69443	34268	6699200	2962300	1041600	514020	5177200	3131200	2606500	2964200	5789100	425490	135640	97442	0	279550	26.2	25.9
O75600	2-amino-3-ketobutyrate coenzyme A ligase, mitochondrial	GCAT	2.63478e-05	3.75284e-06	7.02077								2	2	2	6.7	6.7	6.7	45.285	0	4.1376	2367300	17	5	0	619140	0	0	139250	53600	27564	0	0	911200	468600	0	0	0	174310	568220	0	146670	98270	0	0	0	0	3.3	6.7
O75643;A0A494C1A5	U5 small nuclear ribonucleoprotein 200 kDa helicase	SNRNP200	2.96108e-06	0	#DIV/0!				+	NMG_SNsurr.	+	NMG_SNsurr.	2	2	2	1.2	1.2	1.2	244.5	0.0031068	2.4908	826590	113	3	0	0	0	0	7315	0	2493.6	0	0	0	281780	0	0	94817	79465	95341	109440	165750	0	0	0	0	0	0	1.2
O75663	TIP41-like protein	TIPRL	3.74714e-05	6.85422e-05	0.546691				+	NMG_SNsurr.			2	2	2	11	11	11	31.444	0	7.1292	6798800	16	6	0	0	0	0	424930	74851	24665	110320	50068	1197600	394640	1765200	801080	303480	364770	283220	0	216950	353690	398490	163780	207060	348870	11	6.6
O75683	Surfeit locus protein 6	SURF6	0.000161263	0.000184564	0.873749								2	2	2	4.2	4.2	4.2	41.45	0.0004029	2.8479	15476000	15	5	0	0	0	0	1031800	168180	24824	293700	0	2522700	372350	4405600	0	1715600	1011800	564990	291050	866160	1533000	0	0	0	2193100	2.2	1.9
O75746;F8W9J0;H0YFB2;B4DGK6	Calcium-binding mitochondrial carrier protein Aralar1	SLC25A12	0.000635039	0.000659318	0.963176								28	28	22	49.6	49.6	41.7	74.761	0	130.98	136420000	35	98	4142900	4663200	3779900	3903500	3897600	391090	258910	681790	596660	13688000	9061800	23863000	20883000	10114000	8202300	7653000	6323700	5894700	7543400	7588700	3933600	5072000	6594000	39.7	44.1
O75781;A0A087WTK8;A0A087WWY4	Paralemmin-1	PALM	0.000161653	0.000495059	0.326533				+	NMG_SNsurr.			7	7	7	25.8	25.8	25.8	42.075	0	39.877	43278000	23	16	2249900	2390400	3151200	3743700	1881700	113530	63967	369610	392970	2611100	1471200	8501100	9038200	1645100	1515800	2077300	436850	1232600	3440200	1917000	2055000	2041900	5294900	14.5	12.4
O75821;K7EP16;K7ER90;K7EL20;K7ENA8;K7EL60	Eukaryotic translation initiation factor 3 subunit G	EIF3G	0.000145359	2.44868e-05	5.93619				+	NMG_SNsurr.	+	NMG_SNsurr.	3	3	3	17.2	17.2	17.2	35.611	0	10.666	8296800	17	23	1190400	848970	0	0	488050	112490	46529	59586	0	1912300	791000	1013000	0	981230	468180	825500	879540	888960	111350	96953	126180	0	202700	17.2	17.2
O75822;H0YGJ7;H0YLP3	Eukaryotic translation initiation factor 3 subunit J	EIF3J	0.000114917	5.89712e-05	1.9487				+	NMG_SNsurr.			4	4	4	18.2	18.2	18.2	29.062	0	8.7312	5370300	15	9	0	0	0	0	358020	60881	0	23719	0	913210	0	355790	0	634750	654340	758770	466720	469780	380980	0	308030	152330	275590	14	8.5
O75828	Carbonyl reductase [NADPH] 3	CBR3	0.000892921	0.00138359	0.645367								5	3	3	20.2	9.7	9.7	30.85	0	5.3332	145270000	16	14	0	0	0	0	9079600	896050	370020	2716100	1698800	14337000	5920400	43458000	27180000	7025700	6595900	4476800	3412800	3615700	7971700	7271500	5922200	6160700	1925000	13.4	13.4
O75874;C9J4N6	Isocitrate dehydrogenase [NADP] cytoplasmic	IDH1	7.60463e-05	8.16933e-05	0.930875								3	3	3	8.7	8.7	8.7	46.659	0	8.7104	12799000	25	9	0	0	0	0	511940	85569	37525	7261.9	134920	2139200	938140	181550	3372900	750740	998730	1150500	244950	414800	488530	559530	605470	859760	93752	5.8	5.8
O75891;C9IZ36;C9JYZ6;C9JY00;D6RFJ7;Q3SY69;A0A494C1M4;F2Z324;F8WC34	Cytosolic 10-formyltetrahydrofolate dehydrogenase	ALDH1L1	0.000171054	0.000305377	0.56014								25	25	25	39.9	39.9	39.9	98.828	0	115.24	78439000	52	91	911990	1096300	1165200	1348900	1508400	112600	63010	288520	306960	5855100	3276500	15003000	15962000	6430200	3683600	3910800	750410	2163500	7634200	4623700	3710700	2478000	2956900	24.6	21.7
O75915;F8WF90;C9JQU6;F8WF33	PRA1 family protein 3	ARL6IP5	0.000210385	0.000301367	0.698104								3	3	3	19.7	19.7	19.7	21.614	0	9.3355	12755000	6	3	0	0	0	0	2125800	517310	60069	809940	0	3103900	360410	4859600	0	955980	437910	0	612880	0	765120	524400	440450	22710	671680	19.7	19.7
O75923;Q9NZM1	Dysferlin	DYSF	5.1957e-06	1.21385e-06	4.28034				+	NMG_SNsurr.	+	NMG_SNsurr.	5	5	5	2.9	2.9	2.9	237.29	0	5.859	1176300	99	6	0	0	0	0	11882	0	1166.9	0	0	0	115530	0	0	230320	144130	259600	86834	204090	0	0	86202	0	49597	0.3	0.6
O75935;X6RCK5;X6RA56;A0A0A0MRV8;X6RLR1	Dynactin subunit 3	DCTN3	0.000676519	0.000716424	0.9443								6	6	6	34.9	34.9	34.9	21.119	0	21.979	49515000	11	34	2306300	1735700	2180900	2323100	4501400	712270	192930	1124400	380280	7835000	2122300	12368000	4183100	2962800	2060500	2388900	1845400	3443800	2367400	2236400	1778500	2064700	1858100	34.9	25.8
O75936	Gamma-butyrobetaine dioxygenase	BBOX1	5.01685e-05	8.30749e-05	0.603895				+	NMG_SNsurr.	+	NMG_SNsurr.	3	3	3	8.8	8.8	8.8	44.714	0	5.8648	8140100	20	12	0	526810	0	448980	407000	18409	41200	73857	78380	368170	824000	1477100	1567600	329380	493420	299840	276540	316770	474490	513540	268290	550090	380820	3.1	8.8
O75937	DnaJ homolog subfamily C member 8	DNAJC8	2.33248e-05	1.12692e-05	2.06978								3	3	3	13.4	13.4	13.4	29.841	0.00042355	3.3032	2581700	14	4	0	0	0	0	184410	0	19759	115660	0	0	276630	1619200	0	215550	0	131120	169320	0	0	0	169850	0	0	0	3.6
O75947;F5H608	ATP synthase subunit d, mitochondrial	ATP5H	0.00129568	0.000936815	1.38307								11	11	11	72.7	72.7	72.7	18.491	0	105.06	92666000	10	90	5032800	6882300	5714100	4874800	9266600	2169400	891950	1632600	1079000	21694000	8919500	16326000	10790000	3316600	3888400	6687600	3287300	5133400	2295700	4186300	914990	2587600	2638600	72.7	72.7
O75955;A0A140T9R1;A2AB10;A2AB09;A0A140T9X0;A0A140T9W4;A2AB12;A0A140T959;A0A0G2JJQ6;A2AB13;A2AB11;A0A140T9C3;A0A140T974;A0A140T907;A0A140T905;A0A140T910;A2ABJ5;A0A140T957;A0A140T9B1	Flotillin-1	FLOT1	0.000146242	0.000175012	0.835608								11	11	11	30.7	30.7	30.7	47.355	0	35.469	31913000	28	30	812210	976740	746830	1038100	1139800	138300	67999	244520	179010	3872400	1904000	6846400	5012400	3336300	1062200	1897700	566990	799520	2124300	1721500	1150200	799030	820430	21.3	19.7
O75964;E9PN17;A0A3B3ITX4;A0A3B3IRW3	ATP synthase subunit g, mitochondrial	ATP5L	0.0026371	0.00190277	1.38593				+	NMG_SNsurr.	+	NMG_SNsurr.	5	5	5	53.4	53.4	53.4	11.428	0	36.079	83565000	6	21	9193200	11236000	7020200	8008900	13928000	2016900	920230	2179500	1733400	12102000	5521400	13077000	10400000	6929500	6607200	5679700	4086400	4234700	3816100	2755700	2385400	3233100	2737400	53.4	53.4
O76003	Glutaredoxin-3	GLRX3	3.38271e-05	2.60434e-05	1.29887								2	2	2	7.2	7.2	7.2	37.432	0.0083485	1.8749	4034700	18	2	0	0	0	0	224150	16102	9718.8	45280	55456	289830	174940	815030	998210	237100	303610	363440	0	273910	79040	67572	202380	0	229630	3.3	3.3
O76024;H0Y9G5	Wolframin	WFS1	6.36283e-05	7.32471e-05	0.868681								10	10	10	14.9	14.9	14.9	100.29	0	13.837	13730000	37	33	647950	811590	1034200	0	371090	33059	17940	66142	37013	1223200	663760	2447200	1369500	1712100	844060	991740	374330	436780	1609200	173620	155200	300400	1429400	3.5	3.6
O76041	Nebulette	NEBL	0	5.82126e-06	0								2	2	2	2.9	2.9	2.9	116.45	0	4.3633	1004200	64	2	0	0	0	0	15691	0	0	0	6716.2	0	0	0	429840	0	0	0	0	0	0	574400	0	0	0	0	0
O76054;B3KRD8;H7C417;C9JZI9;Q9UDX4;C9JYY7;F8WEE7;C9JTM4	SEC14-like protein 2	SEC14L2	9.73945e-05	0.000270744	0.359729				+	NMG_SNsurr.	+	NMG_SNsurr.	8	8	8	27	27	27	46.145	0	17.031	23690000	18	17	1024300	774830	1520600	1151400	1316100	106880	60467	330230	280250	1923800	1088400	5944100	5044500	1140600	726570	708580	315260	320170	1197900	2048600	807490	1685900	738520	15.6	12.9
O76070	Gamma-synuclein	SNCG	0.00226732	0.00414298	0.547267								9	9	9	66.1	66.1	66.1	13.331	0	294.04	174760000	8	113	4659300	5423700	8791000	9247900	21845000	1542600	852630	6269100	3611000	12341000	6821000	50153000	28888000	3468200	12850000	10796000	2658800	3843300	6083800	12013000	7322300	12977000	4542300	66.1	66.1
O76094;D6RDY6;R4GNC1	Signal recognition particle subunit SRP72	SRP72	6.17978e-05	6.8583e-06	9.01066				+	NMG_SNsurr.	+	NMG_SNsurr.	6	6	6	12.1	12.1	12.1	74.605	0	9.445	7239400	32	12	950340	562580	0	388010	226230	54662	8833.8	11676	33923	1749200	282680	373630	1085500	807510	614620	787780	426420	820790	0	117010	0	81431	92759	10.4	3
O94760;B4DYP1	N(G),N(G)-dimethylarginine dimethylaminohydrolase 1	DDAH1	0.00108764	0.0018272	0.595249								12	12	11	49.1	49.1	46.3	31.121	0	235.63	177920000	17	91	5460000	6459000	9608700	11932000	10466000	861720	484850	2538500	2278500	14649000	8242400	43154000	38735000	5464100	9513800	7751800	2682400	7941200	6122200	8033600	5592100	14430000	5603500	48.1	48.1
O94772	Lymphocyte antigen 6H	LY6H	0.000131649	0.000310492	0.424				+	NMG_SNsurr.	+	NMG_SNsurr.	2	2	2	16.4	16.4	16.4	14.669	0	5.3774	9173700	6	13	0	0	1188500	0	1528900	117390	27214	572020	153820	704340	163290	3432100	922900	596890	246510	240220	150380	193620	725030	734350	393720	245500	424810	9.3	9.3
O94811	Tubulin polymerization-promoting protein	TPPP	0.00128493	0.000417528	3.07747								9	9	9	37.9	37.9	37.9	23.693	0	212.23	36813000	11	15	10943000	0	0	4066200	3346600	357840	29222	52983	700190	3936200	321440	582820	7702100	6093100	217570	0	10810000	1562600	256390	85504	58471	3656900	1529900	30.6	37.9
O94819	Kelch repeat and BTB domain-containing protein 11	KBTBD11	0.000379326	0.000360514	1.05218								16	16	16	37.9	37.9	37.9	65.719	0	50.104	73255000	27	80	2096000	2040000	2460800	2402300	2713100	319470	153700	588700	492750	8625600	4149900	15895000	13304000	5821800	4278300	3506100	1654700	3314100	3209500	2021400	1625100	2995000	2853900	25.8	26.6
O94826	Mitochondrial import receptor subunit TOM70	TOMM70A	0.000251717	0.000275006	0.915313								12	12	12	24.5	24.5	24.5	67.454	0	59.265	55206000	32	44	2448400	2968500	2650100	2531500	1725200	182990	109500	435520	198620	5855800	3504100	13937000	6355900	2965200	3790700	2386600	1603200	3390300	2372700	2132500	1475000	3281600	2155700	15.8	13.3
O94856;X6RKN2	Neurofascin	NFASC	2.13685e-05	4.76201e-05	0.448727				+	NMG_SNsurr.	+	NMG_SNsurr.	28	2	2	24.6	2.9	2.9	150.02	0	23.802	13682000	57	13	0	0	0	0	240030	21116	8804.2	63926	45805	1203600	501840	3643800	2610900	668920	486240	382060	259770	362450	877510	807890	697890	577820	600800	19.2	19.8
O94874	E3 UFM1-protein ligase 1	UFL1	1.11896e-05	1.27134e-05	0.880142								3	3	3	4.7	4.7	4.7	89.594	0.0031459	2.6064	3343900	46	4	304640	0	0	0	72693	8172.2	4863.9	12842	9072.9	375920	223740	590750	417350	314850	115290	314870	68750	144250	252520	148450	126340	132950	117830	3.3	1.3
O94903;E5RFX7;H0YBG2;E5RG77	Proline synthase co-transcribed bacterial homolog protein	PROSC	0.000161855	0.000156809	1.03218								5	5	5	22.5	22.5	22.5	30.344	0	11.069	14718000	14	10	1016600	0	1191000	0	1051300	143800	28119	246410	136070	2013100	393670	3449700	1905000	881510	1006300	1051900	445990	672860	763360	699730	544950	604990	284710	17.8	14.5
O94919	Endonuclease domain-containing 1 protein	ENDOD1	0.000148617	0.000382283	0.388761				+	NMG_SNsurr.	+	NMG_SNsurr.	8	8	8	24	24	24	55.016	0	34.331	44843000	24	57	1335400	1355100	2144600	2818700	1868500	115640	65078	382940	546770	2775400	1561900	9190600	13122000	1204600	910200	2208300	949530	951160	2649700	2766400	2366300	2296200	1890500	16.6	18.8
O94925;B7Z509;H7BZD1;C9JIJ6;B8ZZA8;H7C201;Q9UI32;A0A087X004	Glutaminase kidney isoform, mitochondrial	GLS	0.000587064	0.000272933	2.15094				+	NMG_SNsurr.	+	NMG_SNsurr.	21	21	21	43	43	43	73.46	0	215.57	105780000	34	46	7833800	7731200	2942100	2718600	3111300	742370	198960	432320	326860	25241000	6764600	14699000	11113000	10467000	7719400	8124300	4050100	5398000	2477200	3276000	2225100	1763400	2467200	32.4	30.5
O94973;A0A0G2JS82;A0A0G2JQM1;E9PR62;A0A0G2JQA4;A0A0G2JRF9;H0YDE9;H0YEG0;A0A0G2JQT9;A0A0G2JS17;A0A0G2JRS3;E9PNC4;E9PQP4;E9PPY8;M0R2D9;E9PPZ3;E9PS94	AP-2 complex subunit alpha-2	AP2A2	0.000222885	0.000306787	0.726512				+	NMG_SNsurr.			28	18	18	36.6	24.4	24.4	103.96	0	139.24	78425000	47	84	1748800	2033700	2131700	2514900	1668600	197390	76902	300460	289520	9277500	3614400	14122000	13608000	4839800	3713300	5068200	1723500	3629800	4998800	3020100	2810300	4058700	3940900	25.1	24.3
O95057;K7EN06	GTP-binding protein Di-Ras1	DIRAS1	0.000216719	0.00016594	1.306								5	5	5	28.3	28.3	28.3	22.329	0	9.5592	11899000	12	18	1073800	914200	0	608670	991590	157900	78868	26761	133710	1894800	946420	321130	1604500	1161300	1006400	871230	594060	912610	467420	527440	330360	564140	697270	23.2	17.7
O95140;Q8IWA4;Q5JXC5;H7C5H5	Mitofusin-2	MFN2	4.69545e-05	2.66296e-05	1.76324				+	NMG_SNsurr.			3	3	3	5.8	5.8	5.8	86.401	0	8.5017	10259000	39	15	1061600	1333000	0	0	263040	60191	22324	51620	10997	2347500	870620	2013200	428860	1109800	701570	544380	431510	445520	449210	211250	249100	288280	167900	5.8	3.2
O95167;Q6FGG4;H7C0D7;S4R3I5;H7C2R1;A8MVM8;S4R3T6;A8MYJ8	NADH dehydrogenase [ubiquinone] 1 alpha subcomplex subunit 3	NDUFA3	0.000117887	0.000131444	0.896862								2	2	2	21.4	21.4	21.4	9.2787	0	4.3349	3765700	4	4	0	0	0	0	941430	0	155120	0	389080	0	620480	0	1556300	308030	277110	0	193540	0	413950	396270	0	0	0	0	13.1
O95168;C9JXQ9;F2Z3P9	NADH dehydrogenase [ubiquinone] 1 beta subcomplex subunit 4	NDUFB4	0.00171959	0.00110599	1.5548								5	5	5	48.1	48.1	48.1	15.208	0	17.47	64307000	6	39	3271700	4211200	2304200	3028300	10718000	1773300	957810	1876900	1821400	10640000	5746900	11262000	10928000	5593900	2704500	2224200	3068200	3766800	1006900	1144500	1140500	2139600	2941900	48.1	41.1
O95169;E9PIZ8;K9J7I2;E9PQ68	NADH dehydrogenase [ubiquinone] 1 beta subcomplex subunit 8, mitochondrial	NDUFB8	0.000274737	0.000312822	0.878253								2	2	2	10.8	10.8	10.8	21.766	0.0019747	2.6531	12934000	8	4	0	0	0	0	1616800	193930	134660	0	449420	1551400	1077300	0	3595400	793230	439610	571710	960800	689190	752300	516010	392480	761220	833420	5.9	5.9
O95182;M0R0N0;M0R1K9	NADH dehydrogenase [ubiquinone] 1 alpha subcomplex subunit 7	NDUFA7	0.000137694	0.000250938	0.548717								5	5	5	43.4	43.4	43.4	12.551	0	18.778	10240000	7	16	362750	338170	876630	334290	1462900	153320	71175	547930	139270	1073200	498230	3835500	974860	525090	101520	79903	395730	408350	604210	460270	108920	444170	730400	42.5	43.4
O95197	Reticulon-3	RTN3	0.00110956	0.0011698	0.948505								11	11	11	17.6	17.6	17.6	112.61	0	66.798	322750000	41	70	29145000	26708000	26093000	27386000	7872000	1053400	438320	1779700	1099600	43190000	17971000	72967000	45082000	19843000	21584000	16435000	9234000	13878000	13420000	13974000	10021000	16097000	9055000	9.1	11.2
O95202	LETM1 and EF-hand domain-containing protein 1, mitochondrial	LETM1	0.000193337	0.000204765	0.944188								10	10	10	16.1	16.1	16.1	83.353	0	61.452	44952000	38	95	1119500	1677000	911390	1317000	1183000	137100	102010	188860	162410	5209800	3876300	7176700	6171600	2975000	2638200	2987600	2284900	1647400	2139300	1839200	2284600	2026600	1695100	11.5	13.3
O95248;Q86WG5;H0Y5W8	Myotubularin-related protein 5	SBF1	2.01943e-06	9.0402e-06	0.223383								5	5	5	4	4	4	208.44	0	8.2979	2738800	89	6	0	0	0	0	30773	0	0	5922.6	9875.5	0	0	527110	878920	97989	55872	0	0	170780	80096	113180	147480	76236	591180	0	0
O95292;E5RK64	Vesicle-associated membrane protein-associated protein B/C	VAPB	0.00113193	0.000494728	2.28799				+	NMG_SNsurr.	+	NMG_SNsurr.	10	10	9	38.3	38.3	38.3	27.228	0	58.458	70587000	13	67	4982400	4207000	2725800	2417800	5429700	1065500	349800	900160	527400	13851000	4547300	11702000	6856200	7485400	3527200	5148900	3712000	5511000	2226000	677070	1512200	1369400	2460400	27.6	23.5
O95298;E9PM14;A0A087WUM3;E9PQ53;E9PRJ5;E9PRQ4;A0A087WY27	NADH dehydrogenase [ubiquinone] 1 subunit C2;NADH dehydrogenase [ubiquinone] 1 subunit C2, isoform 2	NDUFC2;KCTD14;NDUFC2-KCTD14	0.000810356	0.000496202	1.63312								5	5	5	30.3	30.3	30.3	14.187	0	7.9635	31962000	8	23	1856100	1822300	2855700	1491300	3995300	515610	385420	794320	274580	4124900	3083400	6354600	2196600	2895800	2717900	2070800	2007400	1369000	605720	1271400	591190	1211200	1462600	24.4	30.3
O95336;M0R261;M0R1L2;M0R0U3	6-phosphogluconolactonase	PGLS	0.000620877	0.000824218	0.753292								9	9	9	54.3	54.3	54.3	27.547	0	37.413	65609000	13	48	2221100	2770000	3573200	5081900	5046800	313940	529040	1177400	787580	4081300	6877600	15306000	10239000	2294600	6499100	2500700	1912000	1144000	4286400	5143100	1747100	2378300	1200300	27.9	43.8
O95373;E9PLB2	Importin-7	IPO7	6.91921e-05	6.28638e-05	1.10067								5	5	5	6	6	6	119.52	0	16.725	18649000	40	32	990240	1125500	926520	1024700	466230	64264	40070	38832	118360	2570500	1602800	1553300	4734300	949500	1092800	1355300	554940	967280	633840	766320	610500	647640	610350	4.7	4.7
Q5H8X8;O95399	Urotensin-2	UTS2	0.00147865	0.000360133	4.10585				+	NMG_SNsurr.	+	NMG_SNsurr.	1	1	1	5.8	5.8	5.8	16.276	0.0076559	1.917	37657000	6	14	0	0	0	0	6276200	1244800	516250	892840	637650	7468900	3097500	5357000	3825900	2415500	3483500	4083300	2494600	2730600	0	1003000	929330	768240	0	5.8	5.8
O95433;G3V438;H0YJU2;H0YJG7;H0YJ63	Activator of 90 kDa heat shock protein ATPase homolog 1	AHSA1	0.00015851	0.000227096	0.697986								5	5	5	22.2	22.2	22.2	38.274	0	40.863	32424000	22	30	1689200	1760200	1845800	1684000	1473800	240970	111220	354170	174970	5301400	2446800	7791800	3849400	1864100	1255900	2310300	419240	732850	1549000	1236000	1606000	913180	1147800	22.2	22.2
O95486	Protein transport protein Sec24A	SEC24A	9.14063e-06	0	#DIV/0!				+	NMG_SNsurr.	+	NMG_SNsurr.	2	2	2	2.6	2.6	2.6	119.75	0.00041789	3.1581	789740	33	2	0	0	0	0	23932	4558.5	2941.2	0	0	150430	97059	0	0	165580	101090	124150	56021	95411	0	0	0	0	0	1.2	1.2
O95487	Protein transport protein Sec24B	SEC24B	3.57856e-05	2.55157e-06	14.0249				+	NMG_SNsurr.	+	NMG_SNsurr.	3	3	3	3.5	3.5	3.5	137.42	0	6.2994	3810700	33	8	526230	494970	0	0	115480	35894	14691	0	0	1184500	484810	0	0	380110	386360	471530	285140	509190	0	41257	21580	0	46254	3.5	3.5
O95563;Q5R3B4	Mitochondrial pyruvate carrier 2	MPC2	0.000218973	0.000222948	0.982172								3	3	3	25.2	25.2	25.2	14.279	0	6.3019	12373000	8	18	992860	686610	703520	720350	1546700	217080	56793	364850	198550	1736700	454350	2918800	1588400	827550	1114300	330250	158120	790310	512100	870550	78911	303340	689780	25.2	18.9
O95573;F5GWH2	Long-chain-fatty-acid--CoA ligase 3	ACSL3	7.28551e-05	1.34403e-05	5.42065				+	NMG_SNsurr.	+	NMG_SNsurr.	9	7	7	17.1	13.1	13.1	80.419	0	12.482	8361700	31	14	835550	752410	0	0	269730	62306	29111	19292	13728	1931500	902430	598050	425570	627250	700940	1326800	555420	735680	208370	88497	77390	102710	81117	14.4	13.1
O95613	Pericentrin	PCNT	0	1.64674e-05	0								2	2	2	0.6	0.6	0.6	378.03	0.00080064	2.7818	9895900	188	4	0	0	0	0	52638	0	0	0	32723	0	0	0	6151900	0	0	0	0	0	0	0	0	2044700	1699300	0	0
O95622;B3KWA8;C9JRT8	Adenylate cyclase type 5	ADCY5	9.8287e-06	3.87466e-05	0.253666								4	4	4	4.8	4.8	4.8	138.91	0	6.8115	5763200	47	17	0	0	524870	366080	122620	4038.2	0	27363	22644	189800	0	1286100	1064300	344730	360030	56493	55364	53654	637280	46753	103690	457350	1107700	3.3	0
O95671	N-acetylserotonin O-methyltransferase-like protein	ASMTL	6.39849e-05	6.10959e-05	1.04729								5	5	5	14.5	14.5	14.5	68.856	0	11.732	11953000	29	11	754750	485180	803110	465880	412180	76666	29586	88658	19226	2223300	858000	2571100	557540	1010000	628730	874460	172830	765470	434770	400590	227230	734030	495280	10.3	14.5
O95674	Phosphatidate cytidylyltransferase 2	CDS2	0.000415958	5.59929e-05	7.42877				+	NMG_SNsurr.	+	NMG_SNsurr.	3	3	3	16	16	16	51.417	0	69.225	23205000	16	15	3982100	1653700	668770	0	1450300	399250	109990	121780	43347	6388000	1759800	1948400	693550	3643300	1422100	1289700	1708500	3200800	327140	0	119950	102470	600830	16	16
O95716	Ras-related protein Rab-3D	RAB3D	0.000586507	0.000682721	0.859073								4	1	1	21	5	5	24.267	0.00080128	2.7831	57325000	14	14	0	0	0	0	4094700	473280	225800	675310	816160	6626000	3161200	9454300	11426000	4285200	3180200	3082800	2041500	1859800	2649600	1723900	2139800	3795800	1899100	21	21
O95741;H0YLV2;H0YNP2;H0YNX4;H0YNM7;H0YLM2;H0YKP1;H0YM67;H0YKJ0;H0YK44;Q96A23;Q9UBL6;Q96FN4;H0YLS9	Copine-6	CPNE6	8.75329e-05	0.00015878	0.551286								13	13	12	36.6	36.6	35	61.99	0	40.384	31825000	31	45	740260	700500	1210600	841090	1026600	84569	57813	329520	185920	2621600	1792200	10215000	5763500	1782500	1040100	1426400	295980	587810	1370000	605470	788000	1460200	2075800	19	18.5
O95747;C9JIG9	Serine/threonine-protein kinase OSR1	OXSR1	9.7635e-06	4.8111e-05	0.202937				+	NMG_SNsurr.	+	NMG_SNsurr.	4	3	3	9.1	7.8	7.8	58.022	0	4.4398	4145400	25	8	0	374280	353870	402110	165810	0	11588	38251	34999	0	289690	956270	874990	114730	179720	117340	0	67931	376010	185480	274460	309080	399670	0	4.2
O95757;E9PDE8;D6RJ96	Heat shock 70 kDa protein 4L	HSPA4L	0.000245251	0.000244473	1.00318								22	20	19	38	34.4	32.8	94.511	0	119.37	84814000	52	111	2202900	2174000	1911800	2372400	1631000	183250	102580	278660	312610	9528800	5334000	14490000	16256000	5106400	4144200	6213500	2528300	4673300	3968400	3593900	3817000	2603100	2557000	29.8	31.5
O95782	AP-2 complex subunit alpha-1	AP2A1	0.000543386	0.000610627	0.889882								31	31	21	38.4	38.4	26.6	107.54	0	147.85	193470000	53	138	3606500	3350100	3004300	2947500	3650400	443430	194930	766860	493120	23502000	10331000	40643000	26135000	13465000	9580400	10134000	6491600	10668000	9833000	9283800	6190100	8628800	8585000	26.7	29.3
O95817;C9JFK9	BAG family molecular chaperone regulator 3	BAG3	2.77349e-05	7.86423e-05	0.352672				+	NMG_SNsurr.			5	5	5	13.9	13.9	13.9	61.594	0	9.8503	6886900	28	10	0	0	585170	0	245960	12065	0	70680	4033.4	337810	0	1979000	112940	371450	594060	307690	107880	77965	801710	998310	345360	706990	145700	1.2	0
O95831;E9PMA0	Apoptosis-inducing factor 1, mitochondrial	AIFM1	0.000209262	0.000191934	1.09028								12	12	12	25.4	25.4	25.4	66.9	0	41.458	38122000	30	67	951860	1430000	836360	920520	1270700	141050	84436	273230	148580	4231600	2533100	8197000	4457500	2992600	2437400	2008500	1127900	2589000	1517000	1792600	1240700	1040800	1956000	16	22.2
O95861;A6NF51;F8VZG4;F8W1J0;F8VRY7;F8VVW8	3(2),5-bisphosphate nucleotidase 1	BPNT1	6.2299e-05	9.01811e-05	0.690821								4	4	4	17.5	17.5	17.5	33.392	0	9.2812	12488000	20	16	1005500	0	1430800	0	624400	81909	17517	228080	67860	1638200	350350	4561600	1357200	488330	821030	532360	362570	0	845810	382930	607830	154380	385330	14.9	3.6
O95865;A0A140T971;Q5SSV3;Q5SRR8;H0Y7N1	N(G),N(G)-dimethylarginine dimethylaminohydrolase 2	DDAH2	0.000101207	0.000345571	0.29287				+	NMG_SNsurr.	+	NMG_SNsurr.	6	5	5	34.4	31.6	31.6	29.644	0	58.553	20199000	15	29	0	666180	1348800	1496500	1346600	35096	25976	179570	461230	526440	389640	2693500	6918400	740980	1057200	662610	152440	268780	1580500	1847700	1764100	869560	727570	27	28.8
O95900	Probable tRNA pseudouridine synthase 2	TRUB2	0.000525603	0.000302545	1.73727								2	2	2	6.9	6.9	6.9	36.694	0.006625	1.987	56727000	21	11	8176000	6041100	5526100	5226100	2701300	437160	165350	444120	308950	9180300	3472200	9326600	6487900	8484100	3502400	3021900	1868700	3163600	2035100	1220100	1423800	1672900	1867000	6.9	3.3
O95989	Diphosphoinositol polyphosphate phosphohydrolase 1	NUDT3	9.2152e-05	0.000195294	0.471864								2	1	1	14	8.1	8.1	19.471	0	34.127	8739300	9	13	0	0	0	0	971040	0	65829	230990	256160	0	592460	2079000	2305400	0	470430	778310	236760	0	573410	430890	507300	470300	295110	0	14
O96005;K7EJ16	Cleft lip and palate transmembrane protein 1	CLPTM1	0.000126393	4.0169e-05	3.14654				+	NMG_SNsurr.	+	NMG_SNsurr.	2	2	2	5.8	5.8	5.8	76.096	0	16.233	11921000	25	14	2725300	0	0	0	476830	144710	23666	0	39158	3617800	591660	0	978940	1745400	718150	977120	923100	1011100	354370	286620	0	269470	446890	5.8	4.8
O96007	Molybdopterin synthase catalytic subunit	MOCS2	2.03696e-05	2.45437e-05	0.829932								1	1	1	10.6	10.6	10.6	20.944	0.00042409	3.3254	1617700	11	3	0	0	0	0	147060	16190	7437.9	23353	28534	178090	81817	256880	313870	125750	125420	79440	0	100950	85267	94337	93530	0	82320	10.6	10.6
O96008;K7EKG4;K7EJ57	Mitochondrial import receptor subunit TOM40 homolog	TOMM40	9.74799e-05	3.2655e-05	2.98514				+	NMG_SNsurr.	+	NMG_SNsurr.	4	4	4	16.1	16.1	16.1	37.893	0	9.5069	4046800	10	10	553200	743070	0	0	404680	79133	112040	0	0	791330	1120400	0	0	557690	330770	230400	203910	386060	135020	0	0	101640	189600	13	11.6
O96011;H7C3V6	Peroxisomal membrane protein 11B	PEX11B	7.56875e-05	5.75053e-05	1.31618								3	3	3	13.1	13.1	13.1	28.431	0.003141	2.5846	3441800	14	4	0	0	0	0	245840	0	18526	0	16613	0	259370	0	232590	781170	185250	427600	99215	471410	106600	24097	164400	284330	405780	0	9.3
P00167	Cytochrome b5	CYB5A	9.4701e-05	0.000190124	0.4981								1	1	1	15.7	15.7	15.7	15.33	0	16.887	2472100	6	5	0	0	0	0	412020	0	0	0	0	0	0	0	0	0	320120	450270	0	317090	0	252100	387530	443280	301720	0	0
P00338;F5GYU2;F5GXY2;F5GXH2;F5H5J4;F5H6W8;F5GZQ4;F5H8H6;F5GXC7;F5GWW2;F5GXU1	L-lactate dehydrogenase A chain	LDHA	0.00272929	0.00344489	0.792273								14	13	13	43.4	39.8	39.8	36.688	0	120.97	333610000	18	66	28221000	26780000	33040000	27223000	18534000	1781700	875600	3680600	2882900	32070000	15761000	66251000	51892000	17834000	24502000	17352000	10713000	16086000	21620000	17653000	17328000	17297000	7247300	38.6	37.3
P00352;Q5SYQ9;Q5SYQ8;Q5SYQ7	Retinal dehydrogenase 1	ALDH1A1	0.00105646	0.00118019	0.895164								27	24	24	61.5	58.3	58.3	54.861	0	323.31	205960000	22	130	6828600	7206400	6147000	6418900	9362000	1246100	684320	1927300	1991500	27414000	15055000	42400000	43813000	6106800	13129000	15771000	1589600	7620400	5823600	7259400	9360400	5710500	4911400	55.1	55.1
P00367;P49448	Glutamate dehydrogenase 1, mitochondrial;Glutamate dehydrogenase 2, mitochondrial	GLUD1;GLUD2	0.00087753	0.000756543	1.15992								26	26	26	55.2	55.2	55.2	61.397	0	323.31	172460000	31	117	14272000	15778000	10056000	9965600	5563200	747190	390070	1092200	759510	23163000	12092000	33858000	23545000	9308800	14156000	11209000	5253400	8661500	6003800	9889000	4538600	6212300	4567800	47.3	55.2
P00387;B1AHF3	NADH-cytochrome b5 reductase 3;NADH-cytochrome b5 reductase 3 membrane-bound form;NADH-cytochrome b5 reductase 3 soluble form	CYB5R3	0.000939877	0.0012542	0.749386				+	NMG_SNsurr.			11	11	11	54.2	54.2	54.2	34.234	0	102.37	105600000	14	61	7012000	6355400	3963200	4174500	7543000	870810	429360	1569600	1389600	12191000	6011100	21974000	19454000	4795300	5049000	4787800	2641800	5792300	4032700	5764500	3897400	4007800	5202400	36.2	36.2
P00390;A0A2R8YF59;H0YC68	Glutathione reductase, mitochondrial	GSR	0.000259417	0.000422951	0.61335				+	NMG_SNsurr.	+	NMG_SNsurr.	12	12	12	37.9	37.9	37.9	56.256	0	106.63	51122000	22	73	1120500	1378200	1621500	1519400	2323700	226360	115430	630430	331820	4979900	2539500	13870000	7300000	2017600	2578100	2353600	913330	2379700	2857800	2419000	1629800	2812400	2471500	30.5	25.1
P00395	Cytochrome c oxidase subunit 1	MT-CO1	7.60352e-06	3.2255e-05	0.235732								1	1	1	3.3	3.3	3.3	57.041	0	4.3071	1335900	5	2	0	0	0	0	267180	0	0	95229	107120	0	0	476150	535610	0	75493	0	0	0	0	248640	0	0	0	0	0
P00403	Cytochrome c oxidase subunit 2	MT-CO2	0.000233663	0.000350589	0.666487								6	6	6	44.9	44.9	44.9	25.565	0	60.528	12728000	6	15	0	0	1253000	1799100	2121300	73488	0	787630	389130	440930	0	4725800	2334800	200850	778160	0	719570	396730	135590	2617300	92837	23219	262310	18.9	11.5
P00414	Cytochrome c oxidase subunit 3	MT-CO3	0.00373529	0.00401042	0.931397								1	1	1	5.4	5.4	5.4	29.95	0	3.5154	54899000	2	3	0	0	0	0	27450000	4214500	945900	4441700	5693500	8429000	1891800	8883400	11387000	0	2814700	5747100	2059400	2292500	3726400	3739600	0	0	3928100	5.4	5.4
P00488;Q9NQP5;A6PVK5	Coagulation factor XIII A chain	F13A1	7.65573e-06	6.33707e-06	1.20809								2	2	2	3.8	3.8	3.8	83.266	0.0030523	2.3336	1339900	34	4	0	0	0	0	39408	0	0	0	16202	0	0	0	550880	194100	327330	0	0	0	0	100930	111460	55173	0	1.6	1.6
P00491;G3V5M2;G3V2H3	Purine nucleoside phosphorylase	PNP	2.21625e-05	3.41279e-05	0.649395								3	3	3	11.8	11.8	11.8	32.118	0	5.2819	4543100	18	15	0	455820	456590	0	252390	37118	17007	70125	40132	668130	306130	1262300	722380	235050	265610	140350	0	136350	162980	210410	134690	159740	139010	8.3	8.7
P00492	Hypoxanthine-guanine phosphoribosyltransferase	HPRT1	0.000289655	0.000607461	0.476828				+	NMG_SNsurr.	+	NMG_SNsurr.	8	8	8	53.2	53.2	53.2	24.579	0	100.99	44337000	13	37	1321800	1810300	3052000	3388900	3410500	198970	128700	887770	844980	2586600	1673200	11541000	10985000	1722300	2264900	1693400	414850	961940	2507700	2749400	1410700	2439300	1386600	48.2	48.2
P00505	Aspartate aminotransferase, mitochondrial	GOT2	0.000576521	0.000804834	0.716322								20	20	20	49.5	49.5	49.5	47.517	0	323.31	135630000	26	55	4614100	4397200	7737900	7546600	5216700	639960	183790	1404600	876380	16639000	4778700	36519000	22786000	5414900	7750700	4825800	2503300	6249800	4952100	10057000	3346900	4371700	5438500	47.4	36.5
P00558;P07205	Phosphoglycerate kinase 1	PGK1	0.00173415	0.00318405	0.544635				+	NMG_SNsurr.	+	NMG_SNsurr.	26	26	26	69.3	69.3	69.3	44.614	0	323.31	460830000	25	107	20178000	21301000	36980000	39020000	18433000	1524100	777740	4825500	3982300	38102000	19444000	120640000	99558000	17768000	20517000	22146000	7139700	11643000	24252000	22722000	19294000	23476000	14132000	53.2	53.7
P00568;Q5T9B7;H0YID2	Adenylate kinase isoenzyme 1	AK1	0.000339928	0.000840598	0.404389				+	NMG_SNsurr.			10	10	9	58.2	58.2	53.6	21.635	0	34.629	47975000	11	31	2517500	2055300	4185300	3062500	4361400	361480	171500	1199100	833900	3976300	1886500	13190000	9172900	1984100	2282200	1643900	210580	1045200	2355300	5218500	1789000	1995100	1225300	47.9	44.8
P00738;J3QR68;H0Y300;A0A0C4DGL8;J3QLC9;P00739;A0A087WU08;J3KRH2;H3BS21;J3KTC3;A0A0A0MRD9;J3KSV1;J3QQI8;H3BMJ7	Haptoglobin;Haptoglobin alpha chain;Haptoglobin beta chain;Haptoglobin-related protein	HP;HPR	0.000788503	0.000668676	1.1792								17	17	17	42.6	42.6	42.6	45.205	0	96.352	151590000	20	99	5299000	3351800	4612200	3005000	7579700	1410200	476830	2063000	1249900	28204000	9536500	41259000	24998000	8084200	6765100	7295900	1544300	5719600	7010500	3674700	2721300	1328200	3453700	31.5	32
P00915;E5RH81;E5RHP7;E5RIF9;E5RG43;E5RFE7;E5RGU8;E5RFL2;H0YBE2;E5RII2;E5RJF6;E5RG81;E5RJI8	Carbonic anhydrase 1	CA1	0.00038989	0.00078257	0.498217								8	8	8	46.7	46.7	46.7	28.87	0	41.639	77492000	14	44	2403700	2339800	4599900	4018600	5535100	524160	338110	1540100	1399700	7338300	4733600	21561000	19596000	1784200	1982900	2791600	415610	3075000	1784000	3939800	2861600	1000400	4627900	39.5	46.7
P00918;E5RID5;E5RK37	Carbonic anhydrase 2	CA2	0.000960144	0.00147467	0.651091								11	11	11	58.5	58.5	58.5	29.246	0	101.69	130030000	14	42	9637900	6340000	15399000	7343200	9288000	920090	359490	2760900	1552900	12881000	5032900	38653000	21740000	5860200	8363300	5689900	2474900	2185200	7024600	6570900	6035100	4054400	3466200	40.8	37.3
P00966;Q5T6L5;Q5T6L6	Argininosuccinate synthase	ASS1	7.41861e-06	4.53843e-05	0.163462								3	3	3	9	9	9	46.53	0	5.5979	4005000	21	5	0	0	0	0	190710	8877	0	38229	67731	186420	0	802820	1422400	63101	105940	149550	0	0	356270	431120	399570	0	87802	3.4	0
P01009;A0A024R6I7;A0A0G2JRN3;G3V2B9;G3V544;G3V5R8;G3V387;A0A0B4J278	Alpha-1-antitrypsin;Short peptide from AAT	SERPINA1	0.000669578	0.000582793	1.14891								12	12	12	34.4	34.4	34.4	46.736	0	91.228	97138000	23	73	5191600	6006300	3694500	3926800	4223400	675780	408400	616560	583760	15543000	9393200	14181000	13426000	4555500	8165000	4034700	3244300	6764100	4012100	4935400	2333600	4002500	2547800	30.4	30.9
P01011;G3V3A0;G3V595	Alpha-1-antichymotrypsin;Alpha-1-antichymotrypsin His-Pro-less	SERPINA3	0.000686615	0.000474091	1.44828								9	9	9	27.9	27.9	27.9	47.65	0	82.569	73113000	20	81	2901400	3070400	2000100	2347100	3655700	607930	267730	683460	311480	12159000	5354700	13669000	6229600	2830800	6725000	3857200	3740800	5983200	3196800	2372200	785240	3501600	2708100	27.9	27.9
P01019	Angiotensinogen;Angiotensin-1;Angiotensin-2;Angiotensin-3;Angiotensin-4;Angiotensin 1-9;Angiotensin 1-7;Angiotensin 1-5;Angiotensin 1-4	AGT	6.88993e-05	0.000128708	0.535315				+	NMG_SNsurr.			4	4	4	11.1	11.1	11.1	53.154	0	15.1	11795000	18	39	420120	550360	832090	480590	655270	66455	35895	193680	71637	1196200	646110	3486200	1289500	376890	795280	358060	388110	200490	701770	739290	413730	729180	474000	11.1	8.7
P01023;P20742;F8W7L3;CON__ENSEMBL:ENSBTAP00000024146;H0YFH1	Alpha-2-macroglobulin	A2M	0.000400979	0.000371314	1.07989								34	34	34	34.5	34.5	34.5	163.29	0	151.94	178460000	69	215	3453300	3747500	2876000	3037000	2586400	408390	182770	444660	325540	28179000	12611000	30681000	22462000	10807000	14680000	12931000	3087900	9753000	8288700	5880300	6586000	5711500	6799600	25.7	29.6
P01024;M0QYC8;CON__Q2UVX4;M0QXZ3;M0R1Q1	Complement C3;Complement C3 beta chain;C3-beta-c;Complement C3 alpha chain;C3a anaphylatoxin;Acylation stimulating protein;Complement C3b alpha chain;Complement C3c alpha chain fragment 1;Complement C3dg fragment;Complement C3g fragment;Complement C3d fragment;Complement C3f fragment;Complement C3c alpha chain fragment 2	C3	0.000122094	0.000121556	1.00442								24	24	24	20.7	20.7	20.7	187.15	0	82.454	87042000	95	106	2051500	2106100	1331500	1345500	916230	152550	83717	181550	125750	14492000	7953100	17248000	11946000	3232600	4547400	5035600	2299600	5235100	4901700	1500800	2161100	4124900	2363600	14.4	18.3
P01034	Cystatin-C	CST3	0.00151954	0.00125633	1.2095								6	6	6	42.5	42.5	42.5	15.799	0	24.092	58278000	7	55	4644200	4765400	2931800	3270700	8325500	1224700	593680	1444300	835290	8573100	4155700	10110000	5847000	4558000	2858600	3289400	3353200	3728200	2851500	3551400	1735300	1879800	1786700	42.5	42.5
P01112	GTPase HRas;GTPase HRas, N-terminally processed	HRAS	0.000356447	0.000669146	0.53269				+	NMG_SNsurr.			7	7	2	45	45	11.1	21.298	0	96.38	34560000	10	49	834260	799630	1466000	1333500	3456000	272490	109300	874590	676670	2724900	1093000	8745900	6766700	2330000	1036200	1435600	593130	1086800	2360900	1323200	1330900	1365700	2367400	44.4	44.4
P01116;G3V4K2;G3V5T7	GTPase KRas;GTPase KRas, N-terminally processed	KRAS	0.000112406	0.000222024	0.50628				+	NMG_SNsurr.	+	NMG_SNsurr.	6	2	1	38.6	11.1	4.8	21.656	0	4.4637	12159000	9	18	1125300	981850	1654700	866330	1351000	152540	75802	418560	209400	1372800	682220	3767100	1884600	210050	457450	485880	132580	532320	686000	534890	393060	477490	542570	38.1	38.1
P01210;E5RFR1	Proenkephalin-A;Synenkephalin;Met-enkephalin;PENK(114-133);PENK(143-183);Met-enkephalin-Arg-Gly-Leu;Leu-enkephalin;PENK(237-258);Met-enkephalin-Arg-Phe	PENK	6.21899e-06	2.07527e-05	0.299672								3	3	3	19.1	19.1	19.1	30.787	0	112.85	1107000	13	0	0	0	0	0	85154	0	10408	0	39114	0	135310	0	508480	0	0	0	0	133530	0	0	0	95981	233700	12	19.1
P01213;A0A494C0X3;A0A494C1J4;A0A494C1U2;A0A494C197;A0A494C0B1;A0A494C0B3	Proenkephalin-B;Alpha-neoendorphin;Beta-neoendorphin;Big dynorphin;Dynorphin A(1-17);Dynorphin A(1-13);Dynorphin A(1-8);Leu-enkephalin;Rimorphin;Leumorphin	PDYN	0.000699734	0.00124918	0.560156								5	5	5	26	26	26	28.385	0	10.452	87787000	12	29	3229500	3226600	4860400	3341300	7315500	914350	208550	2083800	1264600	10972000	2502600	25006000	15175000	3543800	5152100	3088000	1963200	1245100	5654200	562660	2383200	6539700	3999000	16.5	16.5
P01834;A0A5H1ZRQ3	Ig kappa chain C region	IGKC	0.0020556	0.00219306	0.937317								6	6	6	79.4	79.4	79.4	11.765	0	185.83	81665000	5	120	4487300	4201900	3342000	3695100	16333000	2592800	1266400	3212300	2673100	12964000	6331800	16061000	13365000	4049500	6105800	2798300	1584800	3959200	4267900	2862700	3056900	1673200	2583900	79.4	79.4
P01871	Ig mu chain C region	IGHM	1.63038e-05	1.30047e-05	1.25368								1	1	1	3.5	3.5	3.5	49.439	0	3.8735	1824100	25	8	0	0	0	0	72965	14352	10539	0	0	358800	263470	0	0	66008	297760	140840	0	260840	97179	117410	54246	0	167570	3.5	3.5
P02042;E9PFT6;CON__Q3SX09;P02100;C9JRG0;CON__P02070	Hemoglobin subunit delta	HBD	0.000186662	0.000338678	0.551149								12	6	2	87.1	53.1	16.3	16.055	0	53.072	25871000	11	21	2017700	1757600	3516100	2993000	2351900	265410	101210	742230	464230	2919500	1113300	8164500	5106500	552120	752180	1020900	422390	861350	662320	1971300	1006200	482060	836410	74.1	87.1
P02452	Collagen alpha-1(I) chain	COL1A1	0	1.72041e-06	0								2	2	2	2.1	2.1	2.1	138.94	0.0004122	3.04	580820	70	1	0	0	0	0	8297.4	0	0	5647.4	0	0	0	395320	0	0	0	0	0	0	185500	0	0	0	0	0.8	0.8
P02545;Q3BDU5;Q5TCI8;H0YAB0;A0A0C4DGC5	Prelamin-A/C;Lamin-A/C	LMNA	0.000491839	0.000437583	1.12399								27	27	27	42.5	42.5	42.5	74.139	0	89.595	142620000	41	123	2852300	2808900	2801600	3006400	3478600	489690	188960	817100	530510	20077000	7747200	33501000	21751000	10646000	6383000	7991100	4126400	6690600	4596400	7279200	4336600	4351200	3145000	36.1	27.1
P02647;F8W696	Apolipoprotein A-I;Proapolipoprotein A-I;Truncated apolipoprotein A-I	APOA1	0.000208434	0.000361189	0.577077								12	12	12	50.9	50.9	50.9	30.777	0	38.896	37785000	18	47	808170	1089400	1361200	1168800	2099200	209730	113240	544590	396840	3775200	2038300	9802700	7143100	1080800	413460	1087500	285120	3677700	2224200	1263300	1354300	1105700	2534100	31.8	22.8
P02649;H0Y7L5;E9PEV4;E7ERP7;CON__Q03247	Apolipoprotein E	APOE	0.000467797	0.000561033	0.833814								11	11	11	43.5	43.5	43.5	36.154	0	135.45	77547000	22	70	2406400	2119600	3096200	2425500	3524900	469610	162730	804160	556800	10331000	3580100	17691000	12250000	3233900	3706200	4861800	2726800	3253400	2685000	3065300	2329000	3418500	4414300	38.8	40.1
P02671;A0A087WUA0	Fibrinogen alpha chain;Fibrinopeptide A;Fibrinogen alpha chain	FGA	0.000281522	0.000295933	0.951304								10	10	10	14.8	14.8	14.8	94.972	0	42.982	83034000	35	45	3298500	2243600	2983600	2641600	2372400	360460	116580	630730	364790	12616000	4080200	22076000	12768000	4268100	6022500	2219700	2024700	2928300	4619100	3014200	1137000	2812300	2448200	14.8	12.4
P02675;D6REL8;CON__P02676	Fibrinogen beta chain;Fibrinopeptide B;Fibrinogen beta chain	FGB	0.000375239	0.000323328	1.16055								12	12	12	32.4	32.4	32.4	55.928	0	150.22	80018000	29	71	3364800	2408900	2771100	1944200	2759200	519360	133310	540700	448500	15062000	3865900	15680000	13007000	4574400	7225800	2614500	2201600	2793700	4823400	3221500	740110	1938300	2270500	24.6	20.8
P02689;P15090;E5RIR0;E5RH45	Myelin P2 protein	PMP2	0.00288368	0.00505424	0.570546								10	10	9	53.8	53.8	48.5	14.909	0	107.88	254160000	8	38	10061000	6937000	27669000	22176000	31770000	2382900	731830	10699000	6317200	19063000	5854700	85592000	50537000	20640000	5709800	4630000	4992200	5245800	12371000	10080000	15930000	4109500	9407800	48.5	48.5
P02730;A0A0A0MS98	Band 3 anion transport protein	SLC4A1	1.10324e-05	2.54228e-05	0.433959								4	4	4	5.7	5.7	5.7	101.79	0	8.8776	3630500	32	7	0	306040	0	388250	113450	11381	8239.7	8598.6	31133	364190	263670	275160	996250	166360	50668	300010	0	169200	186620	200300	230000	80944	347100	1.4	4.2
P02747	Complement C1q subcomponent subunit C	C1QC	3.88834e-05	5.19226e-05	0.748873								2	2	2	12.7	12.7	12.7	25.773	0	4.3405	3352300	13	6	440180	0	0	0	257870	62018	0	56252	0	806240	0	731280	0	285680	407340	0	0	264010	197230	0	0	384160	276340	12.7	7.3
P02763;P19652	Alpha-1-acid glycoprotein 1	ORM1	0.000233749	0.00041857	0.558447								6	6	6	33.3	33.3	33.3	23.511	0	19.878	23135000	10	22	1142500	1419100	0	2515700	2313500	162800	122150	374030	662930	1628000	1221500	3740300	6629300	950770	1195800	1485100	476720	188190	2131600	1021400	877330	1178500	410530	14.4	18.4
P02766;A0A087WV45;A0A087WT59	Transthyretin	TTR	0.000369739	0.000482253	0.76669								6	6	6	68	68	68	15.887	0	25.389	19622000	6	22	1015300	1671900	957520	1120300	3270300	490810	357400	578380	446610	2944900	2144400	3470300	2679700	983280	822730	1958900	72014	525150	1472200	1339800	662210	349280	197210	43.5	52.4
P02787;F8WEK9;F8WCI6;C9JVG0;C9JB55;H7C5E8;F8WC57	Serotransferrin	TF	0.00039125	0.000530985	0.736838								21	21	21	34.8	34.8	34.8	77.063	0	157.58	173520000	40	115	3766700	3165400	4403400	5224200	4338000	639220	194890	1233500	861890	25569000	7795700	49339000	34476000	6517800	9007600	5692100	2116200	5312700	6854000	6125300	6134400	5392700	3187400	29.4	22.1
P02790;Q9BS19	Hemopexin	HPX	9.69848e-05	0.000119964	0.808447								5	5	5	16.7	16.7	16.7	51.676	0	30.905	19223000	22	40	1321400	1186200	913320	840490	873760	178320	54181	186670	113670	3923000	1192000	4106800	2500700	176370	799090	1469200	36779	1500700	1294700	550520	634230	376150	662500	14.3	11.9
P02792	Ferritin light chain	FTL	0.00150432	0.00106422	1.41355								8	8	8	54.3	54.3	54.3	20.019	0	323.31	81419000	8	5	9900900	0	6414200	0	10177000	2311500	168590	2176500	1088800	18492000	1348700	17412000	8710500	3896600	9190000	6761200	623330	2774900	1569000	6926500	0	0	3713500	45.7	45.7
P02794;G3V192;G3V1D1;E9PRK8;E9PPQ4;E9PKY7;E9PQR3;E9PKM5;E9PK45	Ferritin heavy chain;Ferritin heavy chain, N-terminally processed;Ferritin	FTH1	0.0108324	0.0154164	0.702654								14	14	14	71.6	71.6	71.6	21.225	0	323.31	1018600000	11	132	50248000	32048000	82661000	68358000	92599000	10347000	3063800	23227000	15598000	113820000	33701000	255500000	171580000	39237000	33262000	107200000	14255000	30758000	61619000	36340000	54227000	41297000	25796000	59.6	59.6
P03886	NADH-ubiquinone oxidoreductase chain 1	MT-ND1	3.81843e-05	8.6062e-05	0.443684								1	1	1	6.3	6.3	6.3	35.66	0	5.9767	3155600	6	2	0	0	0	0	525930	0	0	324400	0	0	0	1946400	0	0	327830	0	0	105730	0	692380	0	0	83201	0	0
P03905	NADH-ubiquinone oxidoreductase chain 4	MT-ND4	0.000124157	0.000284091	0.437034								3	3	3	8.3	8.3	8.3	51.58	0	18.016	12999000	9	19	0	0	1260200	1540800	1444300	111070	46035	353450	315630	999590	414310	3181100	2840600	456540	616970	398170	229210	294440	538780	1848000	309190	485920	385880	2.2	2.2
P03915	NADH-ubiquinone oxidoreductase chain 5	MT-ND5	0.000302861	0.000344229	0.879822								5	5	5	10.4	10.4	10.4	67.026	0	81.385	24268000	12	37	1089300	1517400	1491700	1581100	2022300	120890	109540	562570	257910	1450600	1314500	6750800	3094900	1116900	1821900	685870	896800	1657600	1148200	1421900	575810	1267400	1064800	5.8	8
P03928	ATP synthase protein 8	MT-ATP8	0.000482193	0.000167102	2.88561								2	2	2	29.4	29.4	29.4	7.9916	0	9.2631	10517000	4	14	1126000	671790	1030200	300850	2629300	385270	76675	528600	571380	1541100	306700	2114400	2285500	1534900	456780	442940	530090	393010	386220	73149	0	134100	318220	13.2	13.2
P04040	Catalase	CAT	0.000138061	0.000202235	0.682677								11	11	11	25	25	25	59.755	0	28.189	33379000	29	70	907400	1170300	924780	1347700	1151000	138890	89761	208680	198250	4027900	2603100	6051600	5749300	633960	1372200	2448900	633680	2049000	1885900	2156800	1390500	842580	1534100	16.9	20.5
P04066	Tissue alpha-L-fucosidase	FUCA1	4.72097e-05	2.76032e-06	17.103								2	2	2	4.7	4.7	4.7	53.688	0.0019802	2.664	1798200	20	9	0	0	0	0	89912	16321	0	0	0	326410	0	0	0	231180	400430	117690	539860	114190	0	29983	38496	0	0	2.4	4.7
P04075;J3KPS3;H3BQN4;H3BPS8;H3BUH7;H3BR04;H3BMQ8;H3BU78;H3BR68;P05062;A0A087WXX2;A0A3B3IS80	Fructose-bisphosphate aldolase A;Fructose-bisphosphate aldolase	ALDOA	0.000566608	0.00022885	2.4759								25	22	22	78.3	68.7	68.7	39.42	0	323.31	56272000	22	55	3948700	3985300	2746100	1645500	2557800	403070	200880	282390	358760	8867500	4419300	6212500	7892700	3848400	4930200	3075100	1144900	9172200	1546100	1613000	758600	688090	2103300	70.6	70.3
P04080;A0A1W2PQG6;A0A1W2PS52	Cystatin-B	CSTB	0.000872956	0.000543864	1.6051								5	5	5	79.6	79.6	79.6	11.139	0	36.884	26864000	5	14	0	0	0	0	5372900	1092700	393160	608430	888470	5463600	1965800	3042200	4442300	2609900	2527600	1860800	0	1519000	525880	556410	720520	879250	751090	55.1	79.6
P04083;Q5T3N1;Q5T3N0	Annexin A1;Annexin	ANXA1	3.90237e-05	0.000121985	0.319906								5	5	5	23.4	23.4	23.4	38.714	0	51.53	10388000	19	17	482060	449290	559560	946160	546740	49538	27394	105410	117290	941220	520480	2002800	2228500	267200	412970	516910	58094	166900	1910700	543790	441370	288500	88611	14.7	14.2
P04179;F5H3C5;F5H4R2;F5GYZ5;G8JLJ2;G5E9P6;F5GXZ9	Superoxide dismutase [Mn], mitochondrial	SOD2	0.00114467	0.00116931	0.978922								9	9	9	51.4	51.4	51.4	24.75	0	157.89	91194000	12	31	3509000	3515900	10324000	4603900	7599500	856790	351410	1889800	1035300	10281000	4216900	22677000	12423000	3544600	5459900	4704600	3868100	5597300	4674400	3447200	2636000	3472900	4190200	40.1	51.4
[truncated: 1,499 more rows]
[truncated: 110 more columns]

## Sheet: Intensity Plot
Protein names	Gene names	normalized mean iBAQ NMG	Rank NMG	Protein names	Gene names	normalized mean iBAQ SNsurr.	Rank SNsurr.
Thymosin beta-4;Hematopoietic system regulatory peptide	TMSB4X	0.0280286	1	Tubulin alpha-1A chain;Tubulin alpha-3E chain	TUBA1A;TUBA3E	0.0296116	1
[truncated: 2,692 more rows]

## Sheet: Proteins exclusive in NMG
Protein IDs	Protein names	Gene names
[truncated: 167 more rows]

[truncated: 4 more sheets: GO-Terms exclusive in NMGs, Exclusive in SNsurr., GO-Terms exclusive in SNsurr., Information]
