# Supplementary material for: Neuromelanin granules of the substantia nigra: proteomic profile provides links to tyrosine hydroxylase, stress granules and lysosomes
Source: J Neural Transm (Vienna). 2022 Jul 19;129(10):1257–70. doi: 10.1007/s00702-022-02530-4 (PMC9468065; doi:10.1007/s00702-022-02530-4)
Supplement: Supplementary file 2 — Supplementary file2 (XLSX 1200 KB) [file 702_2022_2530_MOESM2_ESM.xlsx]

## Sheet: results quantitative comparison
Protein names	Gene names	p-value	q-value	fold change (SNsurr./NMG)	fold change (NMG/SNsurr.)	LFQ intensity NMG 11	LFQ intensity NMG 13	LFQ intensity NMG 15	LFQ intensity NMG 17	LFQ intensity NMG 9	LFQ intensity SNsurr. 11	LFQ intensity SNsurr. 13	LFQ intensity SNsurr. 15	LFQ intensity SNsurr. 17	LFQ intensity SNsurr. 9	Only identified by site	Reverse	Potential contaminant	Student's T-test Significant NMG_SNsurr.	Student's T-test significant	Student's T-test Significant NMG_SNsurr.	Student's T-test significant_	Peptides	Razor + unique peptides	Unique peptides	Sequence coverage [%]	Unique + razor sequence coverage [%]	Unique sequence coverage [%]	Mol. weight [kDa]	Q-value	Score	Intensity	iBAQ peptides	MS/MS count	LFQ intensity MM NMG	LFQ intensity MM NMG 1	LFQ intensity MM SNsurr.	LFQ intensity MM SNsurr. 1	iBAQ	iBAQ MM NMG	iBAQ MM NMG 1	iBAQ MM SNsurr.	iBAQ MM SNsurr. 1	iBAQ NMG 11	iBAQ NMG 13	iBAQ NMG 15	iBAQ NMG 17	iBAQ NMG 9	iBAQ SNsurr. 11
T	T					#!{Type}E	E	E	E	E	E	E	E	E	E	C	C	C	C	C	C	C	N	N	N	N	N	N	N	N	N	N	N	N	N	N	N	N	N	N	N	N	N	N	N	N	N	N	N
						#!{C:Group1}NMG	NMG	NMG	NMG	NMG	SNsurr.	SNsurr.	SNsurr.	SNsurr.	SNsurr.
Serpin B6	SERPINB6	0.487057	0.408284	1.11003	0.900876	19.8324	21.2462	21.43	20.334	20.5754	20.582	21.135	21.113	20.7959	20.5452								8	8	7	28.5	28.5	26.3	42.621	0	63.195	41527000	21	38	1715600	2008300	1423500	2370100	1977500	216650	87579	442800	342780	74293	164390	145920	23506	77637	71802
EH domain-containing protein 1	EHD1	0.00144555	0.0021844	1.77773	0.562514	19.475	19.1934	19.4306	19.4172	19.3069	20.0772	20.0406	20.5792	20.375	19.9014				+	NMG_SNsurr.	+	NMG_SNsurr.	11	4	4	23.4	11	11	60.626	0	28.688	14983000	29	21	809900	697050	793770	1176200	516640	39173	34336	59069	124760	28380	15203	25637	12921	10129	39377
Proteasome subunit alpha type-2;Proteasome subunit alpha type	PSMA2	0.985467	0.989713	0.996841	1.00317	19.8131	19.5383	20.0319	20.9076	20.5993	20.2459	19.8455	20.1819	20.0103	20.5838								6	6	6	42.3	42.3	42.3	25.898	0	25.122	25859000	10	41	755590	1094700	676110	852830	2585900	266310	191820	437900	314220	101630	144180	186140	103070	220990	175570
Large proline-rich protein BAG6	BAG6;BAT3	0.0225155	0.0125	0.684506	1.46091	19.6529	19.2736	19.8126	20.2125	19.7543	19.1748	18.7618	19.354	19.108	19.573				+	NMG_SNsurr.			8	8	8	12.6	12.6	12.6	119.41	0	19.168	15013000	32	33	614290	886160	483070	539340	469150	82268	39729	36257	62577	48095	29869	24511	29135	42147	13468
Calpain small subunit 1	CAPNS1	0.00192408	0.002525	1.38861	0.720147	20.7609	20.6221	20.9436	20.8336	20.9982	21.271	21.1999	21.5786	21.1273	21.3499				+	NMG_SNsurr.	+	NMG_SNsurr.	7	7	7	43.3	43.3	43.3	28.315	0	38.151	45613000	11	59	1652600	1808800	2149400	2738000	4146600	340660	157930	1170500	665920	216300	189480	154950	82771	231640	168980
Phospholipid hydroperoxide glutathione peroxidase, mitochondrial;Glutathione peroxidase	GPX4	0.0148653	0.00776471	0.768494	1.30125	22.6984	22.6145	22.8419	22.598	22.6148	22.4032	22.1247	22.1521	22.4005	22.3874				+	NMG_SNsurr.	+	NMG_SNsurr.	8	8	8	44.7	44.7	44.7	22.174	0	48.377	97618000	12	41	8451500	8836700	5248100	5439700	8134800	1078400	556090	1552800	1401200	617430	438050	588950	212530	351900	324310
Heme oxygenase 2	HMOX2	0.49101	0.412208	1.1811	0.846665	19.3823	20.4204	20.4037	19.5567	20.5985	20.1499	20.4925	20.0568	20.7273	20.1358								5	5	5	27.8	27.8	27.8	36.032	0	36.44	21136000	18	16	1717100	1726800	1287800	1677400	1174200	156970	90897	159810	292900	35722	98946	52558	28309	62365	34665
GRIP1-associated protein 1	GRIPAP1	0.00213871	0.00246341	0.523657	1.90965	20.9155	20.9047	20.7158	20.862	21.0958	20.2196	19.5032	20.0358	19.8436	20.2251				+	NMG_SNsurr.	+	NMG_SNsurr.	10	10	10	18.5	18.5	18.5	96.004	0	22.564	28363000	46	51	1677700	1878900	658000	966210	616590	113780	44975	45650	56401	73300	58152	50379	27509	67880	24510
Far upstream element-binding protein 2	KHSRP	0.066272	0.0408244	0.519268	1.92579	20.8507	19.6743	19.8732	21.1596	20.6578	19.3107	19.244	20.1288	19.9312	18.8738				+	NMG_SNsurr.			5	5	5	11.3	11.3	11.3	73.114	0	12.522	16119000	35	27	1094800	1203400	0	822670	460540	68436	39828	50373	68707	51673	28083	22248	31155	41191	8297.6
Polyadenylate-binding protein 1;Polyadenylate-binding protein;Polyadenylate-binding protein 3	PABPC1;PABPC3	0.0141505	0.00729552	0.407401	2.45458	21.9211	20.9464	21.5858	21.8522	22.1953	20.2309	20.5764	20.4861	20.7526	19.9773				+	NMG_SNsurr.	+	NMG_SNsurr.	14	14	8	26.9	26.9	14.6	70.67	0	51.437	70381000	31	78	3616300	3681800	1270500	1247300	2270400	514520	181480	215590	122890	301720	114120	140740	156750	299510	44328
SRA stem-loop-interacting RNA-binding protein, mitochondrial	SLIRP	0.00749052	0.00576119	0.391923	2.55152	20.593	20.7844	20.7557	21.9144	21.0536	19.8626	19.621	19.8626	19.8131	19.185				+	NMG_SNsurr.	+	NMG_SNsurr.	2	2	2	22	22	22	12.349	0	7.8865	23986000	8	17	3067800	3355400	1092300	1408300	2998300	584370	302970	474090	343090	206460	224320	212110	188580	154120	81712
Aromatic-L-amino-acid decarboxylase	DDC	0.0019487	0.00250932	0.305562	3.27266	22.1849	21.74	21.1815	21.4374	21.5718	20.1859	19.5719	20.2786	19.992	19.5349				+	NMG_SNsurr.	+	NMG_SNsurr.	8	8	8	21	21	21	49.697	0	53.512	28738000	23	25	2308400	2332900	0	1149300	1249500	282110	67536	56050	56959	218700	133530	81623	93565	175600	16204
Clathrin heavy chain 1;Clathrin heavy chain	CLTC	0.541086	0.471069	1.03516	0.966038	23.6573	23.3204	23.5561	23.6577	23.6951	23.5558	23.1754	23.7997	23.7562	23.8489								71	71	54	53.5	53.5	43	191.61	0	323.31	470130000	88	287	12453000	12126000	11625000	11695000	5342400	827760	246360	1155300	884880	295950	221160	268870	163080	240260	182130
Lethal(2) giant larvae protein homolog 1	LLGL1	0.00746196	0.00580451	2.07595	0.481708	19.1673	19.501	19.0652	18.7866	19.4698	20.1583	20.4401	20.4478	20.377	19.8357				+	NMG_SNsurr.	+	NMG_SNsurr.	17	17	17	21.6	21.6	21.6	115.42	0	39.237	41075000	37	37	993970	860090	1707500	1631200	1110100	110190	44845	322240	244130	11726	47311	22242	4585.3	28672	54486
Neural cell adhesion molecule 1	NCAM1	0.0136606	0.00713678	1.83071	0.546237	21.9903	21.7325	21.4883	20.8403	21.4854	22.5608	22.133	22.6633	22.3637	22.1781				+	NMG_SNsurr.	+	NMG_SNsurr.	24	24	19	40.9	40.9	35.9	94.573	0	323.31	104550000	37	56	3510900	2797200	6954100	4799300	2825500	350510	101360	597470	540710	200440	120080	95880	52977	75527	202610
	TPM3	0.0886256	0.0531419	1.29483	0.7723	21.0718	21.4606	20.8811	21.0752	21.5037	21.6595	21.3376	21.4705	21.8064	21.5822								14	14	6	42.3	42.3	14.5	26.42	0	132.64	95838000	16	69	2768400	1976800	4236900	3428700	5989800	720200	160460	1885700	1096800	235570	298120	168790	131350	214760	285760
NADH dehydrogenase [ubiquinone] 1 alpha subcomplex subunit 10, mitochondrial	NDUFA10	0.0653421	0.0408608	0.655965	1.52447	21.95	21.6109	22.5003	22.117	21.5757	21.1805	21.2199	21.1198	21.5206	21.6715				+	NMG_SNsurr.			9	9	9	25.1	25.1	25.1	40.75	0	97.455	54613000	18	46	4175800	5682100	2751900	1832800	3034100	489090	314020	505710	288230	239770	178170	300050	120830	126830	86410
ATPase ASNA1	ASNA1	0.66993	0.626866	0.955404	1.04668	21.2689	20.6602	20.9951	21.0645	21.0044	20.9689	20.8633	21.2809	20.5989	20.9521								10	10	10	39.7	39.7	39.7	38.792	0	44.593	49640000	15	45	2095300	1605600	1946900	2086700	3309300	385600	133470	634810	652760	232340	153970	146770	78431	165520	186670
Tumor protein D54	TPD52L2	0.563115	0.494965	0.931422	1.07363	20.6144	18.2266	20.4305	20.3057	19.9665	20.1112	17.9079	20.1771	20.5373	20.2979								3	3	3	21.8	21.8	21.8	22.237	0	11.836	15816000	11	27	1082600	1239000	987350	945440	1437800	203990	83295	289210	242870	147410	20843	90095	38506	67721	62709
UTP--glucose-1-phosphate uridylyltransferase	UGP2	0.00785838	0.00565568	1.3075	0.76482	20.3757	20.915	21.0998	20.8227	20.7919	20.9949	21.1051	21.5836	21.221	21.0344				+	NMG_SNsurr.	+	NMG_SNsurr.	8	8	8	20.9	20.9	20.9	56.94	0	56.481	72443000	28	85	1755400	2071600	1934600	2241100	2587300	280400	160000	634060	443590	105150	142280	152180	66659	78539	116070
Isocitrate dehydrogenase [NAD] subunit beta, mitochondrial;Isocitrate dehydrogenase [NAD] subunit, mitochondrial	IDH3B	0.303844	0.21882	0.867537	1.15269	21.73	21.8295	21.753	21.9978	21.5792	21.6517	21.3846	21.297	21.5265	22.0047								13	13	13	37.7	37.7	37.7	42.183	0	56.057	74501000	21	73	3557900	3138300	3642400	2923300	3547600	534930	150530	762210	482750	161210	296850	184850	61508	201030	142640
Hypoxia up-regulated protein 1	HYOU1	0.000359406	0.00135294	0.176851	5.65446	22.2638	21.9782	22.227	22.3865	22.0513	19.3177	19.5444	19.798	19.436	20.3136				+	NMG_SNsurr.	+	NMG_SNsurr.	25	25	25	32.3	32.3	32.3	111.33	0	125.85	127520000	55	115	4469400	3950200	671360	590830	2318600	529110	226910	114030	80404	319360	245190	264300	180660	228830	24890
Sorting nexin-12	SNX12	0.189936	0.120397	0.843386	1.1857	20.8124	21.0651	20.8627	21.0253	20.324	20.6531	20.5181	21.1775	20.5246	19.9876								6	6	5	50	50	45.7	18.884	0	10.118	25498000	9	31	1971600	1764600	0	1479300	2833100	425950	245590	354770	336900	195170	216640	216030	54138	134260	156100
Serine/threonine-protein kinase PAK 3;Non-specific serine/threonine protein kinase	PAK3	0.0422965	0.0258543	1.35495	0.738037	19.3734	19.2971	19.6274	18.9871	18.685	19.634	19.2942	20.0502	19.6522	19.5306				+	NMG_SNsurr.			9	6	4	25.9	19.1	15.6	62.309	0	11.732	15668000	25	27	391400	0	711740	663910	626700	36086	14009	196230	75829	16497	27999	49054	9813.8	9950.2	38515
ATP-dependent RNA helicase DDX1	DDX1	0.00681462	0.00520463	0.471922	2.11899	21.3315	20.6654	21.0833	21.6493	21.2162	20.041	20.2685	20.2868	20.1801	19.7523				+	NMG_SNsurr.	+	NMG_SNsurr.	13	13	13	23.6	23.6	23.6	82.431	0	88.096	58520000	39	65	2099800	2353000	1160200	1062100	1500500	283990	122920	201110	130700	153290	87445	109680	96715	124380	41858
26S protease regulatory subunit 10B	PSMC6	0.0298363	0.0165767	0.538771	1.85608	20.4016	19.5015	20.1131	19.7236	19.5831	19.6025	19.1018	18.2228	18.7858	19.1487				+	NMG_SNsurr.			8	8	8	23.1	23.1	23.1	44.172	0	16.981	15178000	20	21	967940	1025500	610040	0	758900	156560	58608	66788	27919	97926	62461	104200	14250	56591	33463
	EPB41L3	0.00669637	0.00494574	1.61668	0.61855	22.6511	22.5888	22.2145	22.302	22.7232	23.064	23.3142	23.2838	23.1871	23.0957				+	NMG_SNsurr.	+	NMG_SNsurr.	42	42	1	56.2	56.2	1.9	102.29	0	323.31	380800000	48	233	6801500	5459600	9865800	9341400	7933400	761810	277360	2335400	1257700	393310	331380	265920	141490	398810	417950
WD repeat-containing protein 47	WDR47	0.406912	0.317386	1.07778	0.927837	19.8892	19.7143	19.3762	19.5306	19.763	19.7274	19.5561	19.5201	19.9228	20.0872								5	5	5	8.2	8.2	8.2	101.95	0	11.536	10849000	40	16	637460	826170	868970	0	271210	16629	18370	81138	9856.7	23535	14057	2856.9	5291.7	19752	23526
Protein-L-isoaspartate(D-aspartate) O-methyltransferase;Protein-L-isoaspartate O-methyltransferase	PCMT1	0.183708	0.115292	1.48149	0.674994	20.5801	20.8728	20.7781	21.2216	20.2818	21.1909	22.7285	20.866	21.0158	20.7685								13	13	13	70.5	70.5	70.5	24.636	0	231.3	41560000	11	31	1626000	1677900	4344300	3848100	3778200	207710	102950	931530	709210	197930	225190	107390	130970	100290	230380
FSD1-like protein	FSD1L	0.497587	0.420163	1.1259	0.888178	20.6478	20.1415	20.0111	20.8226	19.7375	20.2411	19.7766	20.4618	21.3507	20.3856								5	5	5	11.5	11.5	11.5	59.578	0	11.076	23906000	30	26	1155800	1437400	1205200	1317400	796860	72639	53441	238310	85934	82258	39686	33951	26046	14810	40552
Abl interactor 1	ABI1	0.00334879	0.00291667	1.32824	0.752874	20.1509	19.5183	19.8606	19.9634	19.4876	20.3924	20.0495	20.3209	20.5127	19.7529				+	NMG_SNsurr.	+	NMG_SNsurr.	5	5	3	12	12	8.5	55.08	0	11.074	17690000	18	30	946820	1072800	1331900	1499800	982800	85499	78499	203810	177340	49038	46022	37717	36431	43076	68508
MAGUK p55 subfamily member 2	MPP2	0.418389	0.327382	0.727986	1.37365	21.0322	20.9178	20.3047	19.8949	20.3099	21.0368	20.7097	20.3426	17.4341	20.6463								8	8	7	15.5	15.5	13.4	64.58	0	11.639	25547000	32	18	0	1295400	0	0	798350	96152	49627	211110	53334	75134	53112	47694	13175	35409	50761
Ig gamma-1 chain C region	IGHG1	0.802531	0.800168	1.05019	0.952208	21.839	22.7271	21.9739	21.2062	21.6124	22.7592	22.6722	22.2672	21.0891	20.9241								10	10	5	44.5	44.5	26.7	36.105	0	88.366	127480000	15	56	6142200	5817300	5945400	5961600	8498700	1128500	517820	2144200	1610200	386820	574870	356470	121580	213230	521570
	MFF	0.0350118	0.0206553	0.654504	1.52787	19.8446	19.3648	19.6101	19.9947	20.3142	19.2434	19.2138	18.3529	19.2292	20.0315				+	NMG_SNsurr.			5	5	1	42.1	42.1	5.9	25.302	0	23.747	12355000	10	22	805800	860270	525980	504430	1235500	254370	100700	125960	85315	105690	43279	101280	76618	156150	33967
cAMP-dependent protein kinase catalytic subunit beta	PRKACB	0.895837	0.901777	1.01918	0.981182	21.8376	22.0153	22.1968	20.9929	21.312	21.7643	21.7073	21.8013	21.6759	21.5428								7	7	3	23.4	23.4	15.1	40.622	0	27.347	95464000	18	71	3772400	3540300	3937900	2715200	5303500	718590	369790	1070300	654150	397340	399940	484340	44277	199160	222530
	NDRG2	0.0618588	0.0390111	1.64113	0.609338	20.1071	21.1481	21.0413	19.061	21.4015	21.4662	21.322	21.2324	20.4728	21.839				+	NMG_SNsurr.			12	12	1	54.2	54.2	6.2	39.544	0	268.02	37851000	14	49	1534300	2102300	1989200	2877300	2703700	231880	135940	647090	482360	72673	154130	123950	19075	167360	149910
Hydroxyacyl-coenzyme A dehydrogenase, mitochondrial	HADH	0.0174241	0.00909497	1.38332	0.722898	21.0437	21.3389	21.2776	20.6763	20.9723	21.8418	21.7487	21.341	21.2433	21.4748				+	NMG_SNsurr.			7	7	7	41.1	41.1	41.1	34.293	0	55.076	47777000	14	57	2423000	2529300	2499000	2405900	3412600	380840	217540	748710	510800	158790	177330	191340	61053	123370	199410
Isovaleryl-CoA dehydrogenase, mitochondrial	IVD	0.884868	0.892019	1.04087	0.960733	20.819	20.6936	20.6534	18.7638	19.9092	20.752	20.2079	19.9656	20.2142	19.9883								8	8	8	21.8	21.8	21.8	46.65	0	28.051	18413000	22	34	1518600	1253500	1558600	1320100	836940	58868	53962	100120	124390	91610	83956	62637	10734	14378	77340
Acyl-CoA-binding protein	DBI	0.0296954	0.0164874	1.83916	0.543726	20.4921	22.8659	20.6078	21.9375	21.7711	21.9775	23.4756	22.0781	22.6616	21.8768				+	NMG_SNsurr.			5	5	5	64.4	64.4	64.4	10.044	0	29.952	99739000	4	35	4939000	4634000	9767100	11148000	24935000	2119800	1131200	7482800	5736300	314320	1740900	418340	468400	549280	684450
Translationally-controlled tumor protein;TPT1-like protein	TPT1	0.424329	0.332938	1.39926	0.714663	19.9037	20.5778	18.691	19.5192	19.9792	19.8833	22.0243	20.5844	18.3493	20.2529								4	4	4	27.3	27.3	27.3	19.595	0	13.105	33936000	8	23	1125100	1117500	3348500	1955600	4242100	442240	210080	1622000	785130	116830	250280	58859	78161	110270	84773
	C21orf33	0.384739	0.293149	1.31339	0.761386	19.9043	22.0951	20.5661	19.0857	20.9037	20.8001	21.42	20.7904	20.73	20.7809								8	8	8	49.3	49.3	49.3	28.17	0	128.33	45072000	14	33	1983800	1448500	2798400	4240800	3219500	218120	120070	739520	804910	60680	390960	177190	6938.2	164460	84634
Nicotinamide phosphoribosyltransferase	NAMPT	0.289996	0.203626	1.1591	0.862735	19.7909	19.8234	20.1754	19.62	20.4047	20.272	20.2685	20.3871	20.0085	19.9433								6	6	6	15.3	15.3	15.3	55.52	0	22.96	20396000	28	34	1279500	1232600	927170	1316700	728420	93235	46773	108880	145970	38671	29184	41257	16086	47232	41499
40S ribosomal protein SA	RPSA	8.4033e-06	0	0.158145	6.32331	23.3207	22.9356	23.1387	23.4727	23.6412	20.8479	20.1724	20.424	21.0403	20.7209				+	NMG_SNsurr.	+	NMG_SNsurr.	10	10	10	43.4	43.4	43.4	32.854	0	138.12	76546000	13	58	10785000	10853000	1255400	1711400	5888200	1421100	679450	346070	353610	628130	475360	510880	511500	684560	67886
ARF GTPase-activating protein GIT1	GIT1	0.922032	0.925386	0.98769	1.01246	19.6997	19.6695	19.446	19.7081	19.2614	19.9753	19.1859	19.3694	19.4487	19.7161								4	4	4	6.7	6.7	6.7	84.34	0	8.1356	12111000	39	24	511100	622950	780500	719950	310540	25219	13930	114490	49939	14863	12706	10894	7676.9	8795.8	18728
Dolichyl-diphosphooligosaccharide--protein glycosyltransferase 48 kDa subunit	DDOST	2.32088e-07	0	0.16546	6.04377	21.2638	21.3866	21.503	21.6298	21.6535	18.5886	18.8958	18.9613	18.9549	19.0588				+	NMG_SNsurr.	+	NMG_SNsurr.	9	9	9	27.6	27.6	27.6	50.8	0	39.839	51737000	20	71	2741500	2979900	238180	400320	2586900	613960	337760	77662	65740	277650	273970	322160	188190	261200	27260
V-type proton ATPase subunit S1	ATP6AP1	0.857734	0.864304	0.980314	1.02008	20.6912	20.0996	20.2367	19.9721	21.0273	20.7538	19.8347	20.1047	20.4828	20.7074								4	4	4	5.3	5.3	5.3	52.025	0	4.9439	17810000	19	15	1025100	750140	1318700	805820	937390	106410	39961	144480	50224	98063	66730	66173	30082	68201	101450
	NCAM1	0.0291466	0.0160278	1.51081	0.661898	20.4458	20.0125	21.3202	21.158	20.5052	20.7595	20.9553	21.5888	21.4971	21.6176				+	NMG_SNsurr.			13	8	8	53.4	39.5	39.5	47.017	0	168.06	29069000	14	41	1421600	1425500	2645400	2779300	2076400	136370	156950	270920	393340	81615	64282	111830	107470	138260	94571
ATP-dependent RNA helicase DDX3X	DDX3X	0.000227446	0.00161404	0.227773	4.39033	22.0477	21.4808	21.9107	21.9218	21.8512	19.4074	19.8494	19.5715	19.8831	19.8291				+	NMG_SNsurr.	+	NMG_SNsurr.	14	14	4	25.7	25.7	7.1	73.243	0	43.023	60764000	39	75	2957000	3076600	614360	512150	1558100	407780	161470	55319	23238	242780	130330	178010	105110	169420	19989
	SPTAN1	0.00102801	0.00275	1.68686	0.592818	22.6704	22.6692	22.7952	22.6117	22.5238	23.4362	23.2166	23.3586	23.5299	23.5006				+	NMG_SNsurr.	+	NMG_SNsurr.	144	144	1	65.3	65.3	0.7	282.83	0	323.31	1168000000	141	677	6904100	8088800	9981000	11983000	8283700	797060	369060	2272400	1474200	401710	384680	319760	122130	295440	399030
	DNM1	0.00208937	0.00249383	1.45457	0.687488	22.3553	21.897	22.1616	21.8815	21.813	22.7745	22.2868	22.6657	22.4545	22.6299				+	NMG_SNsurr.	+	NMG_SNsurr.	37	37	2	52.1	52.1	1.9	94.016	0	323.31	182600000	46	124	4915500	4017200	5010900	5270500	3969500	503470	157640	936570	619020	251380	187950	178630	59326	140000	235190
Unconventional myosin-XVIIIa	MYO18A	0.23392	0.152531	0.838284	1.19291	19.6389	19.6633	19.47	19.5977	19.3404	19.2466	19.385	19.6501	18.7514	19.4046								11	11	11	9	9	9	233.11	0	20.452	13296000	102	20	836790	0	487300	495350	130350	14197	7525.2	20644	11328	11474	12462	8916.7	5863.8	7322.2	9041.8
Leucine-rich glioma-inactivated protein 1	LGI1	0.0414793	0.0259714	1.64364	0.608406	19.1572	19.0664	18.9467	18.988	19.1952	20.0272	19.2207	19.0962	20.0655	20.5283				+	NMG_SNsurr.			6	6	6	12	12	12	63.817	0	18.319	15425000	27	24	480150	562860	677630	1127400	571310	45119	26687	125060	86588	31733	28622	28490	3566.2	11433	45903
Syntaxin-binding protein 1	STXBP1	0.0119823	0.00694534	1.62139	0.616756	24.0384	23.2829	23.3683	23.5427	23.6859	24.4009	23.7167	23.9171	24.4966	24.8731				+	NMG_SNsurr.	+	NMG_SNsurr.	35	35	1	60.1	60.1	2.5	67.568	0	323.31	615380000	31	194	12580000	13117000	18788000	17526000	19851000	2716600	700740	5073500	3291500	1172700	710190	532150	285300	757800	1041200
HLA class I histocompatibility antigen, A-3 alpha chain;Putative HLA class I histocompatibility antigen, alpha chain H	HLA-A;HLA-C;HLA-H	0.123088	0.0740998	1.57501	0.634916	19.7425	19.2561	18.192	20.4055	19.9894	19.8084	19.7109	20.162	20.7369	20.4443								3	3	2	14	14	10.4	40.84	0	14.095	7749500	20	25	0	0	0	0	387470	16450	12073	43050	54383	37918	22940	17665	27972	45420	13679
Heat shock 70 kDa protein 1A;Heat shock 70 kDa protein 1B	HSPA1A;HSPA1B	0.00135109	0.00229851	1.81641	0.550537	20.5644	20.7261	21.1775	21.3934	20.4181	21.6648	21.4221	22.2595	21.9376	21.301				+	NMG_SNsurr.	+	NMG_SNsurr.	22	21	12	48.5	46.5	26.5	70.051	0	224.86	85647000	32	78	1690900	2101300	4196800	4508100	2676500	153320	89183	779120	635850	64657	96308	119390	48482	43934	130680
Microtubule-associated protein tau	MAPT	0.69355	0.661594	0.902095	1.10853	21.2542	21.4657	21.1368	22.0041	21.5694	21.4489	21.5654	21.5996	20.4844	21.5888								16	16	7	30.1	30.1	14.5	78.927	0	138.03	103580000	39	77	3299900	2477100	3000100	1827600	2655800	360810	133930	644250	381570	160640	179630	95476	108420	91997	134750
Protein tweety homolog 1;Protein tweety homolog	TTYH1	0.0187702	0.00980645	1.70406	0.586834	20.5193	20.3614	20.7116	19.3724	20.7068	20.849	21.1063	21.2419	20.8882	21.431				+	NMG_SNsurr.			2	2	2	6	6	6	49.05	0	7.1533	19335000	10	26	1035900	1644000	1522300	2365100	1933500	109680	116170	409890	492270	82943	90903	114320	0	70892	125990
Matrin-3	MATR3	0.0282635	0.0149296	0.328519	3.04396	22.0189	20.2688	20.7576	20.7915	22.1824	19.29	20.0423	19.7114	19.3914	19.5543				+	NMG_SNsurr.			10	10	10	17.9	17.9	17.9	94.622	0	39.642	32082000	38	23	1814500	3330700	598360	518500	844280	157450	85546	41251	52165	112040	74166	87857	39281	99986	17392
Neutral cholesterol ester hydrolase 1	NCEH1	0.133396	0.0818957	0.733878	1.36263	20.9348	20.8146	21.3546	21.0949	21.4458	20.7903	20.0141	20.2885	20.5958	21.724								8	8	8	29.9	29.9	29.9	45.807	0	32.432	35154000	21	46	2355200	2714000	938000	1565000	1674000	322950	142210	123530	148800	145820	152170	163800	58869	126080	85995
Neurexin-3	NRXN3	0.747416	0.738082	0.916358	1.09128	19.3059	19.6737	19.5328	19.4766	20.4869	20.1551	18.5038	19.554	19.8599	19.773								7	7	5	4.9	4.9	3.7	180.6	0	16.759	14203000	71	23	0	1203500	575720	838100	200040	7260	21913	38238	32722	12618	12170	12793	3560.1	16138	14659
CLIP-associating protein 2	CLASP2	0.0687794	0.0422676	1.21692	0.821747	20.0427	19.2422	19.3554	19.1901	19.7047	19.8837	19.6686	19.6782	19.5285	20.1923				+	NMG_SNsurr.			15	15	11	15.8	15.8	12.9	141.06	0	33.254	29013000	74	31	808460	755710	777810	681850	392070	37608	18546	90389	59567	24543	19611	14937	7575.2	17126	24905
Protein kinase C and casein kinase substrate in neurons protein 2	PACSIN2	0.0872521	0.0525099	1.24167	0.805368	19.0182	19.2735	19.5904	19.4112	19.4506	19.5417	19.708	20.1127	19.7093	19.2337								5	5	5	11.9	11.9	11.9	55.738	0	7.9186	16525000	23	23	742890	788890	1124800	892010	718480	73865	40576	248200	95210	17800	23530	29433	18829	30279	33277
Complement C4-A;Complement C4 beta chain;Complement C4-A alpha chain;C4a anaphylatoxin;C4b-A;C4d-A;Complement C4 gamma chain	C4A	0.19984	0.126674	0.875758	1.14187	19.5101	20.1335	19.928	20.6267	19.746	19.5356	19.7185	19.9888	20.558	19.1862								14	14	1	11.7	11.7	1.5	192.78	0	63.226	34752000	80	48	1142600	1383900	982700	1258500	434410	43622	33089	81577	109860	12113	30211	17089	19586	9931.7	12642
Alpha-aminoadipic semialdehyde dehydrogenase	ALDH7A1	0.0293535	0.0162309	1.2753	0.784126	20.9046	22.0297	21.4304	21.1513	20.1283	21.3247	21.9926	21.8504	21.7535	20.4773				+	NMG_SNsurr.			20	20	20	54	54	54	58.486	0	170.48	105760000	24	54	3110000	2568700	4265900	5836500	4406700	473920	186170	1012200	1147800	104030	323040	184530	37489	65610	173970
Rab11 family-interacting protein 5	RAB11FIP5	0.278023	0.194474	0.82907	1.20617	20.0585	18.9811	18.7716	20.5022	19.7176	19.4636	18.8603	19.1208	19.61	19.6242								11	11	11	32.6	32.6	32.6	70.414	0	28.314	15929000	35	32	722790	1492800	0	0	455110	108940	43672	40217	15858	49961	7651.1	14436	46018	49114	18187
Acid ceramidase;Acid ceramidase subunit alpha;Acid ceramidase subunit beta	ASAH1	5.46142e-05	0	0.0808929	12.362	24.9437	25.3472	25.1043	25.7366	25.7023	21.6619	21.7565	21.9874	21.5611	21.7279				+	NMG_SNsurr.	+	NMG_SNsurr.	22	22	22	53.7	53.7	53.7	44.659	0	193.93	241800000	21	84	42701000	51189000	2872600	4548600	11514000	2584300	1848400	254950	347830	984000	1324100	1165700	1379300	1295300	72015
Band 4.1-like protein 1	EPB41L1	0.0652743	0.0409348	1.33753	0.747648	21.8907	21.2578	21.2177	21.6662	21.3788	22.2656	21.341	21.5984	21.878	22.4261				+	NMG_SNsurr.			37	35	34	31.1	29.8	28.9	175.04	0	301.72	136250000	86	134	2454700	2796600	3476800	3759000	1584300	157950	68299	419980	236670	107500	73856	62810	31756	60717	101510
Kinesin-like protein KIF21A	KIF21A	0.036793	0.0213025	0.741352	1.34889	20.9976	20.6208	20.8965	21.3528	21.1679	20.303	20.2001	20.952	20.6334	20.7883				+	NMG_SNsurr.			20	20	20	18.6	18.6	18.6	187.18	0	72.539	72889000	69	88	1709800	1919600	1556900	1478100	1056400	142040	73740	205790	110150	94778	56569	71007	57870	70996	28476
Dihydropyrimidinase-related protein 2	DPYSL2	0.105281	0.0632291	1.54697	0.646427	23.2215	23.7033	23.7211	23.279	24.4546	24.5075	23.6786	24.4539	24.5431	24.3437								38	38	34	71.3	71.3	63.1	73.502	0	323.31	351490000	38	48	18920000	17947000	42606000	57535000	9249800	574020	232030	2104100	2014600	329050	265070	418750	113420	433830	708660
Sideroflexin-3	SFXN3	0.305877	0.220655	0.927247	1.07846	21.0348	21.1594	20.0789	21.2767	21.5128	20.827	21.3694	20.0095	21.1512	21.1604								9	8	8	38	32.1	32.1	35.503	0	30.756	50211000	19	46	2457900	2405900	1706500	1966500	2642700	396330	210270	388850	465070	194460	159450	66694	94360	172630	110970
NAD-dependent malic enzyme, mitochondrial	ME2	0.667614	0.623874	0.912581	1.09579	19.5591	20.8467	21.072	20.6187	21.07	20.3194	20.5091	20.8195	20.7577	20.101								8	8	8	17	17	17	65.443	0	92.067	25904000	28	25	1155000	1934800	1351200	1254300	925130	79300	72903	189930	144480	17324	62249	94584	14322	60507	34816
Tripartite motif-containing protein 3	TRIM3	0.178841	0.11232	0.862547	1.15936	19.2896	19.3925	19.1934	19.8773	19.5684	19.1331	19.2577	19.3901	19.4838	18.9898								6	5	5	13.3	12	12	80.829	0	11.584	10521000	34	12	622260	684470	0	505500	309430	33525	28207	0	34123	33519	30806	28109	22101	30413	14286
Heterogeneous nuclear ribonucleoprotein U	HNRNPU	0.00564284	0.00538397	0.391307	2.55554	22.6662	21.581	21.9625	22.6992	22.8622	21.2399	20.9009	21.034	21.0387	20.7896				+	NMG_SNsurr.	+	NMG_SNsurr.	14	14	14	26.9	26.9	26.9	90.583	0	78.07	95610000	33	84	4551900	4434400	1823900	1884900	2897300	531270	234820	187750	246820	399780	185000	205710	176920	371880	91867
Contactin-2	CNTN2	0.00370359	0.00277228	2.20113	0.454313	19.0459	19.1249	19.0394	19.0367	18.8429	19.5215	20.4153	20.3036	20.0938	20.4468				+	NMG_SNsurr.	+	NMG_SNsurr.	11	11	11	16.2	16.2	16.2	113.39	0	25.788	15952000	48	30	447350	785940	602030	1256800	332330	18357	5260.3	42313	84043	21164	18279	9692.6	0	13821	22468
Probable ATP-dependent RNA helicase DDX17	DDX17	0.00605297	0.00518699	0.351036	2.84871	20.5066	19.0834	20.0223	19.5747	19.6616	18.3075	18.4344	17.9492	18.1893	18.4166				+	NMG_SNsurr.	+	NMG_SNsurr.	11	11	9	21.1	21.1	17.7	80.272	0	23.969	19200000	35	24	1072200	653090	0	0	548570	128100	62846	10617	3648.8	116610	33013	64213	41510	53167	12692
Ig alpha-1 chain C region	IGHA1	0.473256	0.391254	1.12168	0.89152	20.5038	22.1711	21.904	21.0308	20.9267	21.2395	21.8596	21.8475	20.8956	21.5224								7	7	7	32.9	32.9	32.9	37.654	0	38.572	62654000	15	52	4151400	3940700	4177000	4514500	4176900	511870	282670	957620	824730	81281	354600	232620	83058	136090	135930
D-3-phosphoglycerate dehydrogenase	PHGDH	0.000123714	0	1.99636	0.500913	20.8892	20.8721	20.7562	20.6732	20.9747	21.8159	21.9016	21.8217	21.8565	21.7565				+	NMG_SNsurr.	+	NMG_SNsurr.	18	18	18	40.3	40.3	40.3	56.65	0	309.21	81906000	22	95	1813600	1635500	3780400	3116800	3723000	268540	128090	964530	850030	134190	95862	101910	42159	128170	182610
F-box only protein 2	FBXO2	0.135434	0.0833837	0.737625	1.3557	22.1098	21.7218	21.8097	20.9781	21.9043	21.5355	21.0089	20.7102	21.0215	22.0524								11	11	11	47.3	47.3	47.3	33.327	0	150.11	56752000	11	39	4527400	5493900	3585500	3879500	5159300	795150	475840	1161100	821480	358010	282340	301310	67476	271630	171370
Calcium/calmodulin-dependent protein kinase type II subunit gamma	CAMK2G	0.158064	0.0970282	1.42358	0.702454	19.8904	19.6503	18.5283	18.5275	19.601	19.9118	20.9533	18.427	19.659	19.7939								13	5	5	31.9	13.8	13.8	62.606	0	35.965	16739000	24	17	1323900	766890	773370	1197600	697480	103970	31337	160170	161670	30196	33048	8143.6	0	21026	23652
AP-3 complex subunit beta-2	AP3B2	0.00280267	0.00272626	0.665276	1.50314	20.174	19.5271	19.9952	19.9029	20.2734	19.6548	18.7407	19.6465	19.4238	19.4669				+	NMG_SNsurr.	+	NMG_SNsurr.	11	11	11	12.5	12.5	12.5	124.63	0	27.761	23916000	62	46	804060	1209200	442300	874030	385740	62619	33711	32726	28118	44980	30689	35798	23672	27628	18649
Neuronal-specific septin-3	SEPTIN3	0.0529845	0.0332998	1.45494	0.687314	21.6161	21.1009	21.1692	21.3235	21.0947	21.9016	21.0615	21.7313	22.1033	22.2115				+	NMG_SNsurr.			7	7	7	26.3	26.3	26.3	40.703	0	24.714	68134000	17	51	3980100	2381400	5164800	3029700	4007900	445060	151480	1327800	606360	193530	143590	133520	62160	110200	192410
Excitatory amino acid transporter 2;Amino acid transporter	SLC1A2	0.145175	0.0900378	1.11404	0.897637	21.8496	22.0966	22.0528	22.0118	22.4893	22.0443	22.5499	22.0274	22.0065	22.651								11	11	11	24.7	24.7	24.7	62.104	0	178.28	94056000	21	88	4578100	3949600	5940900	3772600	4478900	618130	159570	1232700	433860	208120	294450	234630	98753	202330	210470
Catenin beta-1	CTNNB1	0.029689	0.0165253	1.6394	0.60998	20.0285	20.0401	20.0209	19.3582	19.8951	20.5781	20.4734	20.5355	20.9302	20.3914				+	NMG_SNsurr.			17	17	17	30.2	30.2	30.2	85.496	0	74.304	58028000	41	80	1237200	1130500	1532700	1378400	1415300	166700	48410	432730	228640	63476	48323	57666	18995	40832	68324
Radixin	RDX	0.18508	0.116098	1.31173	0.762351	20.5824	21.192	20.9267	20.5249	19.6648	20.9358	21.1222	21.1058	20.6865	20.9979								16	7	7	26.8	14.8	14.8	68.563	0	21.767	26345000	33	37	1843400	1521100	1575200	1968800	798330	112610	29984	99693	128970	49499	90445	41729	17104	23184	56215
60S ribosomal protein L5	RPL5	5.85513e-05	0	0.0763907	13.0906	22.5638	22.0936	22.2436	22.8331	22.7644	19.2167	18.8892	18.1198	18.5735	19.147				+	NMG_SNsurr.	+	NMG_SNsurr.	8	8	8	37.4	37.4	37.4	34.362	0	44.961	60832000	11	60	6357900	4964800	534170	0	5530100	1608300	614110	160790	33199	713120	595010	556070	466080	655050	42529
Succinyl-CoA ligase [ADP-forming] subunit beta, mitochondrial	SUCLA2	0.00272061	0.00275706	0.708172	1.41209	22.159	22.6166	22.4923	22.4883	22.6594	21.8009	21.8411	21.9565	22.0816	22.2463				+	NMG_SNsurr.	+	NMG_SNsurr.	14	14	14	35	35	35	50.317	0	99.059	145650000	27	133	5076300	5922100	3319500	3924700	5394500	810100	434690	896260	822600	349730	354190	257590	243030	299150	172290
ATP-dependent 6-phosphofructokinase, muscle type	PFKM	0.0298984	0.0167397	0.840972	1.1891	22.4341	22.0645	22.1554	22.2874	21.8787	21.9251	21.8479	22.0933	21.9847	21.7198				+	NMG_SNsurr.			27	27	25	47.9	47.9	45.6	85.182	0	236.11	139530000	34	126	4939500	4185300	4414600	4522800	4103800	539640	230880	892110	619970	293850	286350	233370	112480	155460	142360
Peroxisomal multifunctional enzyme type 2;(3R)-hydroxyacyl-CoA dehydrogenase;Enoyl-CoA hydratase 2	HSD17B4	0.00439257	0.00300917	0.792976	1.26107	21.031	21.1035	21.0001	20.9998	20.8973	20.6279	20.8857	20.4721	20.7507	20.622				+	NMG_SNsurr.	+	NMG_SNsurr.	15	15	15	28.8	28.8	28.8	79.685	0	134.15	81359000	37	122	2017100	2143300	1712300	1635300	2198900	329370	169590	333890	309840	179220	189640	145870	81084	115360	78433
Glutamine synthetase	GLUL	0.0145178	0.00725223	0.724786	1.37972	21.4439	21.5498	21.5837	21.8839	21.6567	20.9106	20.7124	21.1655	21.4975	21.5101				+	NMG_SNsurr.	+	NMG_SNsurr.	11	11	11	30.3	30.3	30.3	42.064	0	223.55	53995000	13	48	2677500	3392300	2598600	3256900	4153500	442790	253370	1075400	763560	145460	233010	200440	92352	161650	132980
Elongation factor 1-alpha 2	EEF1A2	0.00124658	0.0024252	0.269444	3.71135	24.7886	24.1378	24.5814	25.1961	25.1616	22.6438	22.9931	22.958	22.7009	23.11				+	NMG_SNsurr.	+	NMG_SNsurr.	15	15	7	51	51	30.7	50.47	0	323.31	227200000	19	97	19138000	16366000	8007800	5100600	11958000	2088900	895080	1367100	961530	1316300	1037600	951640	572060	1444500	269350
Glucose-6-phosphate isomerase	GPI	0.218611	0.140943	1.43818	0.695324	22.7073	22.664	22.3746	23.4539	22.5182	23.3788	24.3068	22.7453	22.8428	23.0655								21	21	16	53.2	53.2	43.7	63.146	0	323.31	168400000	24	122	5144000	5972700	10623000	12193000	7016800	419430	219110	1613400	1216200	244310	234680	206880	326840	203440	379650
NADH dehydrogenase [ubiquinone] 1 alpha subcomplex subunit 6	NDUFA6	0.979623	0.984799	0.996484	1.00353	21.2164	21.2901	21.2219	20.5484	20.8119	21.2265	21.2682	20.5974	20.6066	21.3647								6	6	6	53.1	53.1	53.1	15.136	0	22.332	63547000	8	54	3002800	2142800	2586500	1455400	7943300	1288900	481430	1761500	1035000	534640	408910	510840	75101	345190	393220
C-1-tetrahydrofolate synthase, cytoplasmic;Methylenetetrahydrofolate dehydrogenase;Methenyltetrahydrofolate cyclohydrolase;Formyltetrahydrofolate synthetase;C-1-tetrahydrofolate synthase, cytoplasmic, N-terminally processed	MTHFD1	0.0117586	0.00705882	1.63991	0.609791	20.5216	20.0378	20.1162	20.3578	19.7869	20.9498	20.5359	20.661	21.1348	21.1067				+	NMG_SNsurr.	+	NMG_SNsurr.	23	23	23	31	31	31	101.56	0	70.154	79241000	51	95	1198300	1228900	1664400	2056500	1553700	122270	54837	345590	350950	120030	59247	37049	33763	33096	110090
cAMP and cAMP-inhibited cGMP 3,5-cyclic phosphodiesterase 10A	PDE10A	0.988458	0.990647	0.992156	1.00791	19.8466	19.9665	20.0588	20.4616	20.1202	20.2276	17.7408	19.1362	21.0179	22.2744								14	14	14	22.6	22.6	22.6	88.412	0	84.073	37689000	40	43	947480	969680	1135200	1381000	942240	79832	37616	203880	221560	23780	38847	37671	28475	40807	22257
Disks large homolog 4	DLG4	0.0166988	0.00895184	4.587	0.218007	21.0729	21.0539	21.3894	19.1148	22.2202	23.1575	23.055	22.7136	23.4285	23.4842				+	NMG_SNsurr.			8	8	7	18.9	18.9	15.5	80.494	0	28.301	64094000	33	30	4136700	3262700	5389100	7519000	1942300	73056	51129	544710	565110	23972	22436	29446	6633.1	35699	92170
Acylglycerol kinase, mitochondrial	AGK	0.255208	0.172825	0.797748	1.25353	20.5073	21.074	21.0867	20.8374	20.5322	20.3881	19.8195	20.7796	21.0286	20.3917								5	5	5	20.9	20.9	20.9	47.137	0	23.67	25842000	21	21	1918400	1918300	1163700	1475000	1230600	223250	86843	177360	170790	49868	93702	102870	58355	55799	48660
Kinesin-like protein KIF1A	KIF1A	0.00951952	0.00599313	0.604203	1.65507	20.574	20.4829	20.8348	20.3785	20.0522	19.9393	19.2024	20.1783	19.6369	19.7309				+	NMG_SNsurr.	+	NMG_SNsurr.	20	20	20	15.5	15.5	15.5	191.9	0	53.623	51931000	91	57	1462300	1466100	1270400	841250	570670	99173	53719	60779	38357	55157	49120	62399	18922	51604	16891
WD repeat-containing protein 37	WDR37	0.612218	0.556538	0.87093	1.1482	20.19	19.9862	19.7832	20.1143	19.9449	20.2202	19.8356	19.9572	18.5329	20.4759								6	6	6	21.5	21.5	21.5	54.665	0	19.285	17931000	27	34	759840	800470	852670	950500	664100	82379	40054	103750	63499	59415	44699	39152	17920	44994	40517
Long-chain-fatty-acid--CoA ligase 6	ACSL6	0.00409117	0.003109	0.766416	1.30477	20.2842	20.3193	20.6278	20.5041	20.3252	19.7258	20.1335	20.277	20.0151	19.9902				+	NMG_SNsurr.	+	NMG_SNsurr.	15	15	15	29.2	29.2	29.2	73.772	0	40	48402000	35	59	1430700	1204500	971600	934930	1382900	262760	80848	303980	155430	101070	60446	94527	52922	37310	40225
Receptor-type tyrosine-protein phosphatase zeta	PTPRZ1	0.000494122	0.00110843	1.54345	0.647899	21.9293	22.0434	21.5173	22.1267	22.0448	22.492	22.4667	22.1791	22.8796	22.7751				+	NMG_SNsurr.	+	NMG_SNsurr.	15	15	15	7.6	7.6	7.6	254.58	0	122.16	119680000	78	97	4191500	3370000	6173200	6044800	1534300	164090	62460	376420	292560	69080	67358	43424	33694	59221	73025
Tubulin-folding cofactor B	TBCB	0.542191	0.471724	1.04687	0.95523	21.2734	20.579	20.6123	20.9264	20.7974	21.1075	20.7832	20.9791	20.8102	20.8389								4	4	4	25.8	25.8	25.8	27.325	0	38.884	30685000	15	48	1423300	1532500	1896200	2067200	2045700	199340	91270	528930	363380	152610	102850	45961	66152	83378	106320
Xaa-Pro dipeptidase	PEPD	0.00462548	0.00295495	1.61386	0.619634	19.1128	19.7003	19.8492	19.5083	18.9671	20.1291	20.4317	20.1132	20.2346	19.6818				+	NMG_SNsurr.	+	NMG_SNsurr.	4	4	4	11	11	11	54.548	0	12.501	15106000	22	21	839210	792580	1233400	1618900	686640	69086	44670	189640	145180	12848	30256	33117	14873	14114	28416
Peptidyl-prolyl cis-trans isomerase FKBP2	FKBP2	0.0229859	0.0124378	0.449245	2.22596	23.0248	23.2316	22.9754	22.7971	21.6775	21.4084	21.6833	21.5959	21.4531	21.7936				+	NMG_SNsurr.			5	5	5	44.4	44.4	44.4	15.649	0	50.019	64953000	7	24	4419500	5768800	2619500	5162500	9279000	1260800	393760	1187800	899010	1085600	1261900	1103500	521670	403530	343570
Protein disulfide-isomerase A4	PDIA4	0.0150651	0.00807038	0.420267	2.37944	20.1694	21.2282	21.5492	20.4586	20.219	19.7807	19.3355	19.5412	19.4352	19.2788				+	NMG_SNsurr.	+	NMG_SNsurr.	15	15	15	29.9	29.9	29.9	72.932	0	43.244	24935000	38	34	1322500	1860700	711710	436380	656170	110890	78489	76484	24117	46877	89250	96349	33818	29596	10581
Cytochrome b5 type B	CYB5B	0.124687	0.0754268	0.650955	1.5362	20.3744	20.8307	20.8755	21.0515	20.4842	18.5052	20.366	20.6739	20.6077	20.3666								4	4	4	49.3	49.3	49.3	16.694	0	41.723	21734000	6	28	1261900	1620700	1806100	1580100	3622300	397380	234120	527410	640270	341410	224730	267490	148770	171540	77440
Voltage-gated potassium channel subunit beta-2	KCNAB2	0.476768	0.394091	1.16941	0.855134	19.6811	19.7326	19.814	18.4085	20.1286	19.4856	19.8975	19.5199	19.7288	20.2618								5	5	5	26.4	26.4	26.4	41	0	23.529	16509000	17	17	1058200	679550	926050	1391900	971130	79560	39654	138250	346390	27452	40670	43411	16573	48090	32960
AMP deaminase 2	AMPD2	0.474377	0.39287	1.10832	0.90227	20.7689	19.9451	20.9809	20.9691	20.2471	21.2706	19.8786	20.8138	20.7468	20.9431								14	14	14	17	17	17	100.69	0	25.337	56259000	38	59	1688900	1322800	1375300	1756000	1480500	160730	79693	283710	232180	108140	32098	115130	57421	50366	134610
Ankyrin-2	ANK2	0.0195111	0.0104063	1.58815	0.629662	21.7876	21.8781	21.3846	21.6833	21.7665	22.4713	21.9506	21.9402	22.5955	22.8792				+	NMG_SNsurr.			77	77	68	29	29	26.7	433.71	0	323.31	413760000	203	403	3153900	3485800	4985900	5137600	2038200	175380	81192	529980	365660	94600	82481	67785	34287	75837	120130
Septin-4	SEPTIN4	0.000493097	0.00112195	2.43114	0.41133	20.6835	20.1594	20.246	19.875	20.0993	21.5549	21.7864	21.5604	21.2675	21.3021				+	NMG_SNsurr.	+	NMG_SNsurr.	10	9	9	28	24.5	24.5	55.098	0	56.045	71697000	24	80	996140	1283700	2660100	2752100	2987400	102000	58155	1342400	565520	76645	61711	61942	30692	54100	138180
Acetyl-CoA acetyltransferase, mitochondrial	ACAT1	0.377374	0.284706	1.161	0.861325	21.7377	22.4963	21.9147	22.1863	21.4303	22.2268	21.8654	22.2552	22.4909	22.0038								11	11	11	31.1	31.1	31.1	45.199	0	119.19	143470000	24	83	4445000	3354700	5162400	4338200	5977800	723220	263570	1677100	749850	326910	457190	245330	161260	232590	259920
Phosphatidylinositide phosphatase SAC1	SACM1L	0.0145341	0.00720944	0.645998	1.54799	20.4928	20.9654	21.0708	20.1992	20.978	20.3251	20.1661	19.9934	19.5663	20.5033				+	NMG_SNsurr.	+	NMG_SNsurr.	9	9	9	17.5	17.5	17.5	66.966	0	18.348	32038000	33	38	1984100	1511900	1222600	691580	970850	181990	86557	106200	66018	96543	91582	89516	27450	85951	44452
Acetolactate synthase-like protein	ILVBL	0.750274	0.739968	1.01784	0.982473	19.356	19.3345	19.5033	19.3843	19.7335	19.4712	19.3195	19.2629	19.4546	19.931								3	3	3	9.2	9.2	9.2	67.867	0	13.505	10762000	25	9	724020	614390	604960	592510	430490	50632	33896	50287	83388	23139	27804	24985	9294.1	29002	28460
Stathmin	STMN1	0.0328678	0.0182009	1.62824	0.614162	21.8031	22.6826	22.1774	21.5592	21.1398	22.5321	22.5469	23.3134	22.4758	22.0105				+	NMG_SNsurr.			5	5	5	24.8	24.8	24.8	17.302	0	96.578	63441000	9	32	4470100	6275600	6040900	7467000	7049000	865420	450650	1600400	1273700	228110	474360	265440	96931	152410	301870
Septin-8	SEPTIN8	0.00125368	0.00240625	2.36351	0.423099	22.1411	21.7221	21.5016	21.5929	21.8001	23.1192	23.0246	23.312	22.6867	22.82				+	NMG_SNsurr.	+	NMG_SNsurr.	16	16	14	46.8	46.8	40.7	50.927	0	291.03	152530000	20	92	4124100	3953600	9296200	9182000	7626500	470450	237800	2152700	1971600	221190	196550	150670	76910	194760	520880
ADP-sugar pyrophosphatase	NUDT5	0.253354	0.171245	1.36105	0.734724	19.6647	20.3522	21.1625	19.3566	19.3167	20.6394	20.315	20.6436	20.6862	19.7921								5	5	5	24.2	24.2	24.2	24.327	0	15.026	26159000	10	29	1270200	1547100	1800200	1571800	2615900	298820	169890	619950	466120	90954	129780	232750	23917	64029	131630
Ubiquitin carboxyl-terminal hydrolase 14;Ubiquitin carboxyl-terminal hydrolase	USP14	0.0575945	0.0352707	1.32577	0.754279	20.9151	20.8977	20.9429	20.8568	21.2141	21.4663	21.314	21.0007	21.757	21.3227				+	NMG_SNsurr.			10	10	10	31.6	31.6	31.6	56.068	0	76.758	40712000	25	41	2237100	2193200	1971600	2808400	1628500	166980	73308	338230	332470	89117	75277	65337	30676	85158	75324
CD81 antigen;Tetraspanin	CD81	0.000880508	0.00301961	2.68807	0.372014	21.6449	21.4914	21.6348	20.6655	21.649	22.8464	22.87	23.0375	22.6967	22.7679				+	NMG_SNsurr.	+	NMG_SNsurr.	4	4	4	28.4	28.4	28.4	25.809	0	229	99651000	7	47	3463700	3404600	8268600	10275000	14236000	872830	411130	4364500	3391300	316490	265350	401650	90647	420840	941490
60S ribosomal protein L23a	RPL23A	5.88206e-05	0	0.098719	10.1298	22.0827	22.1435	22.1854	22.5845	22.345	18.3711	19.2022	18.6202	18.9304	19.5146				+	NMG_SNsurr.	+	NMG_SNsurr.	10	10	10	44.2	44.2	44.2	17.695	0	42.729	52101000	7	55	4245800	5563300	360230	335630	7443000	1595700	918290	482680	165860	797180	858760	883360	701130	762630	48513
Coatomer subunit delta	ARCN1	0.000705684	0.00251064	0.320137	3.12366	19.7625	19.9122	20.2335	20.8847	20.5137	18.4743	18.4764	18.7859	18.6249	18.729				+	NMG_SNsurr.	+	NMG_SNsurr.	5	5	5	11	11	11	57.21	0	11.953	15075000	26	20	1046800	1552000	343930	468680	579820	141540	72727	33861	39659	63491	45998	59770	34631	48265	7473.5
26S proteasome non-ATPase regulatory subunit 10	PSMD10	0.0890801	0.0532257	0.764078	1.30877	20.1512	20.2527	20.2049	20.0015	20.2447	19.9416	20.1172	19.8643	19.8157	19.1752								7	7	7	37.6	37.6	37.6	24.428	0	18.205	21822000	12	24	1268800	1261000	827510	971270	1818500	266820	121220	302560	309660	133930	91845	123880	50567	137500	55250
Dynein light chain roadblock-type 1	DYNLRB1	0.0286639	0.0152168	1.60522	0.622969	20.5331	20.0445	20.5399	20.644	20.311	20.7942	21.443	20.8541	21.32	21.0748				+	NMG_SNsurr.			4	4	4	74	74	74	10.921	0	37.523	22277000	6	23	0	1935600	2068300	2317600	3712900	283890	217470	850760	881210	157880	96599	141310	84642	111370	139030
Sodium/potassium-transporting ATPase subunit alpha-2	ATP1A2	0.131651	0.0809194	1.31523	0.760323	23.2257	23.3508	22.6709	21.914	23.2165	23.2033	23.3292	23.0662	23.0248	23.7311								46	46	27	49.1	49.1	27.5	112.26	0	323.31	313980000	48	109	11710000	5682500	14662000	5132800	6541200	1009100	241540	1968200	670550	398720	392970	225530	61971	305470	283060
Septin-6	SEPTIN6	0.0116047	0.00710526	1.49295	0.669813	20.5698	20.0186	20.3254	18.4706	20.4257	21.1057	20.9953	21.0714	18.6925	20.836				+	NMG_SNsurr.	+	NMG_SNsurr.	10	6	6	32.5	21.7	21.7	49.716	0	63.561	20565000	20	27	1510800	1829100	0	1858700	1028200	79002	89545	139930	277930	59154	32680	44890	5384.7	55178	72889
Heterogeneous nuclear ribonucleoproteins C1/C2;Heterogeneous nuclear ribonucleoprotein C-like 1;Heterogeneous nuclear ribonucleoprotein C-like 4;Heterogeneous nuclear ribonucleoprotein C-like 3;Heterogeneous nuclear ribonucleoprotein C-like 2	HNRNPC;HNRNPCL1;HNRNPCL4;HNRNPCL3;HNRNPCL2	0.00400074	0.00312381	0.271185	3.68752	21.6615	21.1103	21.0342	21.4915	21.2934	19.3536	19.846	20.0445	19.2263	18.7073				+	NMG_SNsurr.	+	NMG_SNsurr.	10	10	10	33.9	33.9	33.9	32.238	0	42.473	41318000	18	29	2847500	1874700	1007000	1548400	2295500	490420	223580	275470	261390	259120	168550	146130	121340	157420	41316
COP9 signalosome complex subunit 2	COPS2	0.102048	0.0611556	1.36788	0.73106	19.8518	19.7139	19.9472	18.7258	19.5291	19.9967	20.017	20.0434	19.997	19.9734								6	6	6	17.4	17.4	17.4	51.596	0	13.823	19880000	22	22	1026200	805510	1062500	834340	903620	104760	33950	310550	107060	44002	28642	43943	9313.5	20830	43605
Citrate synthase, mitochondrial;Citrate synthase	CS	0.690918	0.658673	1.05666	0.946381	22.8909	23.3072	23.0009	22.6751	22.8405	22.6953	23.5271	22.5	23.071	23.3187								13	13	6	41.6	41.6	26.6	51.712	0	222.4	95823000	19	37	8984600	8829900	9814800	9831100	5043300	593330	257210	1242000	906580	273680	295710	216290	185730	154650	131210
Calcium/calmodulin-dependent 3,5-cyclic nucleotide phosphodiesterase 1B	PDE1B	0.294677	0.208445	1.449	0.690133	21.8145	21.6352	21.614	21.59	21.7574	22.6162	20.7694	21.5376	22.916	23.2472								16	16	14	36.6	36.6	34	61.379	0	59.687	86620000	26	88	2966100	3152900	3979700	5145400	3331500	261000	136310	830290	603500	183850	142590	133510	57442	113040	204430
Cysteine--tRNA ligase, cytoplasmic	CARS	0.876011	0.881836	1.02622	0.974449	19.273	19.7913	20.4929	19.5134	19.4774	19.6981	19.5419	19.8987	20.16	19.436								8	8	8	12.6	12.6	12.6	85.472	0	24.842	19031000	40	33	811530	790580	724790	885570	475780	37793	18576	71010	88666	28065	43229	59789	11792	19436	23970
Mitochondrial dicarboxylate carrier	SLC25A10	0.265191	0.182345	0.607349	1.6465	20.2169	20.9586	20.3647	18.8608	21.1173	19.9694	19.901	18.0934	19.9519	20.0055								3	3	2	10	10	7.2	48.099	0	8.7532	9362900	21	16	848300	1330900	0	0	445850	67137	47706	31174	0	31471	39708	37143	9892.4	99941	15796
T-complex protein 1 subunit gamma	CCT3	0.00356304	0.00282828	0.670431	1.49158	22.1843	22.0926	22.2022	21.624	22.0667	21.4828	21.3751	21.5278	21.4098	21.4901				+	NMG_SNsurr.	+	NMG_SNsurr.	20	20	20	44.8	44.8	44.8	60.533	0	138.23	111710000	31	99	4257100	4192000	3032000	2397300	3603700	591390	248450	555980	438640	289640	315000	282810	117640	273940	106700
Interleukin enhancer-binding factor 2	ILF2	0.0380759	0.0226722	0.199695	5.00764	21.7394	19.4065	20.664	21.821	21.6464	18.8293	19.9722	18.4202	18.504	17.9308				+	NMG_SNsurr.			10	10	10	33.1	33.1	33.1	43.062	0	44.515	20449000	19	32	2131100	1239200	404680	383690	1076200	192360	120060	80421	69969	151610	63278	78853	85784	161430	22092
Glutamate--cysteine ligase catalytic subunit	GCLC	0.0203391	0.0104663	2.11414	0.473006	19.4757	19.3897	19.7577	18.6662	18.6062	20.3701	19.9461	20.2068	20.6088	20.1641				+	NMG_SNsurr.			9	9	9	18.1	18.1	18.1	72.765	0	24.376	25638000	30	45	603360	680250	1125700	1000900	854610	61292	38906	256570	141620	36420	31361	31051	0	10224	66145
Coronin-1C;Coronin	CORO1C	0.945715	0.950624	1.01135	0.988775	20.2389	20.4892	20.3586	19.2175	20.0368	20.1761	19.9858	20.3398	20.0664	19.8543								3	3	3	7.8	7.8	7.8	53.248	0	9.9775	20022000	21	15	0	1193800	1386600	871310	953440	101830	55607	147390	158420	73915	87850	78229	16473	48204	37819
Sodium- and chloride-dependent glycine transporter 1;Transporter	SLC6A9	0.511099	0.437193	1.22642	0.81538	19.5306	18.9638	18.5958	19.629	18.7281	18.9175	19.1958	19.05	19.2896	20.4668								2	2	2	4.5	4.5	4.5	78.259	0	15.838	8333300	19	17	430470	523970	826030	1011600	438600	31032	19145	102570	107310	22829	16467	13690	0	12031	17323
Medium-chain specific acyl-CoA dehydrogenase, mitochondrial	ACADM	0.256434	0.173819	0.809075	1.23598	20.7648	21.5854	21.694	21.2554	21.2261	21.0392	20.5329	21.1877	21.3147	20.923								9	9	9	23.3	23.3	23.3	46.588	0	43.161	55138000	20	61	2744900	2779500	1527100	2194400	2756900	328530	205360	508690	398060	124820	224310	260780	102090	106770	131390
T-complex protein 1 subunit epsilon	CCT5	0.0200969	0.0103246	0.699713	1.42916	21.6841	21.67	21.8507	20.9774	21.4948	20.9565	21.0046	21.1737	20.9962	20.9701				+	NMG_SNsurr.			20	20	20	47.7	47.7	47.7	59.67	0	110.88	112170000	34	120	3174900	2622300	2092400	2365900	3299000	541070	198060	673260	434520	207710	225980	261000	64926	175160	108650
Endophilin-B2	SH3GLB2	0.000103625	0	1.96891	0.507894	21.5301	21.2591	21.0487	21.2084	21.4043	22.4214	22.1176	22.1873	22.3342	22.2771				+	NMG_SNsurr.	+	NMG_SNsurr.	8	8	7	23.5	23.5	21.5	43.973	0	72.072	62580000	18	42	2160700	2718300	3555500	3512100	3476600	194750	100670	843260	707900	103510	105560	164830	56785	181610	181910
Transcription elongation factor B polypeptide 2	TCEB2	0.0833876	0.0494618	0.795986	1.2563	21.1886	21.1836	21.224	20.9956	21.0348	20.5532	20.9028	21.4176	20.5926	20.5144				+	NMG_SNsurr.			5	5	5	51.7	51.7	51.7	13.133	0	10.259	54678000	7	44	2070500	2448700	2495200	2197200	7811100	1025300	341860	2009900	1257000	482180	440730	439460	235450	378080	212460
Sorcin	SRI	0.0117897	0.00701299	1.49062	0.670862	21.5625	22.3982	21.7644	21.0553	20.6462	22.1365	22.7049	22.0525	22.0386	21.3738				+	NMG_SNsurr.	+	NMG_SNsurr.	8	8	8	36.4	36.4	36.4	21.676	0	44.878	54173000	11	36	2966900	3238100	4230100	4435100	4924800	527780	242660	783620	977110	237280	465340	258700	109050	86466	228450
Tubulin alpha-8 chain	TUBA8	0.796348	0.792415	0.924712	1.08142	20.7245	20.7476	21.0923	19.8534	18.5226	20.4286	20.6041	20.5259	18.8719	19.9452								19	6	6	50.3	16.7	16.7	50.093	0	15.692	19464000	21	24	1211200	1553200	0	0	926860	65025	81979	43542	121110	81324	123520	151050	32346	46962	39953
Fibrinogen gamma chain	FGG	0.798422	0.794428	0.93541	1.06905	20.298	21.6294	20.9032	21.5685	20.9841	21.464	20.7464	20.3993	21.2026	21.0893								14	14	14	41.7	41.7	41.7	51.511	0	82.166	70145000	27	63	3182500	4107600	2376600	3090200	2597900	424760	179340	494660	498190	103540	217640	99380	59630	91511	142660
Apolipoprotein D	APOD	0.738994	0.726208	0.78586	1.27249	22.9191	22.3859	22.1017	22.3627	22.2742	23.6941	22.8957	22.7331	18.1258	22.8566								6	6	6	30.2	30.2	30.2	24.158	0	44.555	64907000	11	29	10225000	0	7682000	0	5900700	968900	324420	1332700	792760	452930	271880	322830	220530	175550	292820
COP9 signalosome complex subunit 1	GPS1	0.0168237	0.00919774	1.21385	0.823824	19.6147	19.6399	19.9057	19.3498	19.8813	20.0059	19.8895	20.2626	19.7347	19.8967				+	NMG_SNsurr.			8	8	8	20	20	20	55.536	0	23.626	36477000	18	58	1193700	588860	1730600	979450	2026500	255930	47775	620120	372640	77268	86257	111830	18128	91199	89282
Cytochrome c	CYCS	0.306702	0.220994	0.533542	1.87427	20.9354	22.3236	21.1431	20.8703	21.8039	20.669	23.1596	20.3008	20.4059	18.0093								8	8	8	59	59	59	11.749	0	44.248	44345000	6	34	4788200	3504700	6036900	1546400	7390800	1312400	483860	2000200	886480	221600	664670	271360	209750	357640	115840
Synaptojanin-1	SYNJ1	0.318977	0.230876	0.955837	1.0462	21.9689	21.5183	21.8356	22.1961	21.7764	21.8319	21.4385	21.9946	22.0784	21.6259								36	36	36	33.6	33.6	33.6	149.3	0	171.28	242540000	68	253	4315800	4183000	3592600	3455600	3566800	498090	203330	822600	454640	243940	177840	171940	148070	223020	160100
Acylamino-acid-releasing enzyme	APEH	0.831759	0.83318	1.04352	0.95829	20.2196	20.5509	21.1837	19.9127	20.9275	20.8945	19.9949	20.8672	20.6634	20.6817								11	11	11	22.7	22.7	22.7	81.224	0	44.911	47165000	30	53	969680	1526100	1230300	1686800	1572200	163340	90456	333390	305690	62214	82536	98358	12193	88773	104090
Prosaposin;Saposin-A;Saposin-B-Val;Saposin-B;Saposin-C;Saposin-D	PSAP	3.89964e-05	0	0.103357	9.67517	22.844	23.6001	23.3592	23.915	22.5944	19.8781	20.595	20.1413	20.6233	18.7035				+	NMG_SNsurr.	+	NMG_SNsurr.	13	13	13	19.7	19.7	19.7	58.112	0	59.083	82949000	29	37	14348000	12909000	990960	970090	2860300	834850	306940	66797	83791	232910	487700	277300	189370	276590	22974
Metaxin-2	MTX2	0.0235579	0.0124926	0.579443	1.72579	21.2364	21.0252	21.0994	21.8227	21.0987	20.4131	20.1773	20.4792	20.314	20.9625				+	NMG_SNsurr.			5	5	5	24.7	24.7	24.7	29.763	0	14.774	37828000	11	37	2201700	1910100	1354800	1122600	3438900	538410	290860	631680	343900	288440	228760	235880	171200	212870	111430
MICOS complex subunit MIC19	CHCHD3	0.0617456	0.0389279	0.724525	1.38021	21.7854	21.6081	21.3412	21.6686	21.5078	21.1524	21.1162	21.3738	20.6461	21.298				+	NMG_SNsurr.			9	9	9	29.1	29.1	29.1	26.152	0	41.658	52360000	13	42	4157700	2769800	3520900	1866900	4027700	617790	174380	1169100	401260	317800	134650	179580	166480	280880	115840
Neuronal cell adhesion molecule	NRCAM	0.00368785	0.00278607	1.4193	0.704572	20.2601	20.2756	20.6335	20.9949	20.5041	20.8409	20.9039	20.8358	21.4527	21.1608				+	NMG_SNsurr.	+	NMG_SNsurr.	12	12	12	12.7	12.7	12.7	143.89	0	44.04	67686000	53	69	1641100	1712500	1968300	1917200	1277100	132090	79697	288570	254420	45554	46925	63408	35359	51453	59024
Eukaryotic translation initiation factor 4 gamma 2	EIF4G2	0.0056655	0.00536134	0.502992	1.9881	20.0205	19.4502	20.1313	19.7354	19.264	18.5175	18.8243	18.7964	18.8491	18.6572				+	NMG_SNsurr.	+	NMG_SNsurr.	9	9	9	13.3	13.3	13.3	102.36	0	14.971	14337000	49	21	729790	759450	366510	428330	292590	49455	22012	13393	19913	42839	29911	44487	15754	27438	5231
Septin-11	SEPTIN11	0.0212696	0.0117659	1.33152	0.751022	21.9305	21.8844	21.8196	21.9213	22.12	22.4434	21.9919	22.2615	22.6804	22.364				+	NMG_SNsurr.			13	11	8	41	34.7	25.6	49.398	0	111.05	120320000	19	63	4247500	4746200	5719300	6710400	6332800	571680	306700	1702700	1150400	262020	251250	180920	84376	377590	356160
Protein transport protein Sec31A	SEC31A	0.000241502	0.00158621	0.236717	4.22445	21.4323	21.1656	21.1141	21.7324	21.3414	19.2502	19.0553	19.6767	19.3334	19.0765				+	NMG_SNsurr.	+	NMG_SNsurr.	8	8	8	8	8	8	133.01	0	19.541	30003000	45	36	2355600	2557400	702560	0	666730	110350	72566	47897	19650	81651	92317	85817	50010	62453	12302
Copper transport protein ATOX1	ATOX1	0.0812144	0.0490958	1.56326	0.63969	20.5855	21.2439	20.5227	19.2427	20.4304	21.1028	21.3668	21.0502	20.9592	20.7689				+	NMG_SNsurr.			2	2	2	25	25	25	7.4016	0	5.0136	21793000	4	6	0	1537500	2906200	2692900	5448200	379620	196340	1359800	1284100	198720	361410	153840	101370	133340	285480
Tubulin-specific chaperone A	TBCA	0.000397282	0.00124324	1.80098	0.555253	19.2771	19.8796	19.9485	19.5595	19.2846	20.321	20.6417	20.6431	20.5895	19.998				+	NMG_SNsurr.	+	NMG_SNsurr.	5	5	5	33.3	33.3	33.3	12.855	0	41.65	22534000	6	17	0	858630	1535200	2494400	3755700	210450	101860	1092500	952410	55851	119950	130040	48007	63250	218550
Erlin-2	ERLIN2	0.508216	0.433392	0.864736	1.15642	20.2098	20.1942	20.5928	20.3744	21.3187	19.4447	20.5457	20.9474	20.4115	20.2923								5	5	5	19.8	19.8	19.8	37.839	0	14.517	26137000	21	20	0	972780	1678500	1565700	1244600	101830	63813	323380	174190	81461	76733	65338	40543	82867	34623
S-phase kinase-associated protein 1	SKP1	0.0168535	0.00917183	0.683635	1.46277	22.4139	22.7612	23.1416	22.2137	22.7926	22.0911	22.0226	22.2634	22.0836	22.1188				+	NMG_SNsurr.			9	9	9	66.3	66.3	66.3	18.658	0	129.87	68685000	10	21	9434200	5136500	6908500	7229100	6868500	1124500	322250	1487500	1178700	307820	379180	563660	127190	335350	219640
Flotillin-2	FLOT2	0.0922432	0.0551321	1.25303	0.798068	19.8992	19.5119	19.6523	19.5119	19.1075	20.0405	19.8012	19.7924	19.6633	20.0126								7	7	7	21.7	21.7	21.7	47.064	0	19.615	18330000	26	30	728920	642200	793240	667630	705010	88405	44122	95869	112680	65048	48535	40521	13217	23934	46432
Alpha-adducin	ADD1	0.0110234	0.00683056	1.89698	0.527153	21.7469	21.8782	21.9842	21.272	21.7277	22.6321	22.3941	22.4342	22.7904	22.9767				+	NMG_SNsurr.	+	NMG_SNsurr.	17	17	16	35.8	35.8	34.7	80.954	0	168.57	150810000	25	132	3659500	3216400	5975700	5470200	6032500	597980	248410	1663000	793920	297170	309710	273180	81694	237930	340250
Septin-7	SEPTIN7	5.65798e-05	0	1.72034	0.581281	22.9538	22.9739	22.7127	22.1928	22.6399	23.7194	23.606	23.5286	23.0922	23.4403				+	NMG_SNsurr.	+	NMG_SNsurr.	22	22	21	48.3	48.3	48.3	50.679	0	323.31	278370000	22	109	7389100	7308000	10894000	11847000	12653000	1088600	501480	3573400	1985900	626410	564950	517290	240100	238410	815760
NADH dehydrogenase [ubiquinone] flavoprotein 2, mitochondrial	NDUFV2	0.553692	0.487405	1.32863	0.752652	20.1111	19.6567	20.2666	20.9324	17.5644	20.0382	19.9206	19.5601	20.6277	20.4344								9	9	9	42.6	42.6	42.6	27.391	0	43.637	15815000	16	28	1470500	904540	0	756700	988420	136000	62870	111910	158430	48231	64663	60044	59235	18984	53903
Alpha-synuclein	SNCA	0.0818922	0.0491745	1.60782	0.621961	22.9015	22.9359	22.7735	22.8092	23.0692	23.9116	22.4785	23.4756	24.0065	24.0427				+	NMG_SNsurr.			8	8	6	46.4	46.4	38.6	14.46	0	152.72	262920000	6	103	8572500	6276000	14705000	12216000	43819000	4212200	1353900	13665000	7112800	1659300	1586400	1316800	820230	2030900	2462600
Ezrin	EZR	0.489716	0.411186	1.10844	0.902166	19.7179	20.8737	20.0559	19.4953	19.6027	20.0217	20.4766	19.9739	20.268	19.7478								16	9	7	25.8	15.2	13.8	69.412	0	23.773	43473000	34	57	1609000	1530300	1471600	1383900	1278600	193530	89227	241800	252380	56648	112150	34819	16982	46363	50181
Neurofilament medium polypeptide	NEFM	0.0073317	0.00543396	1.823	0.548546	21.326	22.1838	21.2904	21.2635	21.8895	22.2561	22.8457	22.7715	21.724	22.6874				+	NMG_SNsurr.	+	NMG_SNsurr.	45	45	42	53.1	53.1	50.8	102.47	0	323.31	139220000	45	123	3557700	2129800	8495800	6540100	3093800	257020	69915	1114100	542130	89933	125180	81944	37783	116200	116120
Eukaryotic translation initiation factor 4 gamma 1	EIF4G1	0.000360851	0.00133333	0.302443	3.30641	20.5201	20.0261	20.3053	20.6592	20.5917	18.7614	18.672	18.7401	18.3805	18.9219				+	NMG_SNsurr.	+	NMG_SNsurr.	8	8	8	6.6	6.6	6.6	175.49	0	23.422	17492000	64	38	1088700	891860	0	0	273310	70395	23845	7695	2909.2	39686	20181	25591	30173	28984	6603.7
Microtubule-associated protein 4;Microtubule-associated protein	MAP4	0.0710496	0.0427784	1.33982	0.746371	21.5399	21.7751	21.7482	21.8834	21.5361	22.0247	22.2831	22.7171	22.1075	21.4604				+	NMG_SNsurr.			13	13	7	14.5	14.5	8	121	0	82.509	101610000	59	100	3234700	2691200	3877500	3998700	1722200	159330	69329	439410	283730	85521	65306	87356	54689	87187	93267
Kinesin light chain 1	KLC1	0.0283011	0.0148946	1.2398	0.806584	20.3593	20.0563	19.8959	20.246	19.9539	20.4914	20.2635	20.5515	20.5813	20.1741				+	NMG_SNsurr.			13	13	13	26.7	26.7	26.7	65.309	0	38.303	52366000	35	57	1102100	999570	1634100	1220800	1496200	195390	53962	402170	206800	96044	60496	40695	30889	62577	93422
Cytoplasmic FMR1-interacting protein 2	CYFIP2	0.989288	0.990526	0.997743	1.00226	21.8215	21.4717	22.0498	21.7096	20.9671	21.6983	21.0594	21.6639	21.7764	21.8054								23	23	13	20.8	20.8	12.3	142.58	0	65.167	124240000	65	149	2717000	2879600	3071700	2729500	1911300	212050	144650	498390	239430	101560	84491	115340	63998	66552	107200
Nascent polypeptide-associated complex subunit alpha, muscle-specific form;Nascent polypeptide-associated complex subunit alpha	NACA	0.0101853	0.00642177	0.233531	4.28208	21.8583	20.9393	21.7743	22.7487	22.1336	20.1635	19.8258	20.3741	19.159	19.4403				+	NMG_SNsurr.	+	NMG_SNsurr.	5	5	5	4.3	4.3	4.3	205.42	0	154.49	28436000	103	36	2438900	5157200	0	0	276080	62940	39298	0	0	35967	16035	34989	27995	42839	3404.5
Calcium/calmodulin-dependent protein kinase type II subunit delta	CAMK2D	0.0420223	0.025813	0.489263	2.04389	20.3798	20.2596	19.935	20.0471	20.9753	19.4868	20.4022	18.0138	18.5147	20.0228				+	NMG_SNsurr.			12	7	5	35.2	23.8	15.2	57.762	0	20.57	19979000	25	25	1591600	802770	1414500	748850	799140	131290	59331	133280	76510	90676	65384	54661	16810	75867	17231
D-beta-hydroxybutyrate dehydrogenase, mitochondrial	BDH1	0.0673355	0.0419751	0.755222	1.32411	21.0511	20.9625	21.1045	21.1852	20.8901	20.8232	20.0971	20.7163	20.5603	20.9713				+	NMG_SNsurr.			6	6	6	26.5	26.5	26.5	38.157	0	35.411	27947000	19	37	2147100	1704600	1808700	1424500	1470900	222690	91617	241380	206570	96402	78312	105710	53543	71464	64216
Heterogeneous nuclear ribonucleoprotein H;Heterogeneous nuclear ribonucleoprotein H, N-terminally processed	HNRNPH1	0.00317944	0.00302703	0.426538	2.34446	21.4765	20.9281	21.0704	21.7942	21.5829	20.2951	20.2701	20.0152	19.9689	20.1565				+	NMG_SNsurr.	+	NMG_SNsurr.	6	6	2	20.5	20.5	7.1	49.229	0	73.471	32129000	19	39	2641900	2434600	1149500	905170	1691000	348460	168800	221930	71204	181900	136490	162060	95052	156150	49999
Clathrin coat assembly protein AP180	SNAP91	0.0556582	0.0344457	1.701	0.587891	20.0777	19.7961	20.169	18.8358	19.9448	20.383	21.3383	20.2123	20.141	20.5808				+	NMG_SNsurr.			14	14	12	19.7	19.7	17.5	92.501	0	77.65	39740000	21	42	1114900	872900	2483300	1740500	1892400	152730	61908	572620	393830	71433	78684	45035	23521	59812	81245
Propionyl-CoA carboxylase beta chain, mitochondrial	PCCB	0.3131	0.224796	0.910864	1.09786	20.0918	19.853	20.5752	20.3744	20.1722	20.0825	19.4825	20.3258	20.0668	20.4356								13	13	13	36.7	36.7	36.7	58.215	0	32.364	33676000	30	55	1211400	1083800	876910	762410	1122500	144410	67550	192330	130190	68546	69260	114640	32069	54277	60460
Versican core protein	VCAN	0.0307523	0.0172342	3.66674	0.272722	21.865	20.9967	18.5882	21.6951	21.3687	22.8724	23.0488	22.5925	22.525	22.8475				+	NMG_SNsurr.			20	20	20	7.4	7.4	7.4	372.82	0	323.31	66920000	118	34	3240100	3702500	10603000	7428000	567110	27865	12983	218890	125460	4968.2	3639.3	1773.3	6776	2707	32629
Dipeptidyl aminopeptidase-like protein 6	DPP6	0.14711	0.091104	1.4107	0.708868	21.9714	21.1839	21.1578	21.4267	21.6652	22.2169	20.9982	21.3294	22.3226	23.0199								24	24	4	37.1	37.1	8.3	97.587	0	211.47	122140000	43	100	2654600	2622600	4624200	4648100	2840600	270880	110460	815500	445100	181300	103410	69181	58912	71486	177830
AP-2 complex subunit mu	AP2M1	0.160574	0.0979859	0.85306	1.17225	22.3569	21.9207	21.9589	21.9767	22.0324	21.9724	21.4889	21.802	21.5407	22.2953								15	15	15	40.2	40.2	40.2	49.654	0	54.741	106560000	26	58	4352700	5590200	4004800	5822000	4098300	498580	278520	843200	635350	317390	213090	147420	120060	186240	231070
Microtubule-associated protein 1A;MAP1A heavy chain;MAP1 light chain LC2	MAP1A	0.0467341	0.0286746	1.19467	0.837048	22.5116	22.0496	22.6114	22.4055	22.8453	22.8588	22.1336	23.0258	22.8448	22.8436				+	NMG_SNsurr.			71	69	69	37.8	37	37	331.25	0	323.31	451360000	108	405	5692800	5618600	6818900	6355100	4179300	485440	213950	962240	629480	267100	170940	240030	106430	260440	210170
Translin	TSN	0.920265	0.924647	0.976294	1.02428	20.2831	20.954	20.3635	19.9448	20.7555	20.348	20.4067	20.2548	21.0793	20.0391								3	3	3	19.7	19.7	19.7	26.183	0	10.449	16936000	12	27	1278600	1181500	1251600	1646000	1411300	167900	78684	251650	259810	94035	102030	71051	32744	86082	76719
NADH dehydrogenase [ubiquinone] 1 beta subcomplex subunit 9	NDUFB9	0.115534	0.06952	0.741117	1.34932	21.2968	20.791	21.3574	21.6439	21.1405	21.0292	20.1971	20.2012	21.3568	21.284								5	5	5	32.4	32.4	32.4	21.831	0	30.822	36953000	9	37	2698600	2640400	3036200	2360500	4105900	597820	315660	744440	646120	294910	197860	279130	184110	229240	160460
Cytoplasmic dynein 1 light intermediate chain 1	DYNC1LI1	0.720352	0.698681	0.937437	1.06674	20.2428	19.243	19.9714	20.4637	19.9781	19.8251	19.6134	20.3773	19.6021	20.0152								6	6	6	20.5	20.5	20.5	56.578	0	21.681	18023000	28	35	1052300	848000	1023200	0	643680	117530	23272	102310	14914	84280	36695	44125	40716	48718	30394
Dystonin	DST	0.146196	0.0906763	0.857838	1.16572	20.1299	19.881	20.0421	19.9448	19.812	19.5702	19.5115	20.151	19.9505	19.5204								34	34	34	6.6	6.6	6.6	860.65	0	86.042	51679000	425	90	831920	925090	893580	1064100	121600	13892	11041	18844	13870	11007	6569.9	11185	6206.9	11747	2235.1
Band 4.1-like protein 2	EPB41L2	0.00950003	0.00601379	1.80198	0.554946	20.5526	20.8441	20.5509	21.1481	20.9552	21.5056	21.9393	21.8812	21.4963	21.4764				+	NMG_SNsurr.	+	NMG_SNsurr.	26	21	2	38.1	33.5	2.4	104.36	0	201.8	104930000	51	95	1897300	1935600	3373600	3349800	2057400	169590	80271	581340	466060	48590	88347	53337	22954	50586	98446
Protein SOGA3	SOGA3	0.0698341	0.0425245	0.631459	1.58363	19.7319	19.3914	19.4646	19.589	19.3312	19.0893	19.0757	19.2115	17.8794	18.9358				+	NMG_SNsurr.			6	6	6	7.4	7.4	7.4	103.2	0	12.376	13050000	59	21	817240	801930	0	551120	221190	47195	21036	11657	22935	25868	16438	18278	10438	14852	12182
Cofilin-1	CFL1	0.00512275	0.00478261	1.45971	0.68507	21.7038	22.1496	21.8224	22.4297	21.9939	22.4796	22.3555	22.4539	22.8962	22.6427				+	NMG_SNsurr.	+	NMG_SNsurr.	13	13	1	62.7	62.7	8.4	18.502	0	323.31	92863000	10	54	3300700	3343700	4561100	6190100	9286300	739710	330180	1906800	1941500	444860	464330	397790	232770	375890	585890
Protein arginine N-methyltransferase 1	PRMT1	0.00893314	0.00582332	0.5024	1.99045	20.2899	20.1988	20.6932	19.8379	20.0011	19.4924	18.5296	19.5477	19.438	19.0477				+	NMG_SNsurr.	+	NMG_SNsurr.	7	7	6	23.2	23.2	21	42.461	0	14.479	15318000	20	34	1227900	1656000	454990	488700	765900	171240	80496	53279	39369	66944	84485	104760	34624	59915	16684
NADH dehydrogenase [ubiquinone] iron-sulfur protein 8, mitochondrial	NDUFS8	0.200327	0.127081	1.85167	0.540054	20.5951	20.9989	21.915	18.512	20.6633	21.4109	22.7606	21.3245	21.0723	20.5601								5	5	5	28.6	28.6	28.6	23.705	0	30.758	24255000	13	24	2559300	3322300	0	1769600	1865800	435570	209300	0	285200	25473	122510	214310	67210	86359	75211
Puromycin-sensitive aminopeptidase	NPEPPS	0.0570053	0.0350056	1.34632	0.742764	21.6974	22.0826	22.3951	21.8307	21.5002	22.4589	22.0555	22.5145	22.566	22.0563				+	NMG_SNsurr.			28	28	28	39.3	39.3	39.3	103.28	0	323.31	155470000	46	94	3465900	4330800	3861100	4745500	3379700	284070	218190	742480	645900	138530	187460	202500	63087	114780	213320
26S protease regulatory subunit 6A	PSMC3	8.63787e-05	0	0.536265	1.86475	20.698	20.7949	20.7066	20.7791	20.9058	19.8047	19.7657	19.6997	19.9393	20.18				+	NMG_SNsurr.	+	NMG_SNsurr.	8	8	8	22.1	22.1	22.1	49.203	0	22.778	30018000	26	36	1314700	1205700	586250	724100	1154500	143420	73639	140910	93417	128750	105710	105500	53148	123390	42664
Prostaglandin reductase 1	PTGR1	0.00324441	0.00294737	1.48754	0.672251	19.8939	19.1607	19.8861	19.6193	19.8902	20.7457	19.7605	20.4304	19.8992	20.4792				+	NMG_SNsurr.	+	NMG_SNsurr.	4	4	4	19.5	19.5	19.5	35.869	0	20.302	22145000	14	48	869700	969110	942800	1194800	1581800	169890	84456	329470	285420	89144	34942	79959	42066	75012	128390
Mannose-6-phosphate isomerase	MPI	0.00359465	0.00281407	2.0292	0.492804	19.0088	19.8082	19.3448	18.8335	18.7575	20.0069	20.2019	20.5633	20.1803	19.905				+	NMG_SNsurr.	+	NMG_SNsurr.	7	7	7	21	21	21	46.655	0	20.249	25079000	14	31	589330	768080	1225000	1248500	1791400	127410	61824	397230	462010	37471	98298	62079	6469.2	36533	117820
Ubiquitin thioesterase OTUB1	OTUB1	0.230617	0.149802	1.11083	0.900226	21.8964	21.7587	21.7096	21.9868	21.732	22.0211	22.3293	21.7303	21.9693	21.7918								11	11	11	47.2	47.2	47.2	31.284	0	107.78	71074000	15	53	3005900	3158300	3548900	4549400	4738300	535240	199330	871640	942870	261170	253380	252650	141650	210000	230050
V-type proton ATPase subunit d 1	ATP6V0D1	0.140281	0.0869794	1.29297	0.773412	21.9085	21.3151	21.6185	21.534	21.8773	22.2889	21.0107	21.8917	22.4582	22.4572								10	10	10	33.9	33.9	33.9	40.329	0	119.25	93572000	16	72	3005900	3532400	3191600	3394600	5848300	796610	257480	1174800	926530	429880	176730	300170	151270	206820	375870
Pleckstrin homology domain-containing family B member 1	PLEKHB1	0.00429235	0.00303704	2.90267	0.34451	20.1858	19.3486	19.433	18.8149	19.8956	21.6092	21.0684	21.5733	20.6298	20.4841				+	NMG_SNsurr.	+	NMG_SNsurr.	6	6	6	54.5	54.5	54.5	17.767	0	26.317	36010000	9	23	0	653620	3794100	3364200	4001100	0	49339	1345100	1184600	124810	63537	43447	0	68496	349120
4F2 cell-surface antigen heavy chain	SLC3A2	0.00585389	0.00527273	1.52721	0.65479	20.8152	20.9891	20.6811	20.7444	20.9423	21.2942	21.4357	21.1853	21.3086	22.0027				+	NMG_SNsurr.	+	NMG_SNsurr.	17	17	17	35.9	35.9	35.9	67.993	0	112.4	85837000	29	95	1800700	1994800	2437500	2430000	2959900	240120	147960	756190	529380	124370	154200	124790	36259	103160	163510
Vesicle-associated membrane protein 1	VAMP1	0.0381168	0.022625	1.45359	0.687954	20.1711	19.9788	19.8627	20.2273	20.5336	20.4414	21.1557	20.5042	20.6497	20.7206				+	NMG_SNsurr.			4	4	4	34.7	34.7	34.7	12.902	0	31.542	28711000	4	48	1137900	1567900	1381900	1775800	7177700	706680	387860	1625500	1455700	295970	235830	221460	160790	320220	332000
Malectin	MLEC	0.00189656	0.00255696	0.452112	2.21184	20.7221	20.3841	20.7525	20.7995	20.992	19.4838	19.6547	19.5997	19.1331	20.0525				+	NMG_SNsurr.	+	NMG_SNsurr.	4	4	4	19.2	19.2	19.2	32.233	0	15.546	20296000	16	44	1624700	1928200	498380	565840	1268500	264920	147290	78392	73765	120860	96259	130460	74082	121340	26960
Limbic system-associated membrane protein	LSAMP	0.00304956	0.00266667	1.87095	0.534487	21.7317	21.3852	21.5816	21.0082	21.7169	22.4019	21.9443	22.4671	22.3625	22.7667				+	NMG_SNsurr.	+	NMG_SNsurr.	8	8	8	31.1	31.1	31.1	37.393	0	114.74	55453000	18	87	2734300	3261000	3756400	4560500	3080700	310280	147390	395950	776080	75187	116070	142650	86830	117310	208840
Sodium/calcium exchanger 2	SLC8A2	0.0239736	0.0128606	1.79082	0.558403	20.2563	19.3763	19.4917	20.6039	19.3303	21.0357	19.7744	20.3277	21.0672	21.0566				+	NMG_SNsurr.			7	7	7	13.7	13.7	13.7	100.37	0	56.599	28331000	32	49	705990	859010	1351900	1496100	885330	51823	42847	166020	204590	58496	29917	26240	27747	20292	89559
Dickkopf-related protein 3	DKK3	0.556772	0.490514	0.831568	1.20255	19.7964	19.2419	18.6935	20.8252	19.7909	19.8701	18.43	19.6775	19.3544	19.6855								3	3	3	12.9	12.9	12.9	38.39	0	9.0503	9149500	17	11	968700	0	0	1140200	538200	87841	42442	29295	133920	44980	27389	8506.4	41247	23106	40861
Glyoxalase domain-containing protein 4	GLOD4	0.0689895	0.0423158	1.37231	0.728699	20.8186	21.4395	21.3679	21.4815	20.8444	21.9429	21.4364	21.6695	21.9368	21.2496				+	NMG_SNsurr.			5	5	5	20.4	20.4	20.4	34.793	0	16.237	33210000	20	23	0	2230800	4372200	2884600	1660500	148630	81468	554340	216300	57769	80904	64933	52095	43200	99301
Methyltransferase-like protein 7A	METTL7A	0.0215836	0.0116474	1.59094	0.62856	21.3221	21.1124	20.7677	20.3471	21.232	21.6599	21.5995	21.4109	21.7231	21.7374				+	NMG_SNsurr.			3	3	3	17.2	17.2	17.2	28.319	0	101.62	50695000	10	29	2842200	2129900	3502900	3182500	5069500	604870	237580	1288800	928840	259160	203050	165950	78078	210430	258320
Vacuolar protein sorting-associated protein 29	VPS29	0.886258	0.89321	1.05511	0.94777	21.0366	21.4712	21.0072	19.2813	20.6843	20.7719	20.141	20.9089	21.0879	20.9581								5	5	5	32.4	32.4	32.4	20.505	0	32.13	27450000	10	16	1943000	2044200	2303700	1189000	2745000	461570	207350	678650	256940	257200	149930	170960	49214	59043	119390
Nuclear receptor-binding protein	NRBP1	0.116254	0.0697696	0.822025	1.21651	18.8959	18.8482	18.9207	18.8798	19.319	18.2995	18.8459	19.0312	18.4596	18.8136								3	3	3	8	8	8	59.844	0	6.8686	7375600	15	20	389230	648660	355910	311180	491700	59369	51503	111900	42279	35632	24444	31919	15111	37171	13374
Protein FAM162A	FAM162A	0.865293	0.871731	0.965732	1.03548	22.0778	21.3127	20.4417	18.5239	21.8499	21.3532	21.2568	20.3453	19.4798	21.5196								4	4	4	29.9	29.9	29.9	17.342	0	57.672	25705000	9	24	3103000	794310	2887800	1328900	2856100	375650	168280	601990	499650	291420	157420	115470	64757	173170	109030
Disintegrin and metalloproteinase domain-containing protein 22	ADAM22	0.0116413	0.00708197	2.03302	0.491879	18.7739	18.6693	18.3154	18.2819	18.4108	19.3337	19.8029	18.9301	19.2429	20.2598				+	NMG_SNsurr.	+	NMG_SNsurr.	5	5	5	8.7	8.7	8.7	100.43	0	17.82	9848300	44	16	357850	0	0	616240	223820	20206	9367.3	39286	45853	6690.7	11884	4404.8	0	9064.4	19944
Actin-related protein 2/3 complex subunit 4	ARPC4;ARPC4-TTLL3	0.529181	0.456977	0.947382	1.05554	21.1564	20.9587	21.3526	21.1016	20.9364	21.1358	20.8087	20.9431	20.9984	21.2297								5	5	1	33.9	33.9	4.8	19.667	0	29.4	25249000	10	34	2583900	2273200	1549300	1997100	2524900	366960	150910	365580	405930	154090	152580	181210	88087	131320	133450
Unconventional myosin-Va	MYO5A	0.0309987	0.0174081	0.756517	1.32185	21.2566	21.2385	21.2992	21.2422	21.0585	21.0493	20.4983	20.8441	20.6817	21.0089				+	NMG_SNsurr.			35	35	31	22.1	22.1	19.7	215.4	0	121	158560000	102	208	2297000	1967100	1841500	1690600	1554500	206260	101240	278670	162980	134780	105310	120060	53207	86602	80262
NADH dehydrogenase [ubiquinone] flavoprotein 1, mitochondrial	NDUFV1	0.000403686	0.00119481	0.750639	1.3322	22.8628	22.6176	22.3657	22.9162	22.6815	22.5632	22.13	21.8916	22.4549	22.335				+	NMG_SNsurr.	+	NMG_SNsurr.	19	19	19	50.9	50.9	50.9	50.817	0	140.35	204580000	24	126	6724500	6822800	6257300	4988300	8524200	1250800	574900	1747900	1309900	670930	450680	347720	345860	414700	362750
Dipeptidyl peptidase 3	DPP3	0.403738	0.314607	0.890104	1.12346	19.0562	19.8392	20.1518	19.8219	19.7312	19.5464	19.2402	19.8189	19.6094	19.5454								6	6	6	14.2	14.2	14.2	82.588	0	25.546	19137000	38	50	904710	965490	660890	965310	503610	53887	35852	108260	67710	16499	37294	43603	9681.9	26664	23498
Guanine nucleotide-binding protein G(I)/G(S)/G(O) subunit gamma-2;Guanine nucleotide-binding protein subunit gamma	GNG2	0.00102424	0.00282569	2.91476	0.343081	20.8351	19.9962	20.2997	20.301	19.9166	21.7491	22.0342	21.8898	21.8446	21.5477				+	NMG_SNsurr.	+	NMG_SNsurr.	3	3	3	52.1	52.1	52.1	7.8501	0	12.866	34309000	4	26	1100100	1597600	2712100	3269000	8577300	697180	299410	2629400	1420700	441290	271100	204410	126110	187410	571690
Septin-5	SEPTIN5	0.023797	0.0126863	1.59054	0.628719	21.716	21.1999	21.4838	21.1785	21.1435	22.425	21.5156	21.7032	22.0184	22.407				+	NMG_SNsurr.			14	14	13	43.1	43.1	38.6	43.845	0	51.803	142260000	20	95	2320600	2753900	2910400	3601200	7112800	577400	336120	1514800	1431700	410830	278340	342610	151440	260990	520820
Tropomodulin-2	TMOD2	0.0134432	0.00686239	1.63923	0.610042	20.7314	20.5665	20.8643	20.32	19.9798	21.2379	21.3135	21.0508	21.3342	21.0907				+	NMG_SNsurr.	+	NMG_SNsurr.	7	7	7	28.5	28.5	28.5	39.595	0	76.655	33555000	20	25	1793000	1356700	1416600	3032300	1677800	159690	63011	230480	486200	66095	79723	74270	27622	27235	86098
Breast carcinoma-amplified sequence 1	BCAS1	0.0517654	0.0323411	1.72963	0.57816	22.3839	21.4538	21.9954	22.4823	21.185	22.5403	22.9671	23.1573	22.5462	22.2418				+	NMG_SNsurr.			9	9	9	25	25	25	61.708	0	64.457	106770000	30	51	5709800	4639300	9015600	7735100	3559100	333240	166750	947250	704950	192300	107660	141880	96953	61249	171780
Carbonyl reductase family member 4	CBR4	0.0121645	0.00690096	0.576035	1.73601	18.8646	18.8261	19.6059	19.13	19.2071	18.3788	18.2371	18.2661	18.6902	18.0825				+	NMG_SNsurr.	+	NMG_SNsurr.	4	4	4	20.3	20.3	20.3	25.301	0	6.224	6165700	10	12	1026200	505730	0	361650	616570	141530	45660	24373	71326	41414	64343	100910	27628	31200	8767.9
Trifunctional enzyme subunit alpha, mitochondrial;Long-chain enoyl-CoA hydratase;Long chain 3-hydroxyacyl-CoA dehydrogenase	HADHA	0.632154	0.578157	1.03506	0.966123	22.2118	22.0862	22.1705	22.4657	21.8496	22.1705	22.1278	22.4591	22.2116	22.0636								27	27	27	46.5	46.5	46.5	82.999	0	323.31	277100000	40	217	4893600	4951400	4915300	5749900	6927500	800000	379600	1590600	1284300	375680	380030	296990	252470	219680	280820
Tropomyosin alpha-1 chain	TPM1	0.111502	0.0665162	1.20825	0.827646	21.6456	21.6287	21.7014	21.6204	21.526	21.9618	21.7198	21.5626	22.2113	22.0312								13	10	1	42.3	36.7	5.2	28.597	0	67.118	55150000	15	26	2619000	4180900	4097900	3646400	3676600	318840	110440	1281900	601330	110600	212740	96408	53940	103600	131670
Ras-related protein Rab-8B;Ras-related protein Rab-13	RAB8B;RAB13	0.288301	0.20213	0.870065	1.14934	20.4897	20.7476	20.6504	20.1191	20.6654	20.4419	20.0212	20.2523	20.3406	20.6122								4	2	1	19.3	10.1	6.8	23.584	0	5.516	17114000	12	17	1322000	1499000	1235600	1032900	1426100	178940	99668	261170	134170	100840	108990	98377	46520	99766	76008
4-aminobutyrate aminotransferase, mitochondrial	ABAT	0.585371	0.523445	1.13144	0.88383	23.2473	23.4473	22.9805	22.3844	22.8793	23.7217	22.5042	23.3382	23.2189	23.0465								23	23	23	54.8	54.8	54.8	56.438	0	222.31	254600000	32	107	8790200	6027100	11997000	7709600	7956200	977660	291990	2094900	1261900	426500	417910	504070	93123	272100	503310
Microtubule-actin cross-linking factor 1, isoforms 1/2/3/5	MACF1	0.00320196	0.00299465	0.89303	1.11978	19.5346	19.4985	19.8937	19.8434	19.7601	19.4409	19.3573	19.7539	19.6434	19.5188				+	NMG_SNsurr.	+	NMG_SNsurr.	21	20	20	4	3.9	3.9	838.3	0	36.496	16855000	421	43	715810	708870	690210	769310	40035	1882.9	4613	3666.8	5315.6	3498.5	1622.4	5024.3	1818.1	3418.9	1458.5
	NFASC	0.00613339	0.005104	1.85578	0.538856	22.1376	21.8569	21.8932	21.2804	21.3395	22.8318	22.3226	22.6233	22.646	22.5439				+	NMG_SNsurr.	+	NMG_SNsurr.	28	28	2	30.8	30.8	2.8	116.59	0	323.31	215050000	45	149	4139700	3548200	5861600	5604400	4778800	479590	190110	1200700	845990	294600	138760	198830	78972	94642	375030
3-ketoacyl-CoA thiolase, peroxisomal	ACAA1	0.121503	0.0738841	0.699065	1.43048	19.4069	19.9271	19.4676	20.1505	20.0721	19.4415	18.6548	19.5957	19.4379	19.3118								6	6	6	21.2	21.2	21.2	44.292	0	15.095	13093000	18	11	1587000	1269400	626760	908600	727400	140790	56491	74454	104730	61528	59828	36751	27761	39454	33585
Neural cell adhesion molecule 2	NCAM2	0.0297224	0.0164495	1.50316	0.665266	20.213	19.6636	19.6173	20.2862	19.6778	20.5855	20.8563	20.3594	20.4466	20.1503				+	NMG_SNsurr.			14	14	14	22.6	22.6	22.6	93.045	0	65.653	49219000	46	51	1019600	793430	1542100	1708600	1070000	58707	26900	420570	222240	37891	15835	12347	14434	10010	59910
Vesicle-fusing ATPase	NSF	0.954762	0.960034	1.00624	0.993803	23.5019	23.3225	23.0221	23.0778	23.267	23.3389	22.8708	23.1779	23.1563	23.6922								44	44	44	61	61	61	82.593	0	323.31	385680000	43	197	9292800	9422100	10893000	10224000	8969300	1065300	439880	2143000	1239200	585630	519010	389710	192060	461720	412460
Eukaryotic translation initiation factor 5A-1;Eukaryotic translation initiation factor 5A;Eukaryotic translation initiation factor 5A-1-like	EIF5A;EIF5AL1	0.0181254	0.00973151	0.643938	1.55294	22.013	22.1863	22.4881	22.4919	21.5835	21.5382	21.6921	21.4923	21.4605	21.4046				+	NMG_SNsurr.			7	7	7	50.6	50.6	50.6	16.832	0	41.353	88650000	8	72	3366100	3567600	2628200	2830800	11081000	1510900	759590	1678300	1451400	788600	869340	1058400	507400	553140	387790
ATP synthase mitochondrial F1 complex assembly factor 1	ATPAF1	0.334268	0.244038	0.741135	1.34928	20.5191	20.4325	20.6221	20.0014	20.4798	20.4444	18.6	19.9037	20.3933	20.5526								5	5	5	21.6	21.6	21.6	36.436	0	13.215	16609000	14	14	1335900	1285600	910700	982540	1186300	194120	115670	154680	82744	112130	80965	137600	42306	69707	37411
Rap1 GTPase-activating protein 1	RAP1GAP	0.698887	0.668842	0.963147	1.03826	20.894	20.4612	20.8544	20.432	20.3617	20.814	20.1212	20.5739	20.4718	20.7515								10	10	10	25	25	25	73.361	0	45.455	47854000	32	64	1433900	1367900	1610400	1265200	1495400	166520	74534	348830	192720	92438	74989	121460	43730	97341	69590
Prohibitin-2	PHB2	0.00371815	0.00275862	0.625785	1.59799	23.0148	23.2485	22.7109	23.6297	23.004	22.4019	22.5381	21.9676	22.6275	22.6914				+	NMG_SNsurr.	+	NMG_SNsurr.	12	12	12	47.5	47.5	47.5	33.296	0	151.72	135970000	22	60	8859000	7166200	7071800	5786200	6180700	988690	394640	1262800	674100	405800	464090	335000	364660	337220	221900
Obg-like ATPase 1	OLA1	0.0811166	0.0491785	1.40366	0.712422	21.9677	21.7234	21.6056	21.2177	21.1378	21.9701	21.83	22.0991	22.3959	21.8033				+	NMG_SNsurr.			7	7	7	21.7	21.7	21.7	44.743	0	24.186	83501000	25	37	2513400	2682100	4263000	4500600	3340100	119120	34575	2616300	157880	47596	71387	41292	11051	33596	58113
Synaptotagmin-1	SYT1	0.457202	0.369651	1.08654	0.920355	21.9684	21.1653	21.698	21.5433	21.9501	21.9988	21.0198	21.4892	21.9552	22.4606								14	14	10	33.9	33.9	24.4	47.573	0	86.778	85688000	20	97	3439800	3679000	2628500	3318300	4284400	523190	273480	621800	787270	314470	228390	248450	85999	222630	261540
GTP-binding nuclear protein Ran	RAN	0.624818	0.5709	1.26941	0.787766	22.625	23.0738	22.0683	18.6638	21.2474	22.7053	22.1392	21.0555	21.0562	22.4429								9	9	9	48.6	48.6	48.6	24.423	0	42.854	53314000	10	23	4743000	4822400	8021100	5642600	5331400	536870	229910	1485700	834130	264470	341370	213160	103910	157500	308200
Tubulin-specific chaperone D	TBCD	0.516606	0.443778	0.874436	1.14359	20.483	20.5137	20.1446	20.5434	20.0666	20.2478	19.6341	19.9879	20.0739	20.8397								7	7	7	10.7	10.7	10.7	132.6	0	25.517	26912000	58	21	904570	1092400	1189300	1309100	464010	33602	33660	120970	59918	44514	28604	20402	33276	16912	14662
L-xylulose reductase	DCXR	0.0188879	0.0100804	0.687307	1.45495	21.1091	21.3556	22.0868	21.853	20.856	20.7092	20.829	21.1221	21.1575	20.738				+	NMG_SNsurr.			6	6	6	31.1	31.1	31.1	25.913	0	52.845	39374000	15	25	3297800	4628000	1793000	3904200	2624900	396810	250650	361720	557730	128430	144020	230600	110180	84978	72264
Serine/arginine-rich splicing factor 1	SRSF1	0.00088073	0.00299029	0.248188	4.02921	20.5109	19.6063	20.8094	21.1507	20.4387	18.7757	18.2448	18.3962	18.5438	18.5029				+	NMG_SNsurr.	+	NMG_SNsurr.	7	7	7	33.1	33.1	33.1	27.744	0	24.343	21662000	13	28	826830	1257600	586170	0	1666300	335290	139180	288570	48697	172330	88761	174170	178750	122250	39206
Pyridoxine-5-phosphate oxidase	PNPO	0.0483	0.030811	1.80669	0.553498	20.0053	20.971	20.6027	19.7695	19.9208	21.1243	20.871	21.0771	21.432	21.0315				+	NMG_SNsurr.			7	7	7	28	28	28	29.988	0	38.776	57368000	13	61	1336900	1368500	2593600	2511500	4412900	388690	207910	1115800	824740	141200	274770	209340	38018	108430	262590
Myosin regulatory light chain 12B;Myosin regulatory light chain 12A;Myosin regulatory light polypeptide 9	MYL12B;MYL12A;MYL9	0.639287	0.586415	0.959385	1.04233	20.5731	20.648	20.4601	20.6601	20.4272	20.258	20.2848	20.5078	20.8915	20.5274								7	7	7	57	57	57	19.779	0	46.95	26651000	9	31	1422100	1827100	1553700	1908600	2961300	307880	159870	607770	653580	180740	138080	146470	93362	109680	97424
MICOS complex subunit MIC25	CHCHD6	0.00747209	0.00578277	0.65715	1.52172	20.7363	20.34	20.3735	20.8927	20.3599	19.7553	20.0063	19.7192	20.1834	20.0095				+	NMG_SNsurr.	+	NMG_SNsurr.	5	5	5	28.1	28.1	28.1	26.457	0	12.207	17533000	12	20	1788100	1157700	1033600	1114800	1461100	266880	83785	259480	125690	133570	75037	95215	58576	112590	36852
26S proteasome non-ATPase regulatory subunit 8	PSMD8	0.0342998	0.0205161	0.62879	1.59036	19.6198	20.521	20.1825	19.4921	20.1079	19.3155	19.3129	19.2074	19.4281	19.3127				+	NMG_SNsurr.			4	4	4	12	12	12	39.611	0	8.6452	15684000	18	11	842690	777610	793130	637300	871350	134380	43297	172940	86327	73759	81280	86952	32845	52275	18797
Lon protease homolog, mitochondrial	LONP1	0.213709	0.13645	0.906514	1.10313	20.7935	20.6634	21.0639	20.9206	20.936	20.6128	20.3825	20.7298	20.7957	21.1486								23	23	23	38.8	38.8	38.8	95.179	0	96.202	59777000	35	113	1935300	1993400	1406300	1219900	1707900	244500	122510	305570	206790	100080	84647	126210	81149	84414	69126
Peptidyl-prolyl cis-trans isomerase NIMA-interacting 1	PIN1	0.368268	0.275046	1.31657	0.759548	20.7019	19.256	19.3395	20.626	19.9672	20.3183	20.467	20.5873	19.9976	20.5045								6	6	6	48.5	48.5	48.5	18.243	0	150.75	19346000	9	26	1272800	1064800	0	1076400	2149500	231520	94610	552500	263510	100940	30520	56241	50859	45961	178380
Phenylalanine--tRNA ligase alpha subunit	FARSA	0.00236332	0.00239053	0.0699156	14.303	24.3335	24.4664	24.5548	22.9232	24.9289	20.1996	19.9948	20.4527	21.261	20.1075				+	NMG_SNsurr.	+	NMG_SNsurr.	12	12	12	27.8	27.8	27.8	57.563	0	163.48	98351000	22	24	19479000	8001900	1185900	2664500	4470500	1053400	511980	159900	114800	470960	499370	524610	305080	692520	22943
Haloacid dehalogenase-like hydrolase domain-containing protein 2	HDHD2	0.0774998	0.0467666	1.61137	0.620589	19.5828	20.114	19.7221	18.4735	19.8242	20.0105	20.0979	20.3164	20.2227	20.5106				+	NMG_SNsurr.			7	7	7	45.2	45.2	45.2	28.536	0	28.196	13988000	13	23	915770	970610	0	1288400	1076000	164840	41718	145160	134780	29763	94996	42752	5125	79321	63590
3-ketodihydrosphingosine reductase	KDSR	0.210519	0.133641	0.810275	1.23415	19.4222	19.5927	19.5809	19.2671	18.8935	19.3552	18.9115	19.1101	18.5905	19.2714								3	3	3	11.1	11.1	11.1	36.187	0	5.933	7277800	12	15	478170	0	0	382910	606480	80232	31985	124440	55156	53222	53648	53359	0	26342	35086
Mitochondrial import inner membrane translocase subunit TIM44	TIMM44	0.177907	0.111425	0.83218	1.20166	18.7893	18.6392	19.469	18.8858	18.46	18.711	18.3172	18.8048	18.3724	18.7127								3	3	3	8.8	8.8	8.8	51.355	0	7.6431	6366900	29	15	363930	610430	308570	431120	219550	19427	23481	30489	27831	18409	14320	25193	8211	11804	8555
Gamma-glutamylcyclotransferase	GGCT	0.0437757	0.026998	1.3099	0.763416	19.2863	19.6613	19.8232	20.3668	19.3943	20.0658	20.0579	20.2008	20.3064	19.8483				+	NMG_SNsurr.			3	3	3	18.1	18.1	18.1	21.007	0	18.208	9155900	13	18	685750	750030	0	0	704300	130990	42123	0	60054	34335	50301	51705	61221	29930	52466
40S ribosomal protein S5;40S ribosomal protein S5, N-terminally processed	RPS5	0.000255853	0.00153333	0.107695	9.28546	22.1066	21.4829	21.6011	22.6384	22.0938	18.9341	18.5788	18.9178	18.4299	18.9874				+	NMG_SNsurr.	+	NMG_SNsurr.	6	6	6	28.9	28.9	28.9	22.876	0	23.811	57309000	10	68	3315900	3147600	395830	150610	5730900	1597200	558130	192150	69137	797920	589640	522430	561500	697200	31436
Sodium/potassium-transporting ATPase subunit alpha-3	ATP1A3	0.0056182	0.00540678	1.67789	0.595986	22.7126	22.2176	22.3012	21.8778	22.6268	23.0881	23.2774	22.8444	22.5706	23.6888				+	NMG_SNsurr.	+	NMG_SNsurr.	43	27	23	48.5	30.9	28.1	111.75	0	323.31	251610000	44	138	6293800	7637000	9442100	13509000	5718500	435360	247690	1500400	1886500	164560	177690	140930	33757	172750	183100
60S ribosomal protein L18a	RPL18A	0.000111733	0	0.0834105	11.9889	22.652	22.5352	22.8224	23.2893	23.0581	19.6218	19.3607	19.3812	19.053	19.0221				+	NMG_SNsurr.	+	NMG_SNsurr.	7	7	7	35.8	35.8	35.8	20.762	0	35.825	76675000	9	45	7474700	6648500	1132400	498930	8519400	2284300	895600	544390	188900	923930	796210	955050	698400	866070	95393
Kinesin-like protein KIF2A	KIF2A	0.103421	0.0616101	1.27717	0.782983	20.0167	19.8838	19.3685	19.2913	19.5606	20.1125	19.7292	20.1426	19.7735	20.1279								8	8	8	12	12	12	79.954	0	14.064	20774000	34	37	544910	651640	593890	749710	611010	46697	36353	134180	84833	37777	32885	33375	10755	30544	45749
Cytosolic acyl coenzyme A thioester hydrolase	ACOT7	0.171284	0.106223	1.29451	0.772493	21.7315	22.3207	21.6722	21.3755	21.5941	21.829	22.1344	22.1923	22.5128	21.8875								16	16	16	49.5	49.5	49.5	41.796	0	175.75	100360000	20	65	2791600	2820500	3323500	4396600	5018200	485930	234790	1011300	1027000	242670	425200	276640	106180	175590	157440
AH receptor-interacting protein	AIP	0.133433	0.0817738	0.840728	1.18945	19.2905	19.1947	18.7679	18.9569	19.2309	18.7027	18.7512	18.9324	18.876	18.9271								4	4	4	17.9	17.9	17.9	37.636	0	7.8031	7009200	18	16	581730	610150	456030	518660	389400	49036	30113	65329	74674	25543	26920	16623	11458	24751	12080
26S proteasome non-ATPase regulatory subunit 11	PSMD11	0.0359674	0.021038	0.809524	1.23529	23.3831	23.0903	23.3012	23.1785	23.4211	22.8718	22.987	23.106	23.0355	22.8497				+	NMG_SNsurr.			13	13	13	37.9	37.9	37.9	47.463	0	37.097	87474000	27	61	9604800	11767000	4512800	7430100	3239800	339690	120810	61038	175070	927650	88072	1184100	50297	131250	42479
Membrane-associated progesterone receptor component 1	PGRMC1	0.0174804	0.00904444	0.514843	1.94234	23.1481	22.5268	22.3077	22.2712	22.9429	21.8771	21.8088	22.2076	20.9713	21.543				+	NMG_SNsurr.			13	13	12	49.7	49.7	45.1	21.671	0	106.9	88231000	8	70	6880200	4462200	5582200	2414400	11029000	2539500	565730	1789900	557630	1393300	829440	665660	547220	931210	330650
Pyruvate dehydrogenase protein X component, mitochondrial	PDHX	0.0467346	0.0286178	0.762365	1.31171	20.7843	21.1995	21.1624	21.0714	20.85	20.6918	20.5207	20.4521	21.0044	20.4413				+	NMG_SNsurr.			8	8	8	21.2	21.2	21.2	54.122	0	20.323	48555000	22	30	1975100	1731600	1982000	2281900	2207100	257500	84924	590070	313840	137900	178360	124200	43654	124950	65188
cGMP-dependent 3,5-cyclic phosphodiesterase	PDE2A	0.245609	0.164052	1.61668	0.618551	20.7681	20.0213	20.0682	20.2467	19.9804	21.2099	19.3091	20.2826	21.4362	22.3119								18	18	18	30.8	30.8	30.8	105.72	0	145.99	72982000	49	106	1167500	1095800	1895800	1912600	1489400	116380	51105	411080	261100	88658	25825	43681	11075	49830	101880
Importin-5	IPO5	0.144732	0.0898102	1.18116	0.846628	19.3011	19.8516	20.108	19.6426	19.6356	19.9388	19.8916	20.0876	19.7087	20.1132								11	11	10	15.2	15.2	14.1	123.63	0	41.454	23815000	53	45	800700	933860	683950	770920	449340	59331	27755	80316	79153	21226	21207	41853	10830	21984	18491
Dynamin-1-like protein	DNM1L	0.255146	0.173046	0.863733	1.15777	21.4421	21.4374	21.3537	21.24	21.6528	21.2358	20.6737	21.103	21.4414	21.6154								24	24	21	45.7	45.7	42.1	81.876	0	155.54	133990000	50	114	2779600	2308600	2513700	2317000	2679900	292060	155820	660650	414570	158320	134840	147300	79139	158990	107260
RNA 3-terminal phosphate cyclase	RTCA	0.606485	0.548843	0.960189	1.04146	19.4022	18.8654	19.538	18.6654	18.9792	19.0828	18.9786	19.2802	18.6063	19.2092								2	2	2	6.6	6.6	6.6	39.336	0	3.5355	5192600	19	16	0	828160	0	0	273290	30878	26395	20269	51754	19244	17195	23821	6667.4	14929	14609
Myc box-dependent-interacting protein 1	BIN1	0.109677	0.0653458	1.65121	0.605618	22.0526	21.5178	21.7617	21.1219	22.1161	22.4573	23.2736	22.9211	21.7572	21.7784								17	17	16	39.3	39.3	37.8	64.699	0	323.31	72132000	28	26	5495700	2832000	6770200	3200300	2576100	234840	75462	671160	693070	118240	33120	80560	20643	77609	152040
Neural cell adhesion molecule L1-like protein;Processed neural cell adhesion molecule L1-like protein	CHL1	0.234228	0.152442	1.39876	0.714916	18.5642	19.2285	19.3162	18.3772	19.4563	19.6728	18.673	19.195	19.5046	20.3177								11	11	11	15.6	15.6	15.6	135.07	0	30.432	15481000	47	34	0	528910	417700	610330	329390	16830	12620	58586	61955	14098	21556	20122	0	19357	26825
von Willebrand factor A domain-containing protein 5A	VWA5A	0.0124749	0.00681388	1.27304	0.785523	19.4617	19.2645	19.2557	18.9882	19.4928	19.9117	19.4097	19.6107	19.5762	19.696				+	NMG_SNsurr.	+	NMG_SNsurr.	9	9	9	13.9	13.9	13.9	86.488	0	14.603	17446000	37	29	665290	612690	507250	644070	471510	63530	35084	48651	59593	54870	25432	21600	23885	27094	32425
Pirin	PIR	0.753988	0.743437	0.922969	1.08346	18.5682	18.7479	18.6481	19.0432	18.4048	18.8852	17.3363	18.8602	18.8373	18.9151								2	2	2	8.6	8.6	8.6	32.113	0	8.3251	5747200	17	21	371400	538550	407700	543780	338070	38604	24482	72088	65278	17573	20319	18768	4390	14042	16420
Importin subunit alpha-3	KPNA4	0.380416	0.287441	0.836442	1.19554	20.0737	19.2527	19.8004	20.7637	20.4727	19.7898	19.672	19.9594	19.6838	19.9699								5	5	4	21.7	21.7	19	57.886	0	53.713	16683000	15	34	926900	1333900	1012200	0	1112200	138290	80232	305760	32559	110830	30365	38762	72062	101870	62531
Pyridoxal kinase	PDXK	0.202137	0.127378	2.59986	0.384635	23.121	22.7633	22.3873	18.2433	23.0874	22.8924	23.8362	22.6405	23.1156	24.0097								10	10	10	48.1	48.1	48.1	35.102	0	91.501	74774000	13	19	5212500	0	8065300	7216200	5751800	591830	26682	1331600	498860	570350	63618	459240	9968.4	440760	71401
Lipid phosphate phosphohydrolase 3	PPAP2B	0.0184515	0.00985946	1.54246	0.648315	20.3509	20.9206	20.9484	20.201	20.2689	20.9588	21.5539	21.0759	21.3568	20.8705				+	NMG_SNsurr.			4	4	4	15.8	15.8	15.8	35.116	0	18.868	33857000	13	35	1532300	2076000	1494800	2235300	2604400	281000	199540	408600	537270	88953	154220	122360	56032	93318	131790
Dihydropyrimidinase-related protein 4	DPYSL4	0.0724927	0.0434662	1.34531	0.743324	20.762	20.4992	20.2001	21.0232	20.7309	21.3262	20.2763	20.6257	21.555	21.5719				+	NMG_SNsurr.			16	16	16	49	49	49	61.877	0	106.74	63548000	30	102	1251000	1649200	1870000	2105800	2118300	195580	108070	497980	381710	113680	82716	71370	44256	94379	144030
Cytoplasmic dynein 1 intermediate chain 1	DYNC1I1	0.0242805	0.0129732	0.672531	1.48692	21.6311	20.6463	21.2603	21.9	21.3169	20.8528	20.3281	20.9891	20.7872	20.936				+	NMG_SNsurr.			8	8	7	22.2	22.2	18.9	72.955	0	75.296	40880000	20	42	2165500	2348700	1304800	2270900	2044000	345770	92936	224320	224650	267580	230580	157920	68744	156180	60431
Neurocan core protein	NCAN	0.30935	0.222487	1.19567	0.836353	19.3232	19.8966	19.5201	19.9265	19.4846	19.3596	20.5616	20.0136	19.4154	20.0899								6	5	5	5.7	5.1	5.1	143.09	0	13.554	17800000	40	21	629960	811510	720410	1009400	444990	48376	25992	68799	71354	15809	27928	25811	17969	22915	33829
AP-3 complex subunit delta-1	AP3D1	0.0137147	0.00709366	0.668473	1.49595	20.1375	20.0489	20.3199	20.6348	20.1722	19.7451	19.3497	19.9942	19.5628	19.7561				+	NMG_SNsurr.	+	NMG_SNsurr.	13	13	13	14.8	14.8	14.8	130.16	0	36.936	43672000	51	61	1093300	1068900	713430	793020	856320	142140	61596	130600	112240	73378	58404	56202	40458	47628	34860
Guanine nucleotide-binding protein subunit beta-5	GNB5	0.615928	0.559942	1.09014	0.917316	20.2246	20.1427	19.8473	20.0251	20.0795	20.061	19.6443	19.9186	20.3945	20.9234								6	6	6	22	22	22	43.566	0	21.859	19026000	19	36	1201900	880990	1387600	682700	1001400	119970	40911	232830	107060	68340	64643	50420	28226	50838	48027
Proteasome subunit alpha type-7;Proteasome subunit alpha type-7-like	PSMA7;PSMA8	0.620745	0.565832	0.918367	1.08889	20.4847	21.3874	21.5591	21.4541	21.2687	21.2642	21.0554	21.3576	21.0207	20.8418								7	7	7	32.3	32.3	32.3	27.887	0	32.82	33962000	14	40	2065000	2059000	1872300	2446400	2425800	322260	164710	314360	264020	112030	199500	221060	119610	129240	163800
Cytochrome b-c1 complex subunit 8	UQCRQ	0.427207	0.33595	0.832145	1.20171	22.7472	22.8754	21.7511	22.1049	22.0852	22.0649	21.8385	21.6005	22.8478	21.8867								5	5	5	45.1	45.1	45.1	9.9062	0	11.991	68535000	6	35	5174300	4672700	5385300	6270400	11423000	1556600	542390	2351000	2213300	769200	787040	427310	266440	605460	457270
Exportin-1	XPO1	0.397904	0.310442	0.876561	1.14082	20.2341	19.6754	20.268	20.4934	20.2492	19.6836	20.2275	20.1708	20.0107	19.877								9	9	9	12.5	12.5	12.5	123.38	0	21.852	20874000	53	43	1030200	1188500	773800	763120	393850	63201	25367	28837	42746	43577	29549	18900	19326	30746	23772
Synapsin-3	SYN3	0.0628209	0.0396324	1.60223	0.624131	20.0613	19.862	19.807	19.0794	19.8269	20.1061	20.4403	20.0028	20.2699	21.2179				+	NMG_SNsurr.			8	6	6	20.7	19.1	19.1	63.302	0	39.895	25390000	29	34	818810	1088900	1046200	1184700	875530	59184	72752	227390	123420	49981	35471	27714	12532	36252	50082
Spectrin beta chain, non-erythrocytic 2	SPTBN2	0.041203	0.0259055	0.895046	1.11726	20.4264	19.9965	20.4149	20.5463	20.4309	20.2057	19.8356	20.4561	20.3623	20.1555				+	NMG_SNsurr.			28	20	20	16.7	13.3	13.3	271.32	0	65.93	58342000	128	80	1283000	1169500	1090600	1311700	455800	72836	27334	57647	74075	24875	23858	34388	17694	36820	15503
Serine/threonine-protein kinase DCLK1	DCLK1	0.148904	0.0920692	0.792218	1.26228	21.2487	20.7235	20.991	21.6655	21.1869	20.5552	20.8483	20.9946	20.829	20.9084								14	14	14	27.3	27.3	27.3	82.223	0	68.381	60625000	32	110	2078500	1973200	1945200	1697500	1894500	216770	120420	317530	289170	165120	96777	127030	103100	81515	73431
Actin-related protein 2/3 complex subunit 2	ARPC2	0.0952432	0.0579579	1.423	0.70274	21.0558	21.3342	21.3377	20.5207	20.8987	21.7754	21.0831	21.6328	21.6717	21.5288								10	10	7	41.7	41.7	31.3	34.333	0	20.423	56971000	19	48	2660300	1719600	2492900	2656700	2998500	342160	104160	469550	493360	195470	200210	170650	89995	165580	194460
Actin-related protein 2/3 complex subunit 3	ARPC3	0.500298	0.423207	1.08953	0.917824	20.5447	20.6644	20.5645	20.8463	21.4202	21.0612	20.8235	20.924	20.8902	20.9598								6	6	6	32.6	32.6	32.6	20.546	0	11.625	17889000	10	13	1609800	0	1550200	0	1788900	237840	12697	560520	0	151220	53242	122510	99797	54409	139260
Membrane-associated progesterone receptor component 2	PGRMC2	0.0234996	0.0125545	0.643533	1.55392	20.0156	20.7507	19.9909	19.8202	20.6222	19.3856	19.5856	19.6566	19.6423	19.7499				+	NMG_SNsurr.			5	4	4	22.9	18.8	18.8	23.818	0	11.946	10421000	9	22	1174800	0	614440	0	1157900	158870	50529	132780	0	84351	164870	110020	55186	141910	51404
Neurosecretory protein VGF;Neuroendocrine regulatory peptide-1;Neuroendocrine regulatory peptide-2;Antimicrobial peptide VGF[554-577]	VGF	0.533533	0.462437	1.1593	0.862589	20.7073	19.393	20.0971	20.1413	19.8924	21.0695	18.7876	19.9104	20.3702	21.1599								11	11	11	22.9	22.9	22.9	67.257	0	30.908	42186000	31	41	957730	1319000	1118500	1188000	1360800	135300	52655	339690	219450	98919	38284	71059	30083	53182	122680
Synaptobrevin homolog YKT6	YKT6	0.0830852	0.0495441	1.26686	0.789354	20.2975	20.2922	19.8522	20.0924	20.138	20.33	20.432	20.7019	20.5868	20.3277				+	NMG_SNsurr.			6	6	6	39.4	39.4	39.4	22.417	0	21.882	30581000	14	27	1290700	1752600	1254700	1421400	2184400	217980	139490	492110	488390	124840	109480	46690	39124	69100	73611
NADH dehydrogenase [ubiquinone] iron-sulfur protein 4, mitochondrial	NDUFS4	0.353601	0.262315	1.20535	0.829635	22.3334	22.5079	21.7388	21.9376	21.5184	22.5077	21.991	21.7677	22.8228	22.2942								3	3	3	19.4	19.4	19.4	20.108	0	7.6521	53900000	9	37	4228700	4017900	3794900	4872100	5988800	711860	322230	937980	1099000	438270	439980	245920	210630	180730	377240
Cytoplasmic dynein 1 light intermediate chain 2	DYNC1LI2	0.355798	0.263759	1.19763	0.834984	20.5918	20.6768	20.9001	19.4605	20.4932	20.933	20.2192	21.1779	20.5453	20.548								8	8	8	29.7	29.7	29.7	54.099	0	25.56	31122000	24	23	1350700	1448700	1463000	1913000	1296700	119230	89380	201720	322490	95357	70738	64646	19124	51493	72816
26S proteasome non-ATPase regulatory subunit 3	PSMD3	0.00107774	0.00270175	0.460246	2.17275	20.7991	20.7993	20.9969	20.7778	20.6834	19.9104	20.0162	19.5366	19.6924	19.3032				+	NMG_SNsurr.	+	NMG_SNsurr.	14	14	14	30.3	30.3	30.3	60.977	0	33.973	36094000	34	72	1646000	1772300	803840	543900	1061600	208710	92737	98636	50360	110760	97776	117370	52686	82882	39995
Heat shock 70 kDa protein 12A	HSPA12A	0.00422297	0.00306542	1.47357	0.678623	21.6302	21.7898	21.3228	21.5294	22.179	21.9565	22.677	21.9551	22.0238	22.6355				+	NMG_SNsurr.	+	NMG_SNsurr.	28	28	26	53	53	51.1	74.977	0	323.31	118680000	36	85	3431600	3039000	6432700	5120500	3296800	274490	110560	1168700	510180	137730	117670	103580	54887	154040	114670
Heterogeneous nuclear ribonucleoprotein R	HNRNPR	0.000388964	0.00129577	0.31733	3.1513	21.9067	21.2263	21.6593	21.7049	22.1379	19.9438	19.9758	20.0777	20.2581	20.1001				+	NMG_SNsurr.	+	NMG_SNsurr.	14	14	11	27.5	27.5	23.1	70.942	0	62.601	64905000	34	61	3921500	2934600	1375800	971420	1909000	399630	170690	276160	114980	227300	114320	150630	80277	205680	33870
Thioredoxin-like protein 1	TXNL1	0.30924	0.22276	1.05089	0.951577	21.1555	21.403	21.2585	21.5951	21.3888	21.2503	21.5138	21.4871	21.4454	21.4624								9	9	9	55.7	55.7	55.7	32.251	0	72.452	59463000	15	80	3063200	2670700	2933100	2438800	3964200	779080	336850	755240	748720	157610	154440	127780	105030	157810	131520
Alpha-actinin-4	ACTN4	0.00115377	0.00252459	1.48167	0.674913	20.1023	20.0497	20.2168	19.8267	20.4269	20.8781	20.4315	20.8541	20.4037	20.891				+	NMG_SNsurr.	+	NMG_SNsurr.	30	30	6	47	47	11	104.85	0	209.65	88684000	55	141	966730	1122400	1548800	1634800	1612400	124880	57050	429900	281250	62412	59558	86078	21702	75944	107890
AP-1 complex subunit gamma-1	AP1G1	0.029113	0.016065	0.648082	1.54301	20.0599	20.2393	20.3344	20.9626	19.9656	19.6833	20.1544	19.6505	19.7702	19.1747				+	NMG_SNsurr.			6	6	6	7.1	7.1	7.1	91.35	0	16.223	15661000	34	25	1320300	1359800	0	0	460630	76410	55852	26300	27802	34105	25930	45625	42284	39033	22823
Small glutamine-rich tetratricopeptide repeat-containing protein alpha	SGTA	0.968563	0.971732	1.00775	0.99231	20.0249	19.8165	19.7017	18.3823	19.3469	19.685	19.2591	19.5837	19.3637	19.4365								5	5	5	18.8	18.8	18.8	34.063	0	11.929	14201000	12	33	1068000	776060	783230	567740	1183400	184870	78083	265250	141500	105390	65705	56244	24287	56997	61158
Asparagine--tRNA ligase, cytoplasmic	NARS	0.0025346	0.00283721	0.740609	1.35024	21.251	21.2215	21.6959	21.8305	21.3769	20.9381	20.9744	21.132	21.3331	20.832				+	NMG_SNsurr.	+	NMG_SNsurr.	16	16	16	34.3	34.3	34.3	62.942	0	84.012	73265000	22	98	2650400	3055700	1943900	2225000	3330200	539460	299900	414560	471070	215060	232580	302420	141950	177040	105830
LanC-like protein 1	LANCL1	0.00596354	0.00522951	1.42245	0.703013	23.378	22.5921	23.3133	23.0443	23.4521	23.6357	23.4211	23.7738	23.6244	23.8666				+	NMG_SNsurr.	+	NMG_SNsurr.	9	9	9	32.3	32.3	32.3	45.283	0	64.162	125930000	17	56	12032000	8417500	13378000	12096000	7407400	1206700	300380	1654200	1221900	414850	298480	354840	168640	313140	356970
Putative adenosylhomocysteinase 2	AHCYL1	0.848216	0.853338	0.962068	1.03943	21.3947	21.448	21.0135	21.1903	20.0033	20.7307	21.8798	21.0035	20.5081	20.6488								15	15	7	37.7	37.7	23.4	58.951	0	75.629	65787000	28	44	2023300	988060	2639000	1969100	2349500	283300	92680	623310	403850	133740	159760	94482	45881	64873	67386
NADH dehydrogenase [ubiquinone] iron-sulfur protein 5	NDUFS5	0.100672	0.0610479	1.28314	0.779336	21.4742	21.0834	20.8818	21.9284	21.1376	21.8538	21.5254	21.403	21.654	21.8677								5	5	5	48.1	48.1	48.1	12.517	0	14.052	40914000	6	40	2804100	3417800	2809700	3629600	6819000	810560	395800	1605500	1118500	476000	335380	297580	331990	360300	190460
Phosphoribosyl pyrophosphate synthase-associated protein 2	PRPSAP2	0.260915	0.17838	1.0888	0.918443	18.9118	18.8502	19.0456	19.0941	18.7336	18.998	19.0452	19.209	18.8915	19.1053								6	5	5	19.2	15.4	15.4	40.925	0	12.374	10412000	23	32	395840	457250	366530	435630	452680	45460	21706	121230	65892	23672	30487	27895	13974	17146	18230
Guanine nucleotide-binding protein G(I)/G(S)/G(O) subunit gamma-7	GNG7	0.0822265	0.0491018	2.96086	0.337739	22.4809	22.0915	21.5826	18.321	22.1367	23.3468	22.3132	22.4251	22.4018	23.956				+	NMG_SNsurr.			4	4	4	57.4	57.4	57.4	7.5217	0	34.432	75771000	4	23	4853600	2625000	10109000	4348000	18943000	1727100	512480	7336700	887200	1043600	683750	472560	75103	667570	1403400
Kinesin heavy chain isoform 5C	KIF5C	0.169848	0.105439	1.16224	0.860408	20.6117	20.0832	20.5132	20.4139	20.3132	20.7384	20.4129	20.8884	20.17	20.8099								15	15	7	24.1	24.1	12.9	109.49	0	56.501	49132000	57	84	1254700	1130900	1589900	1387700	861960	107940	34977	206860	122900	62011	36099	41074	21942	37216	56754
Dynamin-like 120 kDa protein, mitochondrial;Dynamin-like 120 kDa protein, form S1	OPA1	0.172255	0.107627	0.80204	1.24682	21.7215	21.656	21.5337	21.6252	21.777	21.3966	20.7034	21.0805	21.6137	21.9281								32	32	32	41	41	41	111.63	0	113.8	182910000	55	155	3429100	3374600	2283900	2563500	3325600	527160	256630	627660	415770	229260	195140	183040	116650	178060	131040
Long-chain-fatty-acid--CoA ligase 4	ACSL4	0.000797249	0.00236	0.340712	2.93503	20.8617	20.6491	20.5728	21.3203	20.916	19.2255	19.2206	19.4946	19.1949	19.4176				+	NMG_SNsurr.	+	NMG_SNsurr.	10	10	8	22.2	22.2	18.1	79.187	0	30.074	23852000	34	42	1359700	2260300	0	0	701530	125390	92109	42303	26644	68004	66391	87493	60302	73835	15745
Sorting nexin-3	SNX3	0.0973646	0.0593333	0.433773	2.30536	21.6613	21.6106	20.6963	21.8546	21.3143	20.7301	20.779	20.7635	18.5553	20.2841								6	5	5	34	29.6	29.6	18.762	0	7.3577	35139000	9	19	2245000	2747500	0	1532800	3904400	603220	409340	379430	736180	290730	361660	138830	216300	161220	173620
Heterogeneous nuclear ribonucleoprotein Q	SYNCRIP	0.014496	0.00727381	0.274234	3.64652	21.2253	20.5852	20.9601	21.1043	21.7856	19.4595	19.472	19.686	19.5418	18.1685				+	NMG_SNsurr.	+	NMG_SNsurr.	12	9	9	22.6	18.1	18.1	69.602	0	22.581	25151000	32	39	1618700	2113400	0	707030	785950	127930	114490	30066	88368	112700	44200	63991	53437	88121	10068
General vesicular transport factor p115	USO1	1.06646e-05	0	0.265347	3.76865	21.0995	20.8345	20.875	21.339	21.1172	19.3228	18.8425	19.1239	19.2091	19.1966				+	NMG_SNsurr.	+	NMG_SNsurr.	18	18	18	28.5	28.5	28.5	107.89	0	94.809	67018000	41	101	1828700	2112800	572410	512750	1634600	340850	185730	113230	73493	197490	167710	168540	88396	170340	26360
Target of Myb protein 1	TOM1	0.0152051	0.008	0.565103	1.76959	21.1105	20.9648	21.0843	21.3392	21.7802	20.4095	20.3356	20.8157	19.8829	20.7182				+	NMG_SNsurr.	+	NMG_SNsurr.	8	8	8	19.9	19.9	19.9	53.818	0	40.808	37539000	18	55	1910000	2057700	1041900	1279800	2085500	414970	107910	255830	244180	145430	147240	133590	106740	237880	73493
Putative tyrosine-protein phosphatase auxilin	DNAJC6	0.00597552	0.00520816	0.648915	1.54103	21.3978	21.1967	21.4905	21.4185	21.5215	20.8753	20.848	20.9274	20.3651	20.8897				+	NMG_SNsurr.	+	NMG_SNsurr.	14	14	14	22.7	22.7	22.7	99.995	0	80.663	76887000	31	95	2202700	2305700	1479600	1562100	2480200	341610	146760	491340	287530	200070	143590	178740	111580	185280	88728
WD repeat-containing protein 1	WDR1	0.0821053	0.0492663	1.4382	0.695313	20.8762	21.2006	21.2982	20.5698	21.255	21.5693	21.8786	21.5313	21.7468	21.0952				+	NMG_SNsurr.			20	20	20	50.2	50.2	50.2	66.193	0	225.67	116010000	31	73	2227100	2637800	3271800	4498000	3742100	310580	179620	994970	871240	153280	150960	134280	41393	124960	190540
Probable phospholipid-transporting ATPase IIA	ATP9A	0.00287801	0.00269613	0.468423	2.13482	20.298	20.1664	20.3686	19.7472	20.3317	19.1245	19.401	18.698	18.9972	19.2207				+	NMG_SNsurr.	+	NMG_SNsurr.	7	7	7	8.7	8.7	8.7	118.58	0	23.978	23220000	52	32	1376600	1366700	502950	0	446540	123920	50833	42240	28599	53047	30721	30836	15439	36442	8709.5
NADH dehydrogenase [ubiquinone] iron-sulfur protein 2, mitochondrial	NDUFS2	0.154284	0.0949716	0.812495	1.23078	22.0322	21.8931	21.8478	22.4645	21.7039	21.868	21.385	21.1287	22.0765	21.9854								17	17	17	50.3	50.3	50.3	52.545	0	104.14	153670000	25	115	4472700	4515100	3379100	2953700	6146800	779280	362160	1497200	872250	282720	426460	278330	198380	258130	317530
Protein NipSNap homolog 2	GBAS	0.24454	0.163881	0.7848	1.27421	22.9181	22.7379	22.788	22.1772	22.5939	22.2257	22.0654	22.4506	22.8177	21.9077								6	6	6	25.5	25.5	25.5	33.742	0	30.569	81001000	15	43	7646700	6481800	4923100	7218200	5400000	1117400	163220	1301700	445340	602490	529560	365900	38731	423410	86179
Vacuolar protein sorting-associated protein 4B	VPS4B	0.573198	0.507852	1.04337	0.958433	19.481	19.2846	19.9728	19.2212	19.2896	19.5384	19.3854	19.6718	19.3628	19.597								6	6	4	18.7	18.7	14.2	49.301	0	14.074	16732000	25	22	1112500	926360	1040300	939140	669270	102560	58174	58880	135780	57194	41521	49804	13370	42404	20116
Core histone macro-H2A.1;Histone H2A	H2AFY	0.00665798	0.00496498	0.658006	1.51974	21.3289	21.1801	20.9711	21.1043	20.9654	20.6091	20.4712	20.357	20.949	20.1443				+	NMG_SNsurr.	+	NMG_SNsurr.	6	6	6	23.9	23.9	23.9	39.617	0	21.987	37342000	18	40	2565000	2477200	1636000	1670400	2074600	253100	125030	377370	394980	196030	171470	80403	78164	77973	77901
SH3 domain-binding glutamic acid-rich-like protein	SH3BGRL	0.00349818	0.00285714	2.16829	0.461193	19.0739	20.1292	19.6961	19.7199	20.2528	20.4082	21.0565	20.4935	21.4438	21.0526				+	NMG_SNsurr.	+	NMG_SNsurr.	7	7	7	84.2	84.2	84.2	12.774	0	59.679	35270000	7	51	1055100	1111700	1746700	1713400	5038600	310640	184490	1185200	1263600	93385	260690	131580	99737	187920	205880
Filamin-B	FLNB	0.0610736	0.0383985	1.15603	0.865031	19.2362	19.0258	19.3444	19.5409	19.4564	19.2908	19.269	19.642	19.5452	19.9027				+	NMG_SNsurr.			13	12	11	7.8	7.3	6.7	278.16	0	35.291	16653000	134	26	538010	601870	819930	704840	124270	12085	3000.1	32080	20747	5620.5	3799.1	5299.4	3860.5	7676.3	5326.2
NADH dehydrogenase [ubiquinone] iron-sulfur protein 6, mitochondrial	NDUFS6	0.830564	0.833283	0.960416	1.04122	21.0552	20.5827	19.9897	21.911	21.0279	21.1493	20.239	20.1397	21.0564	21.6907								6	6	6	60.5	60.5	60.5	13.711	0	48.657	48997000	8	65	1935700	1564700	2167500	1698300	6124600	933210	278790	1836500	491480	358250	266430	122210	349930	246500	348480
Vacuolar protein sorting-associated protein 26A	VPS26A	0.0235112	0.0125235	0.562952	1.77635	20.2348	20.4982	20.4885	20.5727	20.3096	19.5307	18.787	19.7514	19.906	19.9841				+	NMG_SNsurr.			4	4	4	16.5	16.5	16.5	38.169	0	17.479	19997000	18	27	0	1603600	916840	0	1110900	130870	83637	233120	64935	91328	96646	99125	64467	68604	44623
NADH dehydrogenase [ubiquinone] 1 beta subcomplex subunit 1	NDUFB1	0.950186	0.955373	0.974195	1.02649	20.6554	20.7332	20.3828	19.8803	20.8093	20.9413	21.3742	18.1979	20.9659	20.7932								2	2	2	32.8	32.8	32.8	6.9611	0	10.315	18094000	3	21	1580000	1718200	0	0	6031500	834120	446690	1274700	394370	479810	373600	287360	141550	340750	371800
PC4 and SFRS1-interacting protein	PSIP1	0.0629445	0.0394872	0.491226	2.03572	21.3645	20.6625	20.5914	22.2726	20.5708	20.4059	20.164	20.3074	19.714	19.7427				+	NMG_SNsurr.			4	4	4	7.9	7.9	7.9	60.103	0	5.0334	18718000	29	7	1730600	1867600	1415100	0	645450	138670	51718	68813	17631	71966	71217	44391	70982	44311	17888
NADH dehydrogenase [ubiquinone] iron-sulfur protein 3, mitochondrial	NDUFS3	0.737352	0.723704	0.923727	1.08257	19.7638	19.5841	19.9165	20.628	19.9751	20.0324	19.8196	19.3099	19.531	20.6022								12	12	12	42.8	42.8	42.8	30.241	0	108.58	16251000	17	28	793460	925210	714180	629690	955950	204300	52733	131970	88245	38868	75492	83148	38541	79955	26284
Cold shock domain-containing protein E1	CSDE1	0.000382011	0.00131429	0.279973	3.57177	21.6864	21.0611	21.4492	21.5508	21.4879	19.4215	19.7862	19.5077	19.5538	19.7829				+	NMG_SNsurr.	+	NMG_SNsurr.	17	17	17	29.3	29.3	29.3	88.884	0	69	65772000	48	81	2587400	2797800	1004700	1171400	1370200	239000	156220	81416	145260	170350	87077	142110	88352	131420	25159
Calcium-binding mitochondrial carrier protein Aralar1	SLC25A12	0.961744	0.96733	0.995919	1.0041	22.0614	22.0808	22.1957	21.9307	22.5297	22.2073	21.7699	22.0193	22.2732	22.499								28	28	22	49.6	49.6	41.7	74.761	0	130.98	136420000	35	98	4142900	4663200	3779900	3903500	3897600	391090	258910	681790	596660	288980	234350	218660	180680	168420	215530
Paralemmin-1	PALM	0.0478463	0.0305089	2.07888	0.481028	21.2709	21.3187	21.0746	20.3297	21.2803	22.0036	21.1776	22.0778	22.2908	23.0033				+	NMG_SNsurr.			7	7	7	25.8	25.8	25.8	42.075	0	39.877	43278000	23	16	2249900	2390400	3151200	3743700	1881700	113530	63967	369610	392970	71525	65902	90318	18993	53590	149580
Cytosolic 10-formyltetrahydrofolate dehydrogenase	ALDH1L1	0.0152546	0.00797681	1.27239	0.785921	20.3137	20.0787	20.237	19.8744	19.6832	20.8523	20.2705	20.4191	20.4441	19.9388				+	NMG_SNsurr.	+	NMG_SNsurr.	25	25	25	39.9	39.9	39.9	98.828	0	115.24	78439000	52	91	911990	1096300	1165200	1348900	1508400	112600	63010	288520	306960	123660	70838	75208	14431	41607	146810
Dynactin subunit 3	DCTN3	0.00116031	0.00250407	1.25524	0.796659	20.575	20.5601	20.4815	20.7076	20.7361	20.9507	20.7421	20.8698	21.0958	21.0416				+	NMG_SNsurr.	+	NMG_SNsurr.	6	6	6	34.9	34.9	34.9	21.119	0	21.979	49515000	11	34	2306300	1735700	2180900	2323100	4501400	712270	192930	1124400	380280	269340	187320	217170	167760	313070	215220
ATP synthase subunit d, mitochondrial	ATP5H	0.0774632	0.0466826	0.721884	1.38526	22.5723	22.3224	22.4341	22.445	22.6246	22.1892	22.1268	21.6079	21.4324	22.6913				+	NMG_SNsurr.			11	11	11	72.7	72.7	72.7	18.491	0	105.06	92666000	10	90	5032800	6882300	5714100	4874800	9266600	2169400	891950	1632600	1079000	331660	388840	668760	328730	513340	229570
Flotillin-1	FLOT1	0.233672	0.152323	1.08378	0.922693	20.4461	19.5733	19.8974	19.5299	19.4773	20.3141	19.8368	20.1064	19.8003	19.4468								11	11	11	30.7	30.7	30.7	47.355	0	35.469	31913000	28	30	812210	976740	746830	1038100	1139800	138300	67999	244520	179010	119150	37935	67776	20250	28554	75868
ATP synthase subunit g, mitochondrial	ATP5L	0.0319682	0.0173894	0.686016	1.45769	23.6579	23.6357	23.3762	22.8893	23.5821	23.1644	22.7874	22.5671	22.97	22.9338				+	NMG_SNsurr.			5	5	5	53.4	53.4	53.4	11.428	0	36.079	83565000	6	21	9193200	11236000	7020200	8008900	13928000	2016900	920230	2179500	1733400	1154900	1101200	946620	681070	705780	636010
SEC14-like protein 2	SEC14L2	0.00466162	0.00332444	1.71154	0.584271	19.5494	19.518	19.9901	19.4362	19.5967	20.3361	20.6437	20.4333	20.4568	20.0969				+	NMG_SNsurr.	+	NMG_SNsurr.	8	8	8	27	27	27	46.145	0	17.031	23690000	18	17	1024300	774830	1520600	1151400	1316100	106880	60467	330230	280250	63367	40365	39366	17515	17787	66550
Gamma-synuclein	SNCG	0.00273332	0.00274157	1.85696	0.538515	21.4552	22.5479	22.4019	22.6596	21.9565	22.5555	23.1023	23.5175	23.7852	22.5253				+	NMG_SNsurr.	+	NMG_SNsurr.	9	9	9	66.1	66.1	66.1	13.331	0	294.04	174760000	8	113	4659300	5423700	8791000	9247900	21845000	1542600	852630	6269100	3611000	433520	1606300	1349400	332350	480420	760470
N(G),N(G)-dimethylarginine dimethylaminohydrolase 1	DDAH1	0.0332358	0.0191913	1.78784	0.559335	21.9564	22.6732	22.5275	22.2754	22.2457	22.8635	22.9573	23.1471	24.0877	22.8138				+	NMG_SNsurr.			12	12	11	49.1	49.1	46.3	31.121	0	235.63	177920000	17	91	5460000	6459000	9608700	11932000	10466000	861720	484850	2538500	2278500	321420	559630	455990	157790	467130	360130
Kelch repeat and BTB domain-containing protein 11	KBTBD11	0.598497	0.541198	0.975539	1.02507	21.2515	20.962	20.8899	21.0372	21.0234	20.9838	21.0306	20.9503	20.9734	21.0472								16	16	16	37.9	37.9	37.9	65.719	0	50.104	73255000	27	80	2096000	2040000	2460800	2402300	2713100	319470	153700	588700	492750	215620	158460	129860	61285	122740	118870
Mitochondrial import receptor subunit TOM70	TOMM70A	0.774516	0.767369	1.06476	0.939178	21.2219	21.4634	21.2086	20.7926	22.0048	21.2366	20.9409	21.0161	22.0058	21.9444								12	12	12	24.5	24.5	24.5	67.454	0	59.265	55206000	32	44	2448400	2968500	2650100	2531500	1725200	182990	109500	435520	198620	92661	118460	74581	50100	105950	74146
Endonuclease domain-containing 1 protein	ENDOD1	0.000923226	0.0028785	1.92677	0.519004	20.2268	20.0755	20.712	20.6045	19.8705	21.1568	21.1532	21.5122	21.2559	21.1421				+	NMG_SNsurr.	+	NMG_SNsurr.	8	8	8	24	24	24	55.016	0	34.331	44843000	24	57	1335400	1355100	2144600	2818700	1868500	115640	65078	382940	546770	50193	37925	92012	39564	39632	110400
Glutaminase kidney isoform, mitochondrial	GLS	0.000895392	0.00296154	0.52961	1.88818	22.8425	22.3699	23.0629	22.9592	22.8135	21.9113	21.5648	22.0807	21.7123	22.1938				+	NMG_SNsurr.	+	NMG_SNsurr.	21	21	21	43	43	43	73.46	0	215.57	105780000	34	46	7833800	7731200	2942100	2718600	3111300	742370	198960	432320	326860	307840	227040	238950	119120	158770	72860
AP-2 complex subunit alpha-2	AP2A2	0.443192	0.352256	1.11867	0.893917	21.0951	20.8805	21.1063	20.7939	21.2125	21.6936	20.6279	20.9103	21.4216	21.2439								28	18	18	36.6	24.4	24.4	103.96	0	139.24	78425000	47	84	1748800	2033700	2131700	2514900	1668600	197390	76902	300460	289520	102980	79006	107830	36670	77230	106360
GTP-binding protein Di-Ras1	DIRAS1	0.0342832	0.0205603	0.688416	1.45261	20.4296	19.7511	19.7988	20.2029	20.1039	19.2638	19.5475	19.3712	19.9094	19.5012				+	NMG_SNsurr.			5	5	5	28.3	28.3	28.3	22.329	0	9.5592	11899000	12	18	1073800	914200	0	608670	991590	157900	78868	26761	133710	96777	83870	72603	49505	76050	38952
Mitofusin-2	MFN2	0.0213918	0.011736	0.636979	1.56991	19.4724	19.328	19.4711	19.823	19.5822	18.9371	18.6745	19.4093	18.9278	18.4746				+	NMG_SNsurr.			3	3	3	5.8	5.8	5.8	86.401	0	8.5017	10259000	39	15	1061600	1333000	0	0	263040	60191	22324	51620	10997	28455	17989	13958	11064	11424	11518
NADH dehydrogenase [ubiquinone] 1 beta subcomplex subunit 4	NDUFB4	0.152112	0.0939486	0.448388	2.23021	21.9452	21.533	21.5813	21.848	21.4317	20.123	18.1245	21.0522	21.6589	21.5948								5	5	5	48.1	48.1	48.1	15.208	0	17.47	64307000	6	39	3271700	4211200	2304200	3028300	10718000	1773300	957810	1876900	1821400	932320	450750	370700	511370	627800	167810
NADH dehydrogenase [ubiquinone] 1 alpha subcomplex subunit 7	NDUFA7	0.110902	0.0657178	1.42784	0.70036	18.5972	17.7897	18.6604	18.758	18.6248	19.0828	18.9226	18.4312	18.9475	19.6152								5	5	5	43.4	43.4	43.4	12.551	0	18.778	10240000	7	16	362750	338170	876630	334290	1462900	153320	71175	547930	139270	75013	14503	11415	56533	58335	86316
Reticulon-3	RTN3	0.41654	0.325462	1.0539	0.948854	24.9616	24.642	24.9699	24.9983	24.7892	24.837	24.9594	24.8922	25.2063	24.8448								11	11	11	17.6	17.6	17.6	112.61	0	66.798	322750000	41	70	29145000	26708000	26093000	27386000	7872000	1053400	438320	1779700	1099600	483990	526450	400850	225220	338500	327320
LETM1 and EF-hand domain-containing protein 1, mitochondrial	LETM1	0.854352	0.861224	0.98893	1.01119	20.3624	20.3935	20.428	20.7218	20.379	20.3629	20.1908	20.6539	20.5313	20.4655								10	10	10	16.1	16.1	16.1	83.353	0	61.452	44952000	38	95	1119500	1677000	911390	1317000	1183000	137100	102010	188860	162410	78289	69427	78622	60128	43353	56297
Vesicle-associated membrane protein-associated protein B/C	VAPB	0.00139303	0.00224818	0.477352	2.09489	22.3259	21.5492	21.9987	22.5296	22.3956	21.1375	20.5515	21.157	21.002	21.6166				+	NMG_SNsurr.	+	NMG_SNsurr.	10	10	9	38.3	38.3	38.3	27.228	0	58.458	70587000	13	67	4982400	4207000	2725800	2417800	5429700	1065500	349800	900160	527400	575800	271320	396070	285540	423920	171230
NADH dehydrogenase [ubiquinone] 1 subunit C2;NADH dehydrogenase [ubiquinone] 1 subunit C2, isoform 2	NDUFC2;KCTD14;NDUFC2-KCTD14	0.14093	0.087511	0.827078	1.20908	21.2315	21.1626	20.4036	21.3292	21.6668	20.9002	21.0272	20.6277	20.6984	21.1707								5	5	5	30.3	30.3	30.3	14.187	0	7.9635	31962000	8	23	1856100	1822300	2855700	1491300	3995300	515610	385420	794320	274580	361980	339740	258850	250920	171130	75715
6-phosphogluconolactonase	PGLS	0.0821407	0.0491839	1.42447	0.702015	21.4236	22.3664	21.6276	21.4194	20.6355	22.1209	22.0752	22.1157	22.468	21.2449				+	NMG_SNsurr.			9	9	9	54.3	54.3	54.3	27.547	0	37.413	65609000	13	48	2221100	2770000	3573200	5081900	5046800	313940	529040	1177400	787580	176510	499930	192360	147080	88002	329720
Importin-7	IPO7	0.382045	0.289122	0.905198	1.10473	19.7683	19.7741	20.1732	19.5548	19.9464	19.4643	19.7899	20.0242	19.8488	19.3711								5	5	5	6	6	6	119.52	0	16.725	18649000	40	32	990240	1125500	926520	1024700	466230	64264	40070	38832	118360	23737	27321	33882	13873	24182	15846
Activator of 90 kDa heat shock protein ATPase homolog 1	AHSA1	0.282905	0.197579	1.38005	0.724611	20.9835	20.6364	20.7891	18.8618	20.0952	20.6468	20.5756	21.1938	20.7009	20.5726								5	5	5	22.2	22.2	22.2	38.274	0	40.863	32424000	22	30	1689200	1760200	1845800	1684000	1473800	240970	111220	354170	174970	84732	57087	105020	19056	33311	70407
Mitochondrial pyruvate carrier 2	MPC2	0.255555	0.173156	0.898183	1.11336	19.4941	20.5852	18.8927	19.0567	19.9479	19.1813	20.5864	18.3526	19.0783	20.0033								3	3	3	25.2	25.2	25.2	14.279	0	6.3019	12373000	8	18	992860	686610	703520	720350	1546700	217080	56793	364850	198550	103440	139280	41282	19765	98789	64013
N-acetylserotonin O-methyltransferase-like protein	ASMTL	0.0723663	0.0435417	1.28833	0.776198	19.8941	18.5768	19.3597	19.1459	19.471	19.9941	19.225	19.3572	19.918	19.7807				+	NMG_SNsurr.			5	5	5	14.5	14.5	14.5	68.856	0	11.732	11953000	29	11	754750	485180	803110	465880	412180	76666	29586	88658	19226	34826	21680	30154	5959.6	26396	14992
Copine-6	CPNE6	0.18508	0.11594	1.52472	0.655857	19.635	19.6817	19.5453	18.9246	19.2167	20.0303	19.2071	19.7235	20.4293	20.6559								13	13	12	36.6	36.6	35	61.99	0	40.384	31825000	31	45	740260	700500	1210600	841090	1026600	84569	57813	329520	185920	57499	33552	46014	9547.9	18962	44192
Heat shock 70 kDa protein 4L	HSPA4L	0.999813	1	0.999978	1.00002	21.0661	20.672	21.204	21.1531	21.3579	21.0214	21.0089	21.4394	21.0099	20.9733								22	20	19	38	34.4	32.8	94.511	0	119.37	84814000	52	111	2202900	2174000	1911800	2372400	1631000	183250	102580	278660	312610	98199	79697	119490	48622	89872	76316
AP-2 complex subunit alpha-1	AP2A1	0.161312	0.098118	1.09334	0.91463	21.8109	21.4674	21.6246	21.7604	21.8967	21.8041	21.5647	21.7591	22.17	21.9058								31	31	21	38.4	38.4	26.6	107.54	0	147.85	193470000	53	138	3606500	3350100	3004300	2947500	3650400	443430	194930	766860	493120	254060	180760	191210	122480	201280	185530
Apoptosis-inducing factor 1, mitochondrial	AIFM1	0.122044	0.0737933	0.950235	1.05237	19.9488	19.7156	19.8339	20.0374	19.9711	19.8004	19.7012	19.6699	19.9644	20.0026								12	12	12	25.4	25.4	25.4	66.9	0	41.458	38122000	30	67	951860	1430000	836360	920520	1270700	141050	84436	273230	148580	99752	81247	66950	37597	86300	50568
N(G),N(G)-dimethylarginine dimethylaminohydrolase 2	DDAH2	0.00102635	0.0028	2.69335	0.371285	18.8807	19.4968	19.1452	18.7559	18.8791	20.3269	20.845	20.741	20.6438	19.7481				+	NMG_SNsurr.	+	NMG_SNsurr.	6	5	5	34.4	31.6	31.6	29.644	0	58.553	20199000	15	29	0	666180	1348800	1496500	1346600	35096	25976	179570	461230	49399	70477	44174	10163	17919	105360
Probable tRNA pseudouridine synthase 2	TRUB2	0.0497907	0.0318431	0.7761	1.28849	22.5828	22.7859	22.609	22.3884	22.8027	22.1258	21.9695	22.5243	22.2566	22.4641				+	NMG_SNsurr.			2	2	2	6.9	6.9	6.9	36.694	0.006625	1.987	56727000	21	11	8176000	6041100	5526100	5226100	2701300	437160	165350	444120	308950	404000	166780	143900	88987	150650	96910
L-lactate dehydrogenase A chain	LDHA	0.777858	0.770619	1.04826	0.95396	24.2048	24.8294	24.4178	23.7386	25.3388	24.6708	24.4788	23.934	24.4196	25.3662								14	13	13	43.4	39.8	39.8	36.688	0	120.97	333610000	18	66	28221000	26780000	33040000	27223000	18534000	1781700	875600	3680600	2882900	990790	1361200	963980	595190	893690	1201100
Retinal dehydrogenase 1	ALDH1A1	0.424183	0.333318	1.19539	0.836546	21.5561	22.7979	22.9533	21.3409	22.1801	22.1173	22.1351	23.1995	22.4323	22.2315								27	24	24	61.5	58.3	58.3	54.861	0	323.31	205960000	22	130	6828600	7206400	6147000	6418900	9362000	1246100	684320	1927300	1991500	277580	596750	716880	72257	346380	264710
Glutamate dehydrogenase 1, mitochondrial;Glutamate dehydrogenase 2, mitochondrial	GLUD1;GLUD2	0.00701657	0.00514504	0.694792	1.43928	23.5028	24.1207	23.9781	23.4411	23.623	22.9084	23.3538	23.3542	23.2881	23.1344				+	NMG_SNsurr.	+	NMG_SNsurr.	26	26	26	55.2	55.2	55.2	61.397	0	323.31	172460000	31	117	14272000	15778000	10056000	9965600	5563200	747190	390070	1092200	759510	300280	456660	361590	169460	279400	193670
NADH-cytochrome b5 reductase 3;NADH-cytochrome b5 reductase 3 membrane-bound form;NADH-cytochrome b5 reductase 3 soluble form	CYB5R3	0.00775126	0.00567647	0.847986	1.17927	22.2464	22.2978	22.5143	22.1761	22.9571	22.0836	22.0983	22.3868	21.8565	22.5772				+	NMG_SNsurr.	+	NMG_SNsurr.	11	11	11	54.2	54.2	54.2	34.234	0	102.37	105600000	14	61	7012000	6355400	3963200	4174500	7543000	870810	429360	1569600	1389600	342520	360640	341990	188700	413740	288050
Glutathione reductase, mitochondrial	GSR	0.00664495	0.00498438	1.31846	0.758463	20.1677	20.2309	20.4937	20.5233	20.3637	20.6488	20.4046	20.7702	20.9798	20.9703				+	NMG_SNsurr.	+	NMG_SNsurr.	12	12	12	37.9	37.9	37.9	56.256	0	106.63	51122000	22	73	1120500	1378200	1621500	1519400	2323700	226360	115430	630430	331820	91710	117190	106980	41515	108170	129900
Hypoxanthine-guanine phosphoribosyltransferase	HPRT1	0.0243151	0.0129417	1.81386	0.55131	20.5398	20.7232	20.736	20.3629	20.1484	21.489	21.1086	21.153	22.0922	20.963				+	NMG_SNsurr.			8	8	8	53.2	53.2	53.2	24.579	0	100.99	44337000	13	37	1321800	1810300	3052000	3388900	3410500	198970	128700	887770	844980	132480	174220	130260	31911	73996	192900
Aspartate aminotransferase, mitochondrial	GOT2	0.000713954	0.00248421	1.4584	0.685684	21.8032	22.2061	22.1542	22.0169	21.7809	22.5072	22.7142	22.5072	22.5693	22.3853				+	NMG_SNsurr.	+	NMG_SNsurr.	20	20	20	49.5	49.5	49.5	47.517	0	323.31	135630000	26	55	4614100	4397200	7737900	7546600	5216700	639960	183790	1404600	876380	208270	298100	185610	96280	240380	190460
Phosphoglycerate kinase 1	PGK1	0.00529726	0.00472103	1.82253	0.548687	24.3125	24.5353	24.6857	23.8027	24.0928	25.2218	25.0479	25.3991	25.2443	24.8456				+	NMG_SNsurr.	+	NMG_SNsurr.	26	26	26	69.3	69.3	69.3	44.614	0	323.31	460830000	25	107	20178000	21301000	36980000	39020000	18433000	1524100	777740	4825500	3982300	710730	820680	885830	285590	465700	970090
Adenylate kinase isoenzyme 1	AK1	0.0322942	0.0172368	2.24264	0.445902	21.4043	21.7407	21.3354	18.8749	21.1613	22.2492	22.7501	22.0725	21.4671	21.8037				+	NMG_SNsurr.			10	10	9	58.2	58.2	53.6	21.635	0	34.629	47975000	11	31	2517500	2055300	4185300	3062500	4361400	361480	171500	1199100	833900	180370	207470	149440	19143	95015	214110
Haptoglobin;Haptoglobin alpha chain;Haptoglobin beta chain;Haptoglobin-related protein	HP;HPR	0.379849	0.286978	0.896321	1.11567	21.4906	21.2893	21.3441	20.3979	21.4675	21.8406	20.6975	21.3569	20.1784	21.1263								17	17	17	42.6	42.6	42.6	45.205	0	96.352	151590000	20	99	5299000	3351800	4612200	3005000	7579700	1410200	476830	2063000	1249900	404210	338260	364800	77215	285980	350520
Carbonic anhydrase 1	CA1	0.000184079	0	1.77754	0.562575	20.4751	20.8024	21.2058	19.6916	21.2651	21.2009	21.7875	21.9207	20.436	22.2442				+	NMG_SNsurr.	+	NMG_SNsurr.	8	8	8	46.7	46.7	46.7	28.87	0	41.639	77492000	14	44	2403700	2339800	4599900	4018600	5535100	524160	338110	1540100	1399700	127440	141630	199400	29686	219640	127430
Carbonic anhydrase 2	CA2	0.0838975	0.0497778	1.26074	0.793184	23.535	24.0713	22.9252	22.4864	22.6407	23.7385	23.9505	23.5465	22.7763	23.3181				+	NMG_SNsurr.			11	11	11	58.5	58.5	58.5	29.246	0	101.69	130030000	14	42	9637900	6340000	15399000	7343200	9288000	920090	359490	2760900	1552900	418590	597380	406420	176780	156080	501760
Alpha-1-antitrypsin;Short peptide from AAT	SERPINA1	0.178916	0.112292	0.799655	1.25054	21.5947	22.5391	22.2389	22.3586	22.8165	21.8538	21.9794	21.6536	22.3942	22.0541								12	12	12	34.4	34.4	34.4	46.736	0	91.228	97138000	23	73	5191600	6006300	3694500	3926800	4223400	675780	408400	616560	583760	198070	355000	175420	141060	294090	174440
Alpha-1-antichymotrypsin;Alpha-1-antichymotrypsin His-Pro-less	SERPINA3	0.0668001	0.0417429	0.747214	1.33831	20.8414	21.6853	21.1799	21.9228	21.9719	21.0291	21.2661	20.384	21.5029	21.3171				+	NMG_SNsurr.			9	9	9	27.9	27.9	27.9	47.65	0	82.569	73113000	20	81	2901400	3070400	2000100	2347100	3655700	607930	267730	683460	311480	141540	336250	192860	187040	299160	159840
Angiotensinogen;Angiotensin-1;Angiotensin-2;Angiotensin-3;Angiotensin-4;Angiotensin 1-9;Angiotensin 1-7;Angiotensin 1-5;Angiotensin 1-4	AGT	0.00320568	0.00296296	1.65168	0.605445	18.4634	19.3062	18.1982	18.9574	18.4623	19.4304	19.6009	19.0526	19.7244	19.1989				+	NMG_SNsurr.	+	NMG_SNsurr.	4	4	4	11.1	11.1	11.1	53.154	0	15.1	11795000	18	39	420120	550360	832090	480590	655270	66455	35895	193680	71637	20938	44182	19892	21562	11138	38987
Alpha-2-macroglobulin	A2M	0.965373	0.969078	1.00806	0.992001	21.1835	21.9689	22.0143	21.257	21.9783	21.9635	21.2756	21.9412	21.5653	21.7144								34	34	34	34.5	34.5	34.5	163.29	0	151.94	178460000	69	215	3453300	3747500	2876000	3037000	2586400	408390	182770	444660	325540	156630	212750	187400	44753	141350	120130
Complement C3;Complement C3 beta chain;C3-beta-c;Complement C3 alpha chain;C3a anaphylatoxin;Acylation stimulating protein;Complement C3b alpha chain;Complement C3c alpha chain fragment 1;Complement C3dg fragment;Complement C3g fragment;Complement C3d fragment;Complement C3f fragment;Complement C3c alpha chain fragment 2	C3	0.236608	0.155119	0.817447	1.22332	20.393	20.645	20.7313	20.8631	20.9538	20.8481	19.9264	20.308	20.703	20.3467								24	24	24	20.7	20.7	20.7	187.15	0	82.454	87042000	95	106	2051500	2106100	1331500	1345500	916230	152550	83717	181550	125750	34028	47867	53007	24206	55106	51596
Cystatin-C	CST3	0.0964449	0.0592581	0.810433	1.23391	22.159	21.9783	21.8726	22.5443	22.4992	21.9742	21.9511	21.8139	22.0604	21.7377								6	6	6	42.5	42.5	42.5	15.799	0	24.092	58278000	7	55	4644200	4765400	2931800	3270700	8325500	1224700	593680	1444300	835290	651140	408380	469920	479030	532600	407350
GTPase HRas;GTPase HRas, N-terminally processed	HRAS	0.0302546	0.0168273	1.60772	0.621998	20.1177	19.2066	20.0092	19.8751	19.771	20.674	20.141	20.2707	20.1806	21.1383				+	NMG_SNsurr.			7	7	2	45	45	11.1	21.298	0	96.38	34560000	10	49	834260	799630	1466000	1333500	3456000	272490	109300	874590	676670	233000	103620	143560	59313	108680	236090
Proenkephalin-B;Alpha-neoendorphin;Beta-neoendorphin;Big dynorphin;Dynorphin A(1-17);Dynorphin A(1-13);Dynorphin A(1-8);Leu-enkephalin;Rimorphin;Leumorphin	PDYN	0.26425	0.181845	1.51696	0.659212	21.1793	21.9171	21.3799	21.4786	21.2008	22.5943	20.8581	21.6688	22.89	22.1504								5	5	5	26	26	26	28.385	0	10.452	87787000	12	29	3229500	3226600	4860400	3341300	7315500	914350	208550	2083800	1264600	295310	429340	257340	163600	103760	471180
Ig kappa chain C region	IGKC	0.751503	0.741112	1.03987	0.961663	21.3211	22.0345	21.7967	21.1713	21.6626	21.9478	21.9198	21.9092	20.7862	21.7052								6	6	6	79.4	79.4	79.4	11.765	0	185.83	81665000	5	120	4487300	4201900	3342000	3695100	16333000	2592800	1266400	3212300	2673100	809900	1221200	559670	316960	791830	853580
Prelamin-A/C;Lamin-A/C	LMNA	0.579793	0.516013	0.924568	1.08159	21.3536	21.0004	21.3998	21.5197	21.199	20.9722	21.5884	21.2984	21.3335	20.7144								27	27	27	42.5	42.5	42.5	74.139	0	89.595	142620000	41	123	2852300	2808900	2801600	3006400	3478600	489690	188960	817100	530510	259660	155680	194910	100640	163180	112110
Apolipoprotein A-I;Proapolipoprotein A-I;Truncated apolipoprotein A-I	APOA1	0.0011208	0.00258824	1.83921	0.543711	19.8296	19.0911	19.5168	19.4761	20.972	20.8029	20.0825	20.5114	20.4534	21.4307				+	NMG_SNsurr.	+	NMG_SNsurr.	12	12	12	50.9	50.9	50.9	30.777	0	38.896	37785000	18	47	808170	1089400	1361200	1168800	2099200	209730	113240	544590	396840	60042	22970	60419	15840	204320	123570
Apolipoprotein E	APOE	0.0628887	0.0395596	1.36825	0.73086	21.1765	21.1284	21.4236	21.3414	21.3121	21.4906	21.3543	21.6845	21.6447	22.4695				+	NMG_SNsurr.			11	11	11	43.5	43.5	43.5	36.154	0	135.45	77547000	22	70	2406400	2119600	3096200	2425500	3524900	469610	162730	804160	556800	147000	168460	220990	123950	147880	122050
Fibrinogen alpha chain;Fibrinopeptide A;Fibrinogen alpha chain	FGA	0.476111	0.394107	1.181	0.846739	20.4817	21.8079	20.618	21.2312	20.7127	21.9134	21.6743	20.38	21.4047	20.6792								10	10	10	14.8	14.8	14.8	94.972	0	42.982	83034000	35	45	3298500	2243600	2983600	2641600	2372400	360460	116580	630730	364790	121950	172070	63421	57849	83664	131970
Fibrinogen beta chain;Fibrinopeptide B;Fibrinogen beta chain	FGB	0.985905	0.98977	0.996358	1.00366	20.8014	21.3801	20.3337	21.1517	20.9206	21.7828	20.6583	20.2385	20.8864	20.9953								12	12	12	32.4	32.4	32.4	55.928	0	150.22	80018000	29	71	3364800	2408900	2771100	1944200	2759200	519360	133310	540700	448500	157740	249170	90156	75916	96335	166320
Myelin P2 protein	PMP2	0.201482	0.127275	1.80021	0.555492	24.4933	22.716	22.3695	23.0719	22.7089	24.1225	23.67	24.9803	22.772	24.0556								10	10	9	53.8	53.8	48.5	14.909	0	107.88	254160000	8	38	10061000	6937000	27669000	22176000	31770000	2382900	731830	10699000	6317200	2580000	713720	578740	624030	655720	1546300
Transthyretin	TTR	0.686198	0.652421	0.905156	1.10478	20.0929	19.9659	20.8019	19.0267	19.5594	20.9093	20.1231	20.8766	18.0158	18.8032								6	6	6	68	68	68	15.887	0	25.389	19622000	6	22	1015300	1671900	957520	1120300	3270300	490810	357400	578380	446610	163880	137120	326490	12002	87524	245370
Serotransferrin	TF	0.184115	0.115452	1.28757	0.776657	20.937	21.7796	21.2966	20.9432	21.1715	21.6371	21.7056	21.9134	21.8056	20.8895								21	21	21	34.8	34.8	34.8	77.063	0	157.58	173520000	40	115	3766700	3165400	4403400	5224200	4338000	639220	194890	1233500	861890	162940	225190	142300	52906	132820	171350
Ferritin heavy chain;Ferritin heavy chain, N-terminally processed;Ferritin	FTH1	0.0404754	0.0252231	1.81776	0.550128	24.904	24.7597	26.2648	24.6283	25.0395	26.5112	25.6115	26.2736	25.9836	25.5273				+	NMG_SNsurr.			14	14	14	71.6	71.6	71.6	21.225	0	323.31	1018600000	11	132	50248000	32048000	82661000	68358000	92599000	10347000	3063800	23227000	15598000	3567000	3023800	9745700	1295900	2796200	5601700
NADH-ubiquinone oxidoreductase chain 5	MT-ND5	0.134704	0.0830253	0.89537	1.11686	20.7866	20.7384	19.815	21.071	20.8116	20.6	20.3319	19.9435	20.9203	20.6296								5	5	5	10.4	10.4	10.4	67.026	0	81.385	24268000	12	37	1089300	1517400	1491700	1581100	2022300	120890	109540	562570	257910	93071	151830	57155	74733	138130	95681
Catalase	CAT	0.0958584	0.0581777	1.45445	0.687544	18.7387	19.0531	19.8514	19.6843	19.7252	19.955	20.1236	20.0136	19.7162	19.9468								11	11	11	25	25	25	59.755	0	28.189	33379000	29	70	907400	1170300	924780	1347700	1151000	138890	89761	208680	198250	21861	47316	84443	21851	70655	65031
Fructose-bisphosphate aldolase A;Fructose-bisphosphate aldolase	ALDOA	0.000911869	0.00290566	0.507889	1.96893	21.9601	21.7574	21.857	21.1376	23.1122	21.2183	20.5111	21.17	20.0188	22.019				+	NMG_SNsurr.	+	NMG_SNsurr.	25	22	22	78.3	68.7	68.7	39.42	0	323.31	56272000	22	55	3948700	3985300	2746100	1645500	2557800	403070	200880	282390	358760	174930	224100	139780	52041	416920	70275
Superoxide dismutase [Mn], mitochondrial	SOD2	0.873275	0.878591	0.961839	1.03967	21.3924	23.0774	22.2507	23.0271	22.8533	22.2741	21.9163	22.0812	23.2299	22.8188								9	9	9	51.4	51.4	51.4	24.75	0	157.89	91194000	12	31	3509000	3515900	10324000	4603900	7599500	856790	351410	1889800	1035300	295390	454990	392050	322340	466440	389530
Ornithine aminotransferase, mitochondrial;Ornithine aminotransferase, hepatic form;Ornithine aminotransferase, renal form	OAT	0.000544985	0.00106977	0.372147	2.68711	21.5727	22.0401	22.7942	21.5295	21.9845	20.162	20.3172	21.0265	20.4384	20.8466				+	NMG_SNsurr.	+	NMG_SNsurr.	11	11	11	35.3	35.3	35.3	48.534	0	75.659	51039000	16	47	3820700	4815000	1396500	1816200	3189900	651650	365300	319420	262290	219120	291920	528950	78005	217620	45685
Heat shock protein beta-1	HSPB1	0.134979	0.0829021	1.69405	0.590301	21.1829	21.0072	21.2031	20.8881	20.83	21.8674	23.2426	21.3731	20.7677	21.6629								9	9	9	50.2	50.2	50.2	22.782	0	157.63	44411000	12	24	3444100	1227200	4548500	3167000	3700900	361030	94647	1287500	554680	156280	195120	204090	72731	104200	164350
Dolichyl-diphosphooligosaccharide--protein glycosyltransferase subunit 1	RPN1	2.48037e-05	0	0.151133	6.61669	21.732	21.8385	21.8444	22.1561	22.0114	18.8257	18.9557	19.3516	19.1756	19.6432				+	NMG_SNsurr.	+	NMG_SNsurr.	21	21	21	49.3	49.3	49.3	68.569	0	124.44	77044000	36	93	3617500	3451400	331320	1289800	2140100	521010	244210	45541	212410	182490	241030	230260	119540	241360	20105
Dolichyl-diphosphooligosaccharide--protein glycosyltransferase subunit 2	RPN2	1.05507e-05	0	0.209246	4.77907	21.664	21.815	21.8391	22.0038	22.0255	19.1498	19.686	19.7525	19.6188	19.8566				+	NMG_SNsurr.	+	NMG_SNsurr.	13	13	13	30.6	30.6	30.6	69.283	0	169.14	59632000	22	85	3175700	3372800	503860	549510	2710500	619970	372300	87373	75205	300960	353230	267210	168390	311890	22345
Guanine nucleotide-binding protein G(i) subunit alpha-2	GNAI2	0.00182592	0.00262338	2.33843	0.427638	22.2968	21.7182	21.4524	21.2637	21.4508	22.9117	23.0333	23.0861	22.5805	22.6979				+	NMG_SNsurr.	+	NMG_SNsurr.	14	12	10	49.3	42.8	36.6	40.45	0	273.65	109130000	17	77	4428700	3099100	9706900	7875000	6419200	295860	195990	1902500	2018200	226900	68550	181880	24282	115400	307380
Sodium/potassium-transporting ATPase subunit alpha-1	ATP1A1	0.0171815	0.00914607	2.27703	0.439169	23.1814	22.6244	22.372	21.6756	22.2053	23.6811	23.4581	23.3273	23.9286	23.5993				+	NMG_SNsurr.			37	21	21	40.8	23.3	23.3	112.89	0	323.31	212920000	45	81	6107600	6755700	11844000	11292000	4731500	316080	190990	1272500	951640	323670	199020	135680	64018	94659	259680
Sodium/potassium-transporting ATPase subunit beta-1	ATP1B1	0.123058	0.0742121	1.39945	0.714566	23.9734	23.5034	23.0812	23.7741	24.2718	24.0553	24.2543	24.4005	23.7304	24.5877								14	14	14	43.9	43.9	43.9	35.061	0	274.83	232690000	15	49	16799000	10609000	23420000	11545000	15513000	1547600	479720	4269500	2022800	906330	465780	390100	375870	662810	1006200
Secretogranin-1;PE-11;GAWK peptide;CCB peptide	CHGB	0.03153	0.0174667	0.61073	1.63739	21.0479	19.8302	20.1971	19.9274	20.3547	19.937	19.4295	19.7257	19.7044	19.0037				+	NMG_SNsurr.			7	7	7	16.7	16.7	16.7	78.275	0	19.008	17311000	38	30	1588000	1280000	0	732690	455560	101400	37401	61213	42412	59013	16561	39414	13910	29649	20293
Aldehyde dehydrogenase, mitochondrial	ALDH2	0.810988	0.811427	0.957652	1.04422	22.5694	23.2411	23.5796	23.2548	23.4903	23.2196	22.6734	23.1907	23.6506	23.0888								27	27	24	55.1	55.1	52.2	56.381	0	323.31	428160000	22	300	9461900	10231000	9128800	9407300	19462000	2561600	1159900	4241500	3002700	725500	1138700	1300700	571940	1284800	805860
Protein kinase C gamma type	PRKCG	0.0809342	0.0492614	1.63685	0.610929	21.0242	20.2575	20.0907	19.1672	19.6494	21.601	20.2341	20.5901	19.831	21.4873				+	NMG_SNsurr.			19	19	17	39.9	39.9	34.6	78.447	0	142.85	55241000	36	65	1237000	1020000	1936100	1897000	1534500	115460	33026	470630	249410	124590	37421	42076	6274.4	33725	122590
ADP/ATP translocase 2;ADP/ATP translocase 2, N-terminally processed	SLC25A5	0.502332	0.425769	0.97472	1.02594	23.3915	23.7172	23.3578	23.4927	24.0349	23.2249	23.6205	23.4064	23.6005	23.9571								11	3	3	38.3	11.4	11.4	32.852	0	12.764	156350000	19	34	13721000	13177000	9029000	9942600	8228700	1158200	632700	1478000	1160400	424810	524720	397110	244410	585300	294040
Propionyl-CoA carboxylase alpha chain, mitochondrial	PCCA	0.119975	0.0723425	1.10043	0.908737	20.2583	20.4758	20.7592	20.2391	20.2545	20.4021	20.5673	20.6669	20.5677	20.4733								8	8	8	12.1	12.1	12.1	80.058	0	20.331	27129000	44	42	1547800	1415300	1155500	1389100	616570	100800	29279	97998	90993	47368	21974	57001	9584.6	31615	20081
60S acidic ribosomal protein P0;60S acidic ribosomal protein P0-like	RPLP0;RPLP0P6	0.000315731	0.0014375	0.0735607	13.5942	22.7764	21.9978	23.9024	23.8643	23.3704	19.5234	19.2517	19.5671	19.7207	19.0237				+	NMG_SNsurr.	+	NMG_SNsurr.	12	12	12	53.6	53.6	53.6	34.273	0	164.19	68639000	13	40	9942600	12463000	1201700	703310	5279900	972290	666860	153130	147270	396630	449740	1260700	573970	481110	50076
Fatty acid-binding protein, heart	FABP3	0.0257152	0.0140096	2.9647	0.337302	21.2745	21.8839	20.5373	20.0924	20.7508	21.4964	22.8717	23.1869	22.5416	22.2818				+	NMG_SNsurr.			8	7	7	57.1	51.9	51.9	14.858	0	46.432	86462000	10	21	2244300	1907200	8871900	6820100	8646200	428680	278540	3263800	1579000	288700	411630	169610	96369	133550	359080
Lupus La protein	SSB	0.00392261	0.00315385	0.375762	2.66126	19.979	19.5822	20.2594	20.5257	20.4198	18.6564	18.8658	18.9303	18.3345	18.9184				+	NMG_SNsurr.	+	NMG_SNsurr.	4	4	4	11.3	11.3	11.3	46.836	0	10.66	11108000	22	30	1174600	1344000	288200	408660	504910	94746	55972	52298	52973	37497	38302	44090	28916	46211	8878.7
Protein kinase C beta type	PRKCB	0.338824	0.247728	1.39092	0.718948	20.9306	20.928	19.8701	18.9373	20.5081	21.4955	20.0803	19.8448	19.8758	22.2579								18	17	13	33.8	30.7	22.5	76.868	0	83.541	61359000	34	47	1580200	1333100	2336900	2184300	1804700	147290	68710	581170	469180	70088	66517	34599	7431.7	33024	87494
Calbindin	CALB1	0.02868	0.0151814	1.75292	0.570475	20.2663	20.7147	20.5072	20.8588	20.5426	21.6719	20.6917	21.1325	21.8893	21.553				+	NMG_SNsurr.			8	7	7	29.1	24.9	24.9	30.025	0	62.329	50203000	14	44	1649300	1316100	2138600	2740500	3585900	272680	87975	837450	676310	131980	176520	158370	150330	104850	302260
Alpha-enolase	ENO1	0.334867	0.244679	1.19511	0.836743	24.9763	25.4039	25.5278	25.1523	25.2308	25.7831	24.9776	25.905	25.8153	25.0958								32	32	28	74.9	74.9	65.9	47.168	0	323.31	898460000	22	145	45111000	45289000	46661000	43942000	40839000	4247400	1681300	8375700	7673900	2107800	2061100	2554300	1134800	1554900	2642300
Histone H2B type 1-B;Histone H2B type 2-E;Histone H2B type 1-O;Histone H2B type 3-B;Histone H2B type 1-J;Putative histone H2B type 2-D;Putative histone H2B type 2-C	HIST1H2BB;HIST2H2BE;HIST1H2BO;HIST3H2BB;HIST1H2BJ;HIST2H2BD;HIST2H2BC	0.163146	0.0983776	2.35318	0.424957	22.2636	21.4791	18.421	21.977	22.2854	22.5698	23.0715	22.3207	22.4682	22.1689								4	4	2	27	27	7.9	13.95	0	157.61	60146000	7	23	5401300	0	8526900	9652600	8592300	918110	76742	2717100	1837900	397530	222110	57646	198260	284810	385170
Epoxide hydrolase 1	EPHX1	0.0790008	0.0475789	1.19821	0.83458	21.5274	21.284	21.3136	20.3186	21.3087	21.3914	21.7001	21.5248	20.8279	21.6125				+	NMG_SNsurr.			14	14	14	37.4	37.4	37.4	52.948	0	70.115	88045000	22	59	2522500	3424400	3500700	3774600	4002000	407290	242130	711850	951000	262290	262270	176260	43518	182260	205630
Tyrosine 3-monooxygenase	TH	0.00895691	0.00580282	0.399226	2.50485	23.2506	22.9293	23.1329	23.5289	23.6405	22.1181	21.1429	22.819	21.8955	21.8831				+	NMG_SNsurr.	+	NMG_SNsurr.	25	25	25	56.6	56.6	56.6	58.599	0	299.59	139070000	31	143	7922100	8767900	2913300	3604000	4486200	821890	415300	351210	407470	563220	352010	366010	223930	460930	142330
Neurofilament light polypeptide	NEFL	0.0667663	0.0418175	1.98657	0.503381	24.4289	24.927	24.4797	24.2119	24.4756	24.9048	27.4393	25.2934	24.4862	25.3507				+	NMG_SNsurr.			37	34	34	64.6	62.4	62.4	61.516	0	323.31	555660000	35	110	27310000	24991000	95918000	85606000	15876000	846130	286430	5442300	3780200	356790	507670	259340	159240	242530	450540
Protein disulfide-isomerase	P4HB	0.031991	0.017351	0.578724	1.72794	20.6947	21.7345	21.7573	21.1647	21.3819	20.7009	20.362	20.5384	20.5635	20.6232				+	NMG_SNsurr.			20	20	20	39.4	39.4	39.4	57.116	0	131.4	93826000	35	93	2536600	2492700	1478800	1407600	2680700	493130	214610	426930	200810	136960	289130	275210	90074	191740	76951
Annexin A2;Annexin;Putative annexin A2-like protein	ANXA2;ANXA2P2	0.0162018	0.00875429	1.27543	0.78405	20.4948	20.3127	20.4687	20.4967	20.1899	20.9518	20.9594	20.7193	20.7097	20.3776				+	NMG_SNsurr.			15	15	15	50.4	50.4	50.4	38.604	0	97.773	82667000	22	107	1605100	1477600	2035900	2127700	3757600	396400	167010	955660	683640	234830	177210	159780	85550	75411	225380
Calpain-1 catalytic subunit	CAPN1	0.0246138	0.0133559	1.47633	0.677357	20.5429	20.462	20.3962	20.8732	20.4776	20.9021	21.0005	21.0744	21.0156	21.5695				+	NMG_SNsurr.			16	16	16	27.6	27.6	27.6	81.889	0	80.625	70179000	36	76	1286800	1487400	2181200	1956800	1949400	159050	98601	494400	454650	75164	81107	79895	43404	62868	67831
Bifunctional glutamate/proline--tRNA ligase;Glutamate--tRNA ligase;Proline--tRNA ligase	EPRS	5.01396e-05	0	0.0660391	15.1425	22.7889	21.6793	21.3991	22.0101	23.0756	18.7916	18.532	17.4979	17.5956	18.9332				+	NMG_SNsurr.	+	NMG_SNsurr.	37	37	37	35.3	35.3	35.3	170.59	0	215.81	110010000	75	137	4521600	2857900	560300	214630	1466800	386610	161660	39925	20572	254570	115140	111960	138880	200640	12543
Heat shock protein HSP 90-alpha	HSP90AA1	0.0646489	0.0405309	0.71291	1.4027	26.3022	26.1485	26.7275	25.257	25.4868	25.5442	25.2121	26.0929	25.3957	25.2361				+	NMG_SNsurr.			48	48	29	55.2	55.2	36.7	84.659	0	323.31	1313100000	34	351	59087000	63436000	40913000	42124000	38620000	5304000	2989100	6113300	4895100	3646900	3003700	4421600	802580	1677800	1034500
Cytochrome b-c1 complex subunit 6, mitochondrial	UQCRH	0.528285	0.456022	1.20627	0.829	21.1683	22.2256	22.0188	21.15	22.3815	21.9947	21.42	22.0675	22.5934	22.2215								2	2	2	29.7	29.7	29.7	10.739	0	114.64	91375000	6	36	5769100	4293700	8250900	6222100	15229000	2130600	681660	5025800	2302000	482240	718950	626230	148990	684510	505940
Fumarate hydratase, mitochondrial	FH	0.0225571	0.0124688	1.31758	0.758965	21.0018	21.3178	21.3998	20.7626	21.3015	21.4073	21.8626	21.4057	21.1389	21.9584				+	NMG_SNsurr.			14	14	14	48	48	48	54.636	0	152.41	54424000	25	44	2823200	2119800	3098900	2410800	2177000	264730	88526	591990	320600	93746	146960	45977	42949	104880	92591
Annexin A6;Annexin	ANXA6	0.329426	0.239548	0.889173	1.12464	23.5499	23.2545	23.1888	23.7024	23.4095	23.0733	23.1216	23.2826	23.1483	23.632								42	42	20	64.8	64.8	30.5	75.872	0	323.31	486090000	43	276	12352000	9379700	9144200	7917300	11305000	1447800	516130	2177500	1544300	686740	751570	831060	394340	729010	404280
Heat shock protein HSP 90-beta;Putative heat shock protein HSP 90-beta-3	HSP90AB1;HSP90AB3P	0.00234914	0.00240476	0.311423	3.21107	25.081	25.292	25.3189	23.9033	25.2056	22.9931	23.5062	23.8066	23.0741	23.0056				+	NMG_SNsurr.	+	NMG_SNsurr.	40	22	17	46.8	30.4	24	83.263	0	317.04	518140000	35	97	33579000	31109000	17713000	14810000	14804000	2672500	1132800	2487800	1393500	1379800	1490600	1310600	315050	1205500	262940
Synaptophysin	SYP	0.00790394	0.00563504	1.31465	0.760657	20.9818	20.4988	20.3318	21.176	21.1087	21.5653	20.8745	20.8047	21.28	21.5459				+	NMG_SNsurr.	+	NMG_SNsurr.	5	5	5	18.5	18.5	18.5	33.845	0	140.22	33831000	11	34	2000800	1984700	2171500	2387900	3075500	361020	145670	800950	498180	179710	137710	146850	80782	132970	160260
Pyruvate dehydrogenase E1 component subunit alpha, somatic form, mitochondrial	PDHA1	0.00320387	0.00297872	0.639993	1.56252	22.1693	22.7851	22.545	22.4927	22.627	21.643	21.9634	21.8525	21.6261	22.3148				+	NMG_SNsurr.	+	NMG_SNsurr.	12	12	12	46.2	46.2	46.2	43.295	0	145.86	68184000	22	48	6686200	5370200	4481300	2663600	3099300	486730	177920	416320	266750	225600	320530	317660	102110	172060	103830
Collagen alpha-2(IV) chain;Canstatin	COL4A2	0.868966	0.874547	0.938483	1.06555	20.6214	20.4684	20.6867	18.8158	20.798	20.2038	20.1376	19.9756	20.7619	19.8533								5	5	5	3.4	3.4	3.4	167.55	0	11.996	30130000	79	15	3141700	1507900	1647100	1836900	381390	82739	23863	49469	52915	28072	21987	27627	6538.7	24758	16483
Cytochrome c1, heme protein, mitochondrial	CYC1	0.557888	0.491152	1.14291	0.874963	21.5135	21.1637	21.1845	22.6249	21.0715	21.4643	21.3844	21.8493	21.8206	22.0029								10	10	10	41.8	41.8	41.8	35.422	0	88.809	66317000	16	66	2786900	2976200	3797900	3959300	4144800	356490	194230	994340	923210	182910	155850	135120	199740	106070	111630
Vimentin	VIM	0.0515405	0.0324039	1.37662	0.726417	21.3246	21.5873	21.9279	21.5347	21.2432	21.52	22.291	21.8687	22.3564	21.8872				+	NMG_SNsurr.			25	24	22	62	60.1	55.6	53.651	0	195.92	203410000	32	120	3749500	3909300	5911300	4975000	6356600	721360	306940	1743400	1185800	240230	245940	331800	113880	207820	187550
Annexin A5;Annexin	ANXA5	0.942911	0.94884	0.969436	1.03153	20.1453	21.0169	20.1504	20.3299	21.8898	20.2141	22.8567	20.0856	20.1282	20.0239								19	19	19	62.8	62.8	62.8	35.936	0	323.31	48367000	22	46	2230200	2255300	3799400	3430400	2198500	189520	85411	583150	501520	59030	157330	56747	35247	110890	44558
Gamma-enolase;Enolase	ENO2	0.727623	0.708885	0.899047	1.11229	24.0635	25.0845	24.8662	23.8949	24.7092	24.632	23.9404	24.1575	24.9363	24.1844								23	19	19	77.6	64.5	64.5	47.268	0	323.31	243840000	20	34	17783000	18771000	29325000	29250000	12192000	1043800	539260	2879500	2246700	481330	934090	841490	258170	630890	621440
Glutathione S-transferase P	GSTP1	0.00521493	0.0047619	2.08826	0.478868	21.72	22.6148	22.4769	21.7977	21.0325	23.1264	23.362	22.985	22.9296	22.5504				+	NMG_SNsurr.	+	NMG_SNsurr.	13	13	13	69.5	69.5	69.5	23.356	0	244.67	84443000	10	47	3327600	4895600	7432200	8394400	8444300	562190	316700	2421800	1548300	251650	531850	386740	184060	113580	473830
Dihydropteridine reductase	QDPR	0.0616097	0.0387926	1.9212	0.520508	24.4151	24.0272	23.6482	21.3925	23.2763	24.7277	24.5849	24.2726	23.7565	24.1275				+	NMG_SNsurr.			14	14	14	74.6	74.6	74.6	25.789	0	323.31	247420000	14	38	17292000	9735400	22265000	21971000	17673000	2037600	546750	4474200	4055200	841510	725260	688670	122070	515740	975010
Guanine nucleotide-binding protein G(o) subunit alpha	GNAO1	0.00255606	0.00282081	2.50724	0.398845	24.572	23.6683	24.1162	23.9897	23.153	25.5127	25.4434	25.037	25.1654	24.9712				+	NMG_SNsurr.	+	NMG_SNsurr.	14	14	12	52.8	52.8	46.3	40.05	0	316.99	268860000	17	68	13422000	11964000	29945000	31989000	15815000	1124500	501670	3497200	4347600	618120	614240	543140	208140	296200	1202300
Clathrin light chain A	CLTA	0.331302	0.24149	1.4668	0.681755	21.9431	21.2314	19.1366	20.8557	21.7109	21.4253	21.618	21.5824	21.2102	21.8053								6	6	6	16.9	16.9	16.9	27.076	0	9.3147	41245000	7	19	3308900	2218800	2829000	2357700	5892100	632090	235980	1302800	1086700	480040	238260	257020	135980	361320	286300
Clathrin light chain B	CLTB	0.893768	0.900606	1.03983	0.961696	20.6268	20.8351	20.592	20.0759	20.9307	20.5062	20.8876	19.9273	21.6273	20.3938								7	7	7	29.3	29.3	29.3	25.19	0	28.49	27636000	9	18	1389100	976700	2461300	1259700	3070700	322200	107550	830300	426610	249080	201830	128360	59332	168520	95204
2,3-cyclic-nucleotide 3-phosphodiesterase	CNP	0.00359617	0.0028	3.59825	0.277913	23.3255	23.1489	23.1855	22.1563	23.5035	24.4914	25.5756	25.7137	24.1541	24.6214				+	NMG_SNsurr.	+	NMG_SNsurr.	32	32	32	64.8	64.8	64.8	47.578	0	323.31	484730000	28	82	8426700	6417000	40840000	29549000	17312000	702600	205320	5098000	4068200	395840	234290	302260	95628	347470	950000
Dihydrolipoyl dehydrogenase, mitochondrial;Dihydrolipoyl dehydrogenase	DLD	0.153893	0.0948563	0.792826	1.26131	21.984	22.2451	22.1487	21.9982	22.0708	21.9047	21.4065	21.9337	22.1666	21.3608								15	15	15	42.6	42.6	42.6	54.177	0	253.1	106900000	22	88	5357700	4267700	4368000	4320700	4859200	626510	172540	922390	1012200	264560	319610	260100	163190	228960	189110
Poly [ADP-ribose] polymerase 1	PARP1	0.320002	0.231937	0.767723	1.30255	19.2327	19.1077	19.2225	19.5406	19.6666	18.8458	19.794	18.4964	19.4106	18.3166								8	8	8	10.1	10.1	10.1	113.08	0	13.358	13519000	51	19	733000	590790	829700	603980	265080	44039	25626	67985	29260	15795	9866.1	12898	10285	19037	10205
Leukotriene A-4 hydrolase	LTA4H	0.149805	0.0927116	1.30885	0.764028	19.8505	20.4111	20.7449	20.6888	20.0944	21.0671	20.8245	20.8266	20.698	20.3153								11	11	11	26.7	26.7	26.7	69.284	0	62.714	33361000	34	42	967850	1309000	1354600	1744100	981210	67530	47499	224600	205060	21015	50605	63044	25139	34444	75402
Fructose-bisphosphate aldolase C;Fructose-bisphosphate aldolase	ALDOC	0.00473813	0.00329515	1.41674	0.705844	23.8742	24.7522	24.4293	24.3938	24.3454	24.6464	24.978	25.0005	24.8833	24.7996				+	NMG_SNsurr.	+	NMG_SNsurr.	26	26	23	83.2	83.2	73.6	39.455	0	323.31	544250000	22	106	16995000	20792000	25688000	28891000	24739000	2287300	1308000	5357600	5357100	937060	1314800	1562100	431150	902600	1084600
	CALM2;CALM1	0.145947	0.0902674	1.42665	0.700945	26.5743	27.1167	27.2793	26.2756	26.5736	27.4465	27.2781	26.8356	27.2288	27.5938								9	9	9	80.5	80.5	80.5	16.837	0	323.31	1344100000	9	129	111530000	149850000	167720000	210500000	149350000	16502000	9786100	27716000	26370000	7003500	8444000	10932000	3235200	7611800	8983000
Ras-related protein Rap-2a	RAP2A	0.00609176	0.00514516	1.75254	0.570602	21.8082	20.9185	21.6317	21.5804	21.2421	22.6375	21.8012	22.0982	22.1196	22.5715				+	NMG_SNsurr.	+	NMG_SNsurr.	7	7	3	39.9	39.9	19.7	20.615	0	24.576	63947000	12	49	3407200	3457000	4415400	4237300	5328900	588750	240780	1576400	733560	276690	179170	257780	146860	127310	351420
Histone H1.4;Histone H1.3	HIST1H1E;HIST1H1D	0.993181	0.993079	0.998429	1.00157	23.7477	22.8053	22.9664	22.456	23.0332	22.9423	23.3351	22.8154	22.9851	22.9192								7	7	1	22.8	22.8	7.3	21.865	0	44.601	109070000	10	41	10941000	7815700	12386000	8887900	10907000	1328800	442360	3632100	1600800	907750	419650	324540	170860	400720	306830
Dihydrolipoyllysine-residue acetyltransferase component of pyruvate dehydrogenase complex, mitochondrial;Acetyltransferase component of pyruvate dehydrogenase complex	DLAT	0.0456444	0.027512	0.808403	1.23701	22.2889	22.4201	22.2487	22.7339	22.6446	22.0535	22.1893	21.9994	22.013	22.5466				+	NMG_SNsurr.			19	19	19	43.7	43.7	43.7	68.996	0	109	101420000	32	106	4633700	4976700	3691600	3867200	3169300	335740	275020	567480	281940	224170	348620	79757	125440	237630	159910
Thioredoxin	TXN	0.00144059	0.00221583	2.07654	0.48157	20.9347	20.712	20.89	20.9128	20.8718	21.5124	22.119	21.9728	22.0706	21.9173				+	NMG_SNsurr.	+	NMG_SNsurr.	7	7	7	71.4	71.4	71.4	11.737	0	37.815	38369000	7	28	1876700	2182000	3081800	4762600	5481300	492100	226370	1446200	1168700	163190	165680	223940	77157	202250	294820
Cytochrome c oxidase subunit 5B, mitochondrial	COX5B	0.193307	0.122647	0.870457	1.14882	22.8975	23.1211	22.3757	23.2275	22.4096	22.5747	22.5109	22.3039	23.0761	22.565								8	8	8	45.7	45.7	45.7	13.696	0	47.643	120940000	8	50	8354700	7043200	6147200	7362200	15117000	2053500	951070	3094200	2669500	990420	1025300	634540	636610	489630	626400
Microsomal glutathione S-transferase 1	MGST1	0.6249	0.57031	1.3369	0.748	18.6018	20.3634	20.6195	19.8603	19.563	21.3749	20.7263	18.4033	20.4802	20.1178								4	4	4	27.1	27.1	27.1	17.598	0	14.426	21916000	5	16	0	1844700	1493800	1696600	4383100	175180	305590	1294800	962590	59730	226030	260780	61985	119550	319390
cAMP-dependent protein kinase type I-alpha regulatory subunit;cAMP-dependent protein kinase type I-alpha regulatory subunit, N-terminally processed	PRKAR1A	0.893457	0.900911	1.01058	0.989534	20.8537	20.3432	20.5862	20.5223	20.3317	20.6764	20.7643	20.4758	20.5436	20.2529								9	9	9	27	27	27	42.981	0	97.951	51924000	19	62	1259600	1456800	1556900	1420300	2732900	322930	116320	673310	440160	208910	149730	143020	95378	132950	123520
S-formylglutathione hydrolase	ESD	0.293846	0.207846	1.46814	0.681133	21.5429	22.4371	21.946	20.6768	22.6894	22.296	22.6198	22.3758	22.7888	21.9819								7	7	7	37.9	37.9	37.9	31.462	0	63.245	114250000	14	73	4984400	3487800	9270800	8605500	8161000	663630	251400	2744900	1630100	247660	338150	222570	69182	391060	327280
60 kDa heat shock protein, mitochondrial	HSPD1	0.649378	0.598529	1.08533	0.921377	22.2673	23.5783	23.303	22.2057	23.0265	22.6682	23.8411	22.5112	22.8042	23.1468								32	32	32	62.8	62.8	62.8	61.054	0	323.31	188600000	33	80	8861700	10451000	10923000	13497000	5715100	665180	363210	970450	1038100	135630	529780	475700	90374	267120	130660
Clusterin;Clusterin beta chain;Clusterin alpha chain;Clusterin	CLU	0.842766	0.847355	1.02497	0.975637	20.9624	20.9547	21.646	21.6054	20.9264	21.3862	21.1897	21.1619	21.3804	21.1547								9	9	9	24.1	24.1	24.1	52.494	0	79.324	63592000	19	73	2772400	2492100	2549800	2336800	3347000	441990	175570	785680	543130	173990	159870	233810	121960	79866	145720
78 kDa glucose-regulated protein	HSPA5	0.000280493	0.00148387	0.395377	2.52923	23.0246	23.5538	23.5083	23.4778	23.5694	21.9753	21.9862	22.1796	22.3405	21.9588				+	NMG_SNsurr.	+	NMG_SNsurr.	29	29	28	47.2	47.2	47.2	72.332	0	323.31	180370000	32	129	9902900	10268000	3386200	4441000	5636500	990050	498960	691310	527700	443980	579900	503540	275060	543800	124210
Laminin subunit gamma-1	LAMC1	0.395541	0.308088	1.11144	0.899734	18.637	18.6571	19.3133	18.4571	18.5004	19.0534	19.1124	18.8905	18.5098	18.761								4	4	4	3.3	3.3	3.3	177.6	0	13.878	8725200	68	25	505930	484980	393240	412100	128310	16238	9385.2	27023	22148	7023.5	4098.6	10102	1157.8	4661.2	6459.9
Microtubule-associated protein 2	MAP2	0.000320977	0.00141538	0.600114	1.66635	23.0249	22.1227	22.8234	22.9639	23.4811	22.3118	21.4433	21.9343	22.4238	22.6193				+	NMG_SNsurr.	+	NMG_SNsurr.	85	85	59	59.1	59.1	41.7	199.52	0	323.31	419070000	93	369	6646800	6902000	3444800	3238500	4506100	688560	320290	840060	448370	345690	246300	268500	194930	424480	158340
Heat shock cognate 71 kDa protein	HSPA8	0.395061	0.30774	1.30894	0.763979	21.5801	22.9525	22.1584	21.9394	21.5621	21.7971	24.9409	22.1148	21.6601	21.6217								27	26	9	51.1	51.1	21.8	70.897	0	323.31	181990000	33	82	5121600	5058000	11450000	9424000	5514800	506870	217800	1628600	1101900	160700	337660	202280	104140	173500	161290
Pyruvate dehydrogenase E1 component subunit beta, mitochondrial	PDHB	0.0246688	0.0135556	0.72036	1.3882	22.1517	22.9051	22.1164	22.1172	22.6389	21.7558	22.4543	21.8255	21.8797	21.6478				+	NMG_SNsurr.			12	12	12	41.2	41.2	41.2	39.233	0	63.914	77834000	18	46	5912400	5948800	4201900	6313300	4324100	572280	275720	1091000	617030	242930	378900	221720	152430	214620	103090
Glycogen phosphorylase, brain form	PYGB	0.00147461	0.00215385	1.68166	0.594651	22.3168	22.499	22.5274	21.7724	21.4713	22.9182	23.2008	23.028	22.7511	22.4382				+	NMG_SNsurr.	+	NMG_SNsurr.	37	37	30	50.3	50.3	38.9	96.695	0	235.31	264530000	49	124	4392500	4889300	7819200	6818200	5398500	476880	237440	1563800	975700	226530	310440	246600	94796	119980	279120
Glycogen phosphorylase, muscle form	PYGM	0.0122026	0.00687898	1.65957	0.602567	20.9907	20.9903	21.517	20.8192	21.4016	21.6983	21.891	21.7951	22.0802	21.9083				+	NMG_SNsurr.	+	NMG_SNsurr.	26	19	19	33.7	22.3	22.3	97.091	0	68.833	91186000	50	81	2858700	3447700	2323700	4143300	1823700	232230	125620	326640	491290	63639	66499	137630	28476	65104	56103
Ras-related protein Ral-A;Ras-related protein Ral-B	RALA;RALB	0.00210314	0.00247853	1.90327	0.525411	21.1321	20.4692	20.801	20.4255	21.0888	21.7413	21.7825	21.4991	21.3193	22.2169				+	NMG_SNsurr.	+	NMG_SNsurr.	7	7	7	45.1	45.1	45.1	23.567	0	121.48	52623000	10	57	1849900	1816400	2442500	2741200	5262300	421920	226990	1195200	1116300	240230	217060	195310	82064	183010	298980
Glucose-6-phosphate 1-dehydrogenase	G6PD	0.0189791	0.0100267	1.46622	0.682026	19.2409	19.701	19.7574	19.1682	19.5609	20.1797	20.2327	19.9051	19.9699	19.9015				+	NMG_SNsurr.			10	10	10	21	21	21	59.256	0	22.214	32498000	34	49	769580	813180	1146500	1185300	955810	80676	47864	253570	143110	22402	52179	65323	14474	39805	58468
Pyruvate carboxylase, mitochondrial	PC	0.205554	0.129235	1.05047	0.951951	21.454	21.5211	21.6389	21.5604	21.4538	21.4089	21.6279	21.7644	21.7589	21.4233								29	29	29	38.5	38.5	38.5	129.63	0	170.48	166680000	59	146	3237800	3194200	3390800	3673000	2825100	287030	167300	672800	442320	125360	154390	151710	79496	152310	124840
Alcohol dehydrogenase class-3	ADH5	0.011772	0.00703583	1.60955	0.621292	20.8969	21.2837	20.9895	20.8101	20.8847	21.7362	21.6457	21.9392	21.8301	21.147				+	NMG_SNsurr.	+	NMG_SNsurr.	11	11	11	46	46	46	39.724	0	118.03	80904000	16	56	2931400	2991400	3030600	4479300	5056500	492350	248430	1469900	968140	138320	279220	204390	108310	144290	251870
Neurofilament heavy polypeptide	NEFH	0.0128995	0.00699065	2.49271	0.40117	22.5068	23.1643	22.6212	23.0536	22.417	23.4198	24.4558	24.9017	23.5278	24.0464				+	NMG_SNsurr.	+	NMG_SNsurr.	29	26	26	27.2	25.1	25.1	112.48	0	323.31	376490000	36	130	6871800	8088000	28490000	29613000	10458000	493240	240120	4114800	2535800	179000	336530	184670	150700	145810	305130
Histidine--tRNA ligase, cytoplasmic	HARS	0.00132867	0.00231579	0.712814	1.40289	20.4473	21.0909	21.4592	20.8168	20.6477	20.1428	20.4253	20.9005	20.3953	20.156				+	NMG_SNsurr.	+	NMG_SNsurr.	10	10	6	22.6	22.6	15.1	57.41	0	44.088	53401000	28	57	1431600	1751000	1469600	1321300	1907200	253740	148440	259430	276280	102710	182870	222190	67709	129380	61686
ADP/ATP translocase 1	SLC25A4	0.557661	0.491522	0.912638	1.09573	24.0839	24.4715	24.2608	23.4305	24.5822	23.98	23.8842	23.8751	24.0561	24.374								13	13	4	44	44	14.1	33.064	0	94.942	362520000	20	71	24856000	21510000	21278000	17642000	18126000	2802100	1190000	4536500	2280900	1111600	1199200	874620	238370	1282200	572060
ADP/ATP translocase 3;ADP/ATP translocase 3, N-terminally processed	SLC25A6	0.141146	0.0873824	0.793916	1.25958	23.6958	23.26	23.014	22.7916	23.8147	23.0838	22.625	22.5405	23.1453	23.5168								12	4	2	39.9	15.8	10.1	32.866	0	14.996	143860000	20	37	14101000	12103000	13737000	8594400	7192800	1253800	323900	1777200	848170	564640	365870	301610	225310	442430	247850
Creatine kinase B-type	CKB	0.146766	0.0907884	1.56989	0.636989	23.1335	23.6561	22.5338	23.2591	23.396	23.7583	25.1545	23.2996	22.5896	24.4298								22	22	22	81.1	81.1	81.1	42.644	0	323.31	395360000	16	162	8583300	7790400	24369000	16562000	24710000	2132400	700860	7580500	3820400	898960	1115900	610510	486020	834490	1016400
Creatine kinase U-type, mitochondrial	CKMT1A;CKMT1B	0.0800767	0.0488271	0.741305	1.34897	22.1979	22.3106	22.5443	21.9273	22.6549	22.0188	21.8221	21.4194	21.657	22.5585				+	NMG_SNsurr.			15	15	12	44.1	44.1	35.7	47.036	0	323.31	119230000	19	85	6085600	5936600	4125400	3836600	6275100	1047000	450550	1125300	777890	405290	357990	462550	131200	499930	238030
Alpha-actinin-1	ACTN1	0.0215537	0.0117063	1.72697	0.579048	19.5485	19.6713	19.5146	19.9337	19.6479	20.7502	19.7825	20.0415	20.7706	20.9125				+	NMG_SNsurr.			21	10	9	30.4	15.8	14.1	103.06	0	54.115	26797000	53	24	768830	960830	941730	1226400	505610	40947	27222	139180	68443	26298	12507	21818	9031	17617	40708
X-ray repair cross-complementing protein 6	XRCC6	0.00591881	0.00525103	0.419842	2.38185	21.4702	20.6862	21.0546	21.0917	21.0126	19.9993	19.9654	19.9461	20.1791	18.9649				+	NMG_SNsurr.	+	NMG_SNsurr.	14	14	14	29.2	29.2	29.2	69.842	0	33.242	36432000	33	58	1803500	2239500	831410	1082800	1104000	132950	93710	90242	166360	152720	79549	92837	49378	121920	35906
X-ray repair cross-complementing protein 5	XRCC5	0.0045576	0.00296833	0.357426	2.79778	21.5528	20.8817	20.8538	21.0611	21.4443	19.8691	20.4023	19.3098	19.153	19.6381				+	NMG_SNsurr.	+	NMG_SNsurr.	11	11	11	23.9	23.9	23.9	82.704	0	66.206	46047000	38	65	3010900	2443300	997040	898340	1211800	258240	134650	76174	97051	177240	115060	114090	55849	97642	14451
Lysosome-associated membrane glycoprotein 2	LAMP2	0.00247649	0.00287059	0.473861	2.11032	21.5684	21.9203	21.3756	21.6735	21.7471	20.9368	20.5848	20.6247	20.3117	20.4395				+	NMG_SNsurr.	+	NMG_SNsurr.	5	5	5	13.7	13.7	13.7	44.96	0	25.499	48422000	18	48	2865900	3540500	1031800	1370600	2690100	485340	239920	321740	257060	229830	268380	175560	155780	182740	109230
Ribonuclease inhibitor	RNH1	0.0018557	0.00260645	1.36176	0.734346	21.415	21.1241	21.5079	21.5455	21.1081	21.8022	21.5545	22.1793	21.852	21.5401				+	NMG_SNsurr.	+	NMG_SNsurr.	12	12	12	39.7	39.7	39.7	49.973	0	120.72	79485000	26	97	2908900	2498100	3956000	4510000	3057100	293220	117140	756230	561560	125240	152140	149100	109220	89073	141120
Secretogranin-2;Secretoneurin;Manserin	SCG2	0.525746	0.452622	1.11162	0.899585	22.7589	22.291	22.5459	21.6159	22.4971	23.1733	22.0482	22.1069	22.3853	22.7586								18	18	18	40.4	40.4	40.4	70.94	0	192.21	105430000	38	67	7479300	5813300	5838900	5453300	2774500	332760	134700	457060	298200	251380	117580	157700	40280	109070	280900
Elongation factor 2	EEF2	0.00065351	0.00102222	0.475869	2.10142	22.3131	21.8249	22.4886	22.4925	21.8943	21.1197	21.0055	21.6383	21.0734	20.8198				+	NMG_SNsurr.	+	NMG_SNsurr.	20	20	19	30.7	30.7	29.5	95.337	0	99.071	146410000	45	106	5230900	4317200	2655800	1951600	3253500	644390	254430	516960	261600	306640	199000	293090	173040	184640	102430
Electron transfer flavoprotein subunit alpha, mitochondrial	ETFA	0.189539	0.120365	1.25565	0.796403	20.9596	21.0616	20.8333	20.2375	20.3365	21.1468	20.7544	21.3662	20.5086	21.2946								10	10	10	43.2	43.2	43.2	35.079	0	51.486	49585000	20	69	1522400	1628400	2066600	1408100	2479200	308810	136270	560810	336130	157200	153600	162560	70390	75286	108790
cAMP-dependent protein kinase type II-alpha regulatory subunit	PRKAR2A	0.222001	0.143191	0.884948	1.13001	20.5485	20.4353	20.3341	20.1466	20.3881	20.5536	19.9157	20.1546	20.3111	20.0359								8	5	5	27.2	17.1	17.1	45.518	0	28.174	25513000	24	27	1406000	1491200	1184200	1285500	1063000	147060	54180	238320	159900	82347	61829	61536	24049	47247	50687
Glial fibrillary acidic protein	GFAP	0.666837	0.623104	1.23581	0.809189	22.3699	22.4203	21.1341	18.7619	23.1559	22.1815	22.6023	21.115	21.521	21.9496								52	52	0	83.8	83.8	0	49.88	0	323.31	122490000	30	58	9731300	7086400	7099100	5173200	4083000	789720	251610	1001800	670300	109540	194720	48172	3852.7	161900	147770
Farnesyl pyrophosphate synthase	FDPS	0.0675154	0.0419007	1.25711	0.795474	19.9887	20.7167	21.037	20.1613	20.56	20.311	20.7787	21.7484	20.6924	20.5837				+	NMG_SNsurr.			4	4	4	10.5	10.5	10.5	48.275	0	8.4808	28564000	17	18	1886600	1529700	1255600	1859500	1680200	152830	128940	318440	320880	36720	80363	149330	25215	67360	70664
Sodium/potassium-transporting ATPase subunit beta-2	ATP1B2	0.11768	0.0704601	1.76906	0.565272	20.5811	20.8841	20.3756	18.9015	19.9614	20.5594	21.8982	20.2384	21.0069	21.1158								10	10	10	40.7	40.7	40.7	33.367	0	127.53	37543000	14	34	1805500	1724700	4547300	5355500	2681600	139070	99908	908940	684670	89166	149090	65731	32361	16080	57129
Alcohol dehydrogenase [NADP(+)]	AKR1A1	0.000111306	0	1.83095	0.546164	20.8001	20.5209	20.0501	20.3248	19.9474	21.5801	21.3584	20.7809	21.3449	20.9419				+	NMG_SNsurr.	+	NMG_SNsurr.	9	9	9	36	36	36	36.573	0	32.633	50805000	20	46	1369100	1254300	2486700	1945300	2540300	261390	101800	695720	459680	149540	130220	46876	45885	57914	165370
Pyruvate kinase PKM;Pyruvate kinase	PKM	0.0557324	0.0343802	1.69889	0.588621	21.6808	23.7917	23.324	22.5871	23.7512	23.3431	24.8118	23.6691	23.3863	23.7476				+	NMG_SNsurr.			37	37	5	69.3	69.3	9.4	57.936	0	323.31	219800000	30	70	7923000	9046200	10525000	14849000	7326800	360450	151190	1720900	1088500	71694	736230	139560	40162	226890	169280
Acylphosphatase-2;Acylphosphatase	ACYP2	0.000745294	0.00243299	1.52216	0.656961	22.3694	22.6194	22.3654	22.0352	21.811	23.0933	23.0341	22.982	22.8003	22.3214				+	NMG_SNsurr.	+	NMG_SNsurr.	7	7	7	48.5	48.5	48.5	11.139	0	71.027	120110000	9	39	6598400	5926400	9511900	8605700	13345000	1525000	603670	3729200	2444000	676150	597580	569630	219370	336840	765060
Endoplasmin	HSP90B1	2.28969e-05	0	0.372224	2.68655	22.8249	23.1744	23.2915	23.0736	22.6783	21.4012	21.9397	21.9445	21.5243	21.1042				+	NMG_SNsurr.	+	NMG_SNsurr.	29	27	27	38.5	36.7	36.7	92.468	0	323.31	216800000	40	123	8038000	8483100	3343200	3135600	5420100	1005900	534830	556630	484780	490150	582640	585240	310470	361090	125680
Aspartate--tRNA ligase, cytoplasmic	DARS	0.000731859	0.00245833	0.218454	4.57762	23.2167	22.8496	22.9694	22.8248	23.1576	20.7628	20.3363	21.1023	21.3867	20.4571				+	NMG_SNsurr.	+	NMG_SNsurr.	23	23	23	53.9	53.9	53.9	57.136	0	227.3	183210000	36	88	9326800	8957100	2301700	1201300	5089100	1237300	524300	508550	196190	582000	494310	440050	270280	497060	86476
Cytochrome b-c1 complex subunit 7	UQCRB	0.369545	0.276174	1.13833	0.878483	22.2822	22.6626	22.1843	23.2065	21.841	22.3781	22.4587	22.3675	23.1858	22.721								9	9	9	58.6	58.6	58.6	13.53	0	59.275	104510000	6	50	4995700	5823900	4944300	6450600	17419000	1841600	1206400	3125800	3096200	1094400	1120100	790530	919680	505720	720830
Aldose reductase	AKR1B1	0.0721783	0.0436174	1.47551	0.677734	22.0288	22.577	22.1386	22.2272	21.4974	22.7247	22.2817	22.6884	22.9996	22.5808				+	NMG_SNsurr.			16	16	16	65.5	65.5	65.5	35.853	0	85.761	198690000	17	106	4023600	3972700	7781400	7325900	11687000	981020	450820	3348400	2129200	497530	735110	498390	207480	309890	596020
Ribosyldihydronicotinamide dehydrogenase [quinone]	NQO2	0.990863	0.99075	1.00789	0.992176	22.2998	21.7245	23.7617	19.5773	22.2049	22.2461	18.5321	23.6148	22.0565	23.1755								6	6	6	35.5	35.5	35.5	25.918	0	18.785	63220000	14	18	0	3098400	4107300	4674700	4515700	487350	248880	1260200	693000	266400	38204	320090	19926	228480	226270
Carbonyl reductase [NADPH] 1	CBR1	0.0403545	0.0251014	2.09468	0.477399	22.755	22.7379	22.6331	21.2998	22.2522	23.4255	23.9871	23.4695	23.6384	22.4911				+	NMG_SNsurr.			15	15	13	67.1	67.1	56.7	30.375	0	310.3	214160000	17	62	7722600	8195900	15929000	15745000	12598000	813410	483290	4177900	2995200	474020	419000	329530	126190	243160	434580
Sarcoplasmic/endoplasmic reticulum calcium ATPase 2	ATP2A2	0.0259532	0.0139426	0.697569	1.43355	21.909	21.7887	21.8597	22.1475	21.7681	21.361	21.1853	21.1249	21.3763	21.8274				+	NMG_SNsurr.			23	23	23	26.8	26.8	26.8	114.76	0	206.42	92873000	46	113	3130800	3455900	2584500	2584900	2019000	297850	160540	280230	251060	137570	181890	130540	105860	125960	76096
Carboxypeptidase E	CPE	0.410597	0.320992	1.20127	0.83245	21.1911	21.1091	21.4217	21.0993	20.9271	21.8618	20.4281	21.4366	21.4203	21.9243								8	8	8	26.9	26.9	26.9	53.15	0	54.281	68306000	24	80	2137200	2092400	1797300	2055100	2846100	332040	134470	427680	437300	178060	176130	204920	77169	114900	243520
Heat shock 70 kDa protein 6;Putative heat shock 70 kDa protein 7	HSPA6;HSPA7	0.428418	0.336131	0.403681	2.4772	24.9069	24.7779	25.0169	25.2005	24.7037	24.8656	25.1451	25.195	17.9507	24.9059								8	1	1	12.6	1.7	1.7	71.027	0	16.328	289800000	37	27	33656000	0	41224000	0	7832600	918750	394680	2130200	1189800	410240	409320	443630	263940	272070	311190
Aspartate aminotransferase, cytoplasmic	GOT1	0.0104041	0.0064	1.4014	0.713574	22.4829	22.9043	23.0265	22.3769	22.6161	23.3295	23.1624	23.3127	22.9455	23.0909				+	NMG_SNsurr.	+	NMG_SNsurr.	24	24	24	67.8	67.8	67.8	46.247	0	323.31	245520000	22	90	7197200	6544600	12061000	9982700	11160000	1090200	484250	3281900	1896700	395880	532620	563690	224800	358380	590330
Gap junction alpha-1 protein	GJA1	0.160223	0.0979887	1.31064	0.762989	21.0179	21.2367	20.9737	20.362	20.4684	21.2926	21.799	20.6012	20.8283	21.4889								14	14	14	44.5	44.5	44.5	43.008	0	89.889	56432000	19	36	1628800	1994100	2979200	2564000	2970100	325780	102470	721320	554770	120610	236450	143560	48561	92610	201220
Synapsin-1	SYN1	0.293631	0.207767	1.22412	0.816913	26.0863	24.6091	24.8435	25.0817	25.2189	25.6132	24.6454	25.1679	25.7493	26.1224								29	29	26	62.8	62.8	59.3	74.111	0	323.31	641810000	28	252	39524000	34452000	53294000	47566000	22922000	2440100	1014400	5678700	3649000	1771800	690580	1091500	888430	851630	1209900
Calpain-2 catalytic subunit	CAPN2	0.812612	0.811673	1.05824	0.944961	18.5534	19.1446	19.4123	19.5373	19.2834	19.3361	18.0418	19.7733	19.5112	19.677								9	9	9	20.6	20.6	20.6	79.994	0	41.879	16173000	33	19	756190	0	912520	853390	490090	63260	11558	175490	80740	9118.4	6238.2	20481	8005.1	16817	23382
Neuromodulin	GAP43	0.0777029	0.0468503	1.80155	0.555079	24.2928	22.9456	24.5801	25.3586	24.4473	25.6552	24.728	25.1702	25.029	25.2882				+	NMG_SNsurr.			11	11	11	72.3	72.3	72.3	24.802	0	323.31	235250000	12	67	14078000	37978000	25315000	33050000	19604000	1287600	1329100	1597100	4441200	318450	214180	2092700	794990	726310	996520
ATP-dependent 6-phosphofructokinase, liver type	PFKL	0.010438	0.00637838	1.52368	0.656306	22.2121	21.4008	21.355	21.4548	21.426	22.2995	22.2561	22.0585	22.1388	22.1337				+	NMG_SNsurr.	+	NMG_SNsurr.	18	15	15	32.8	28.1	28.1	85.018	0	95.685	80623000	35	73	2428800	3042500	4548600	4307300	2303500	176370	88454	541630	432150	142580	105320	74455	25475	92359	244530
T-complex protein 1 subunit alpha	TCP1	0.0183922	0.00962602	0.643634	1.55368	22.2843	22.0737	22.2647	21.8382	22.0089	21.3307	21.55	21.7378	21.7075	20.9654				+	NMG_SNsurr.			20	20	20	43.7	43.7	43.7	60.343	0	137.12	119800000	31	78	4671100	4378000	3558400	3041600	3864400	598950	274060	689460	604720	352860	245140	214730	101680	241720	109570
60S ribosomal protein L7	RPL7	4.61863e-05	0	0.0916059	10.9163	22.9169	22.4698	22.3511	22.649	22.7059	19.1757	18.8396	19.6093	19.1869	19.0391				+	NMG_SNsurr.	+	NMG_SNsurr.	11	11	11	39.1	39.1	39.1	29.225	0	92.84	99396000	12	47	7455300	4404300	1036000	409630	8283000	2188300	741240	394060	172710	1275000	966110	795290	529960	903040	72248
Vinculin	VCL	0.33913	0.247272	1.1217	0.891506	19.176	19.2339	19.0342	19.2119	18.6123	18.8648	19.6262	19.2641	19.1821	19.1596								6	6	6	6.5	6.5	6.5	123.8	0	13.68	8507700	74	21	599890	496090	522570	610880	114970	13875	4812.6	22143	16177	5592.7	5359.7	6813.8	4949.2	1206	4713.9
ATP synthase-coupling factor 6, mitochondrial	ATP5J	0.4867	0.408147	0.922421	1.0841	22.2436	22.1724	22.4685	22.5039	21.9295	21.7903	22.2529	21.9655	22.5427	22.184								7	7	7	55.6	55.6	55.6	12.587	0	202.85	91358000	6	55	4975200	6581300	3753200	4041800	15226000	2077600	1256700	2092800	2338800	1155800	902520	1029500	625630	709990	517940
Peptidyl-glycine alpha-amidating monooxygenase;Peptidylglycine alpha-hydroxylating monooxygenase;Peptidyl-alpha-hydroxyglycine alpha-amidating lyase	PAM	0.320684	0.231695	1.28848	0.776111	20.2585	18.5675	19.4503	19.6106	19.3256	20.6345	18.1471	19.739	19.6618	20.8583								7	7	7	10.8	10.8	10.8	108.33	0	29.338	17473000	44	28	430860	1056300	625980	755830	397110	33031	33493	56089	62674	36033	9100.1	25851	5872.6	15521	44082
Guanine nucleotide-binding protein G(z) subunit alpha	GNAZ	0.00224062	0.00241916	1.66137	0.601914	19.7092	19.0118	18.904	19.3822	19.1869	20.1584	19.7535	19.9336	19.9406	20.0697				+	NMG_SNsurr.	+	NMG_SNsurr.	6	6	6	26.5	26.5	26.5	40.923	0	27.907	22917000	17	36	610110	603400	787250	876540	1348100	157630	51658	323680	267470	76165	36602	41013	17123	49296	82264
Nucleolin	NCL	0.00130464	0.00233333	0.345338	2.89571	22.4498	21.7897	22.1938	23.016	22.3869	20.9548	20.8605	20.8245	21.1445	20.3824				+	NMG_SNsurr.	+	NMG_SNsurr.	17	17	17	21.8	21.8	21.8	76.613	0	78.596	117350000	35	91	5536100	5584800	1806700	1728300	3352900	779870	362010	376960	240100	343640	254670	248300	217470	307970	56731
Hexokinase-1	HK1	0.707138	0.681234	1.03955	0.961957	23.6698	23.6998	24.0041	24.1659	23.6855	23.8113	23.7728	23.9302	23.8115	24.179								42	42	42	45.8	45.8	45.8	102.48	0	323.31	554840000	48	204	14547000	13775000	15004000	12757000	11559000	1611600	663940	2403800	1793200	694740	641820	537830	442110	495370	494650
Spermidine synthase	SRM	0.215162	0.137781	1.38917	0.719854	18.8807	19.3874	18.9382	18.914	18.6264	19.9774	18.8821	19.1158	20.1782	18.9644								3	3	3	10.3	10.3	10.3	33.824	0	5.2326	7235100	15	18	436840	475780	293410	601560	482340	38701	20210	81303	86745	41252	43521	21409	0	11865	51497
Plasma membrane calcium-transporting ATPase 1;Calcium-transporting ATPase	ATP2B1	0.0421731	0.0259067	1.70623	0.586088	20.2822	19.7675	19.689	20.3097	19.9675	21.1123	19.8364	20.1263	21.1904	21.6046				+	NMG_SNsurr.			19	7	6	19.8	9.2	6.9	134.68	0	30.712	27503000	50	45	756160	959920	1418900	1511000	550060	25347	22305	146210	113690	23033	13206	15109	13624	16694	36020
Annexin A7	ANXA7	0.0179272	0.00975824	1.33189	0.750812	20.5548	20.8043	20.5499	20.7893	20.2024	20.7706	21.0918	21.0507	21.0588	20.996				+	NMG_SNsurr.			7	7	7	15.8	15.8	15.8	52.739	0	38.766	41246000	19	67	1454900	1837200	1565600	2104600	2170900	231250	147470	461930	408970	87826	92455	69661	65596	69530	98003
Ras-related protein Rab-3A	RAB3A	0.021562	0.0116768	1.28472	0.778378	23.4685	23.2971	23.3367	22.8056	23.8046	23.8303	23.4136	23.5039	23.4072	24.3649				+	NMG_SNsurr.			7	7	4	42.7	42.7	26.8	24.984	0	127.97	134640000	13	71	10727000	13497000	10367000	11655000	10357000	1428500	620710	1997700	1434700	671100	510700	589700	267950	600350	624980
Ras-related protein Rab-5A	RAB5A	0.514079	0.440576	1.1568	0.864452	20.4537	20.3908	20.5903	20.6669	20.3464	20.3822	21.7485	20.4112	20.4572	20.4997								9	9	6	66.5	66.5	51.6	23.658	0	38.082	41379000	11	44	983310	1496900	1548300	1652000	3761700	265920	252690	983690	784030	179560	195030	111610	125770	172300	121270
Ras-related protein Rab-6A	RAB6A	0.990396	0.990786	0.98571	1.0145	18.7854	23.8523	23.7327	23.3869	23.6259	23.8558	23.266	23.4466	18.3035	24.4077								8	8	3	53.4	53.4	23.1	23.593	0	76.872	141740000	13	52	11711000	11859000	9354900	12267000	10903000	1543000	678760	2196800	1701800	722600	688170	667950	210560	528930	632940
Proteasome subunit beta type-1	PSMB1	0.68481	0.651034	1.16435	0.858851	20.1554	18.5332	20.249	20.6349	19.8683	19.4255	20.6575	20.2105	20.1799	20.065								4	4	4	23.7	23.7	23.7	26.489	0	10.698	16645000	14	8	1321200	0	1288700	0	1189000	133570	48173	403140	102050	66991	29132	55144	59603	57662	51076
Cytochrome c oxidase subunit 5A, mitochondrial	COX5A	0.0112026	0.00680795	0.788596	1.26808	21.993	22.013	21.8331	21.9575	22.1974	21.7543	21.6136	21.3718	21.4413	22.0999				+	NMG_SNsurr.	+	NMG_SNsurr.	7	7	7	38	38	38	16.762	0	29.093	66928000	10	26	4812000	3393400	3884800	3060100	6692800	1035400	447790	1419700	933910	280930	402000	433160	227790	427230	296600
Myelin-associated glycoprotein	MAG	4.33763e-05	0	3.66869	0.272577	21.3652	21.3599	21.6192	20.8431	21.1602	22.8916	23.2624	23.5314	22.9758	23.0627				+	NMG_SNsurr.	+	NMG_SNsurr.	15	15	15	30.8	30.8	30.8	69.068	0	262.15	188990000	22	80	2845700	2962500	9253900	10669000	8590400	330320	163340	3714200	1758000	181580	150680	153980	55416	101560	370490
V-type proton ATPase subunit B, brain isoform	ATP6V1B2	0.294263	0.208059	1.12296	0.890504	21.936	22.1114	22.0915	21.6926	21.4805	22.2945	21.8132	22.0977	22.1515	21.7915								23	23	23	65.9	65.9	65.9	56.5	0	267.09	174480000	25	100	3647200	4277700	4136700	4917900	6979000	812340	352430	1458100	1344400	308540	379030	373950	161330	239200	365280
V-type proton ATPase subunit C 1	ATP6V1C1	0.327669	0.238625	1.11026	0.900688	21.4892	21.2333	21.2785	21.9495	21.2625	21.7551	21.1037	21.7245	21.7361	21.6482								9	9	9	25.9	25.9	25.9	43.941	0	64.191	77508000	27	91	2359300	2639700	2517300	2970400	2870700	249080	152790	500710	577170	193490	141820	136750	139100	117720	163310
Cysteine and glycine-rich protein 1	CSRP1	0.820054	0.821297	1.04924	0.95307	22.6191	23.3445	22.9299	23.2811	22.5035	23.1164	23.9113	22.19	22.7736	23.0334								10	10	10	59.6	59.6	59.6	20.567	0	150.87	111570000	11	26	14339000	7578900	13383000	12721000	10142000	2497300	444300	1000300	813620	676530	914670	1130800	309710	425040	506180
Filamin-A	FLNA	0.62326	0.568882	1.06957	0.934959	19.7148	19.3517	19.9036	19.6393	19.4625	19.7144	19.9787	19.438	19.9616	19.4644								19	19	18	12.7	12.7	12.3	280.74	0	67.428	44721000	129	84	765360	979800	978580	992410	346670	43017	20753	71437	53541	12338	21546	27214	7272.8	24117	14136
Amine oxidase [flavin-containing] A	MAOA	0.108718	0.0651937	1.20149	0.832298	22.2632	21.6265	21.9497	21.2599	21.7162	22.3329	21.6299	22.288	21.9865	21.9024								16	15	15	39.1	37	37	59.681	0	48.265	118660000	26	91	3374800	4444000	3631100	4522000	4564000	442600	292580	930610	907010	343210	177560	269950	62939	201150	219080
Cytoplasmic aconitate hydratase	ACO1	0.122742	0.0741062	1.27383	0.785037	19.4671	19.721	19.5523	19.1242	19.532	20.1192	19.6513	19.6903	20.0077	19.6739								8	8	8	14.8	14.8	14.8	98.398	0	36.115	25174000	42	43	719900	673420	844270	674020	599370	63956	22601	177460	80224	34763	28211	26885	6014.2	23423	36372
Glycerol-3-phosphate dehydrogenase [NAD(+)], cytoplasmic	GPD1	0.00112078	0.00261017	1.90101	0.526036	19.5328	20.363	20.0964	19.9247	18.8084	20.1489	21.3062	21.0797	21.2129	19.6115				+	NMG_SNsurr.	+	NMG_SNsurr.	9	9	9	34.7	34.7	34.7	37.567	0	70.102	42285000	22	33	1162100	1049400	2296800	2439200	1922000	131630	57487	640730	441040	39642	76463	33294	38593	9685.7	53589
Voltage-dependent anion-selective channel protein 1	VDAC1	0.696535	0.66571	0.94522	1.05795	24.7699	24.7099	24.2869	24.6072	24.7351	24.5964	24.2164	24.1041	24.3936	25.3921								17	17	17	76.7	76.7	76.7	30.772	0	323.31	453090000	17	157	23405000	32871000	19574000	31522000	26652000	3377400	1907800	4028900	4379700	1612500	1997800	1357800	1081400	1588800	1192100
Catechol O-methyltransferase	COMT	0.215462	0.137974	1.31174	0.762347	20.1484	19.1822	19.2339	19.6713	19.2136	19.5822	19.9538	20.181	19.9196	19.7704								8	8	8	42.8	42.8	42.8	30.037	0	43.451	24397000	15	39	473280	724160	684400	885500	1626400	171970	93233	238720	445400	86484	57644	75277	47808	42122	51742
Methylmalonyl-CoA mutase, mitochondrial	MUT	0.0043313	0.00302304	0.701662	1.42519	20.1084	20.1743	20.2167	20.6087	19.9673	19.7454	19.5685	19.5383	19.9438	19.7237				+	NMG_SNsurr.	+	NMG_SNsurr.	10	10	10	17.2	17.2	17.2	83.134	0	29.432	33916000	36	58	1190500	1267100	704730	766780	942100	164750	74082	142850	83491	67333	69395	71348	54642	49879	33800
Multifunctional protein ADE2;Phosphoribosylaminoimidazole-succinocarboxamide synthase;Phosphoribosylaminoimidazole carboxylase	PAICS	0.353155	0.262393	1.11872	0.89388	20.1588	20.7171	20.7344	20.4	20.6461	20.634	20.5609	20.4691	20.7962	21.0053								10	10	10	29.4	29.4	29.4	47.079	0	25.055	42994000	19	40	2274200	1791800	2361900	1973600	2262800	283500	119890	853570	255590	46967	72641	95545	41899	89162	76492
Ubiquitin-like modifier-activating enzyme 1	UBA1	0.999939	0.999919	0.999993	1.00001	22.3685	21.9411	22.3367	21.8986	21.7971	22.0827	22.0066	22.6002	21.6113	22.041								30	30	30	41.2	41.2	41.2	117.85	0	323.31	144800000	53	80	4520500	4204100	5047700	5230300	2732200	348530	144620	641570	491730	202500	119610	159360	58968	105630	96725
Heterogeneous nuclear ribonucleoproteins A2/B1	HNRNPA2B1	0.0151979	0.00802332	0.319661	3.12831	22.7223	22.4514	22.5283	23.1698	23.2008	21.2138	21.8598	21.3693	21.1826	20.2202				+	NMG_SNsurr.	+	NMG_SNsurr.	16	16	16	43.1	43.1	43.1	37.429	0	227.04	117890000	19	66	6132800	6842000	2379500	3077500	6204800	1067900	661650	630480	495810	694750	618400	551800	347050	609820	131640
Calretinin	CALB2	0.000684722	0.00253763	2.84698	0.351249	21.2501	21.7399	21.124	21.1567	21.1505	22.5545	23.2014	23.1343	22.8411	22.237				+	NMG_SNsurr.	+	NMG_SNsurr.	13	13	12	55.4	55.4	51.3	31.54	0	141.48	115810000	19	73	2595200	3000400	5014800	5924100	6095100	322150	231300	1655900	1373300	161770	224780	152650	69027	123510	329950
Cytochrome b-c1 complex subunit 2, mitochondrial	UQCRC2	0.576045	0.510895	0.725251	1.37883	21.1716	22.0351	21.2772	22.5408	21.9654	21.5773	23.3422	18.1059	21.6657	21.9817								16	16	16	43.7	43.7	43.7	48.442	0	217.03	58044000	19	29	4184500	4163000	4609500	5441100	3054900	597100	94264	424550	313680	77640	201290	259600	105800	227540	239340
Splicing factor, proline- and glutamine-rich	SFPQ	0.000984971	0.00285185	0.200666	4.98342	21.5142	20.9834	21.4464	21.8762	21.8451	19.5056	18.8527	19.8635	18.8659	18.9918				+	NMG_SNsurr.	+	NMG_SNsurr.	8	8	7	11.9	11.9	10.7	76.149	0	29.216	34811000	27	43	2550700	2707900	531980	705360	1289300	205650	168690	67915	38833	134750	104090	171590	121490	198450	19829
Peptidyl-prolyl cis-trans isomerase B	PPIB	0.0135724	0.00684146	0.374975	2.66685	21.8918	21.8158	22.4488	22.4173	21.0002	20.8635	21.2095	20.6077	21.3162	18.5013				+	NMG_SNsurr.	+	NMG_SNsurr.	8	8	8	31	31	31	23.742	0	53.733	43164000	13	29	4504700	2333100	1096800	1022200	3320300	734790	281220	469400	217690	251260	234300	511720	169140	113920	97440
Protein S100-A1;Protein S100	S100A1	0.122039	0.0739056	0.30382	3.29143	23.2654	23.7545	23.634	23.523	23.7891	22.425	22.3787	22.8606	18.3437	23.3645								6	6	6	52.1	52.1	52.1	10.546	0	180.98	76709000	3	45	9772500	9636800	4372000	5974800	25570000	3746000	1705800	4376200	2648300	1843500	2256400	2098200	1139100	1688400	984080
Tryptophan--tRNA ligase, cytoplasmic;T1-TrpRS;T2-TrpRS	WARS	0.307952	0.222054	1.08407	0.922448	19.6482	20.1887	20.2053	20.2683	19.6269	19.8511	20.4578	20.3944	19.9897	19.8267								9	9	9	25.7	25.7	25.7	53.165	0	56.031	25100000	24	38	954790	981760	896750	1311600	1045800	119560	38055	230430	154040	50837	81707	49424	35753	41807	36424
40S ribosomal protein S3	RPS3	7.85431e-05	0	0.153275	6.5242	23.4948	23.5093	23.5234	23.6426	23.5841	20.9838	21.2375	20.9481	20.5089	20.5469				+	NMG_SNsurr.	+	NMG_SNsurr.	17	17	17	66.7	66.7	66.7	26.688	0	116.9	195120000	19	88	11547000	11257000	1663400	2037700	10269000	2451900	1098500	543390	431840	1142500	1079100	1127700	800380	1108800	123990
Oligodendrocyte-myelin glycoprotein	OMG	0.0045113	0.00298182	2.48407	0.402566	20.5278	20.5538	18.6041	20.8701	19.6757	21.5659	21.602	20.7358	21.7396	21.1519				+	NMG_SNsurr.	+	NMG_SNsurr.	5	5	5	13.2	13.2	13.2	49.607	0	30.67	34942000	17	19	1435200	0	5116900	0	2055400	141270	53680	855880	273460	69221	65660	20666	59905	30390	104050
Adenosylhomocysteinase	AHCY	0.16143	0.0979804	1.30659	0.765353	21.3916	21.661	21.9046	20.763	21.2556	22.043	21.6641	21.9294	21.9124	21.356								13	13	13	32.9	32.9	32.9	47.716	0	50.935	87255000	22	59	2627900	2895100	4782100	3842200	3966100	217390	170470	1172100	682140	115540	199560	205550	64481	175200	240060
Plasma membrane calcium-transporting ATPase 4	ATP2B4	0.00415292	0.00307981	1.56436	0.63924	21.0752	20.593	20.8606	20.7284	20.5663	21.5845	21.1015	21.3089	21.446	21.6104				+	NMG_SNsurr.	+	NMG_SNsurr.	22	15	11	22.2	16.8	12.7	137.92	0	80.112	85276000	57	82	1627000	1663300	2642900	2729500	1496100	137510	65830	369220	285900	86635	43695	65302	31362	62280	89472
Low molecular weight phosphotyrosine protein phosphatase	ACP1	0.152236	0.0938146	1.40114	0.713705	22.0981	22.2321	22.3759	21.1869	22.6943	22.2983	22.5502	22.4655	22.766	22.9403								3	3	3	24.1	24.1	24.1	18.042	0	17.015	75796000	9	30	7636800	6667100	7178400	7418300	8421800	1176700	479800	2754900	1099900	401370	466450	476030	40862	407210	313410
Tenascin	TNC	0.0136664	0.00711515	1.81181	0.551933	18.7994	20.1255	19.2325	20.2477	19.522	19.5053	20.5476	20.049	20.9603	21.1523				+	NMG_SNsurr.	+	NMG_SNsurr.	22	22	22	15.6	15.6	15.6	240.85	0	66.735	51892000	100	86	458920	1000400	1342600	1547300	518920	25879	22955	133760	102940	6230.8	22020	17858	9127.4	20204	13878
DnaJ homolog subfamily B member 1	DNAJB1	0.234463	0.152488	0.866345	1.15428	19.4881	19.2852	19.6955	19.9021	19.4071	19.3842	18.9382	19.4271	19.2976	19.696								6	5	5	18.5	15	15	38.044	0	8.9025	16498000	20	20	641000	619990	509400	616440	824880	117230	48834	146470	117400	42500	51134	70859	32362	47305	23319
ATP synthase subunit alpha, mitochondrial	ATP5A1	0.00152863	0.00209524	0.708723	1.41099	26.1103	26.2839	26.1757	26.3718	26.396	25.5519	25.8453	25.8248	25.9534	25.6788				+	NMG_SNsurr.	+	NMG_SNsurr.	29	29	18	57.9	57.9	41.6	59.75	0	323.31	1190400000	31	97	66379000	60806000	44764000	46831000	38398000	4789800	2461300	4578900	4700400	2734900	3042000	2762200	2700300	2746400	1420100
Proteasome subunit alpha type-1;Proteasome subunit alpha type	PSMA1	0.200066	0.127128	0.556194	1.79793	21.1848	21.0894	21.0159	21.3066	21.6108	20.7652	21.0166	20.8832	18.2836	21.0272								6	6	6	35	35	35	29.555	0	11.726	24646000	18	26	2964600	2534700	0	2632200	1369200	309310	129600	50823	205290	102180	88754	88320	62527	110460	52826
Moesin	MSN	0.830848	0.832968	1.02829	0.972488	21.7596	22.5028	21.9429	21.909	21.5812	21.9856	21.9185	21.9856	21.9399	22.0672								21	21	14	38	38	27.2	67.819	0	109.49	145190000	34	112	4989900	4042200	5216600	3842500	4270200	586150	241020	1050900	573650	202490	435570	225570	106980	142420	206330
Probable ATP-dependent RNA helicase DDX6	DDX6	0.00173067	0.00203974	0.449291	2.22573	20.6212	20.7792	20.8759	20.4285	20.7698	19.562	19.5982	20.1326	19.3396	19.0709				+	NMG_SNsurr.	+	NMG_SNsurr.	7	7	7	20.3	20.3	20.3	54.416	0	23.706	24191000	25	34	1414900	1593200	586980	612730	967640	127360	92022	92980	78946	117530	79706	121580	67726	94846	20832
Catenin alpha-2	CTNNA2	0.0612577	0.0386568	1.28032	0.781052	19.173	19.8551	18.8063	19.8715	19.6549	19.7469	19.8912	19.5657	19.9678	19.9717				+	NMG_SNsurr.			10	10	7	17	17	12.6	105.31	0	39.091	20912000	49	47	631440	791530	711340	744980	426780	20711	20782	87455	86851	5837.2	17141	12972	10005	9450.1	30983
Threonine--tRNA ligase, cytoplasmic	TARS	0.0137254	0.00707229	0.49329	2.0272	20.1171	20.2492	20.0003	19.6447	20.5803	19.2613	19.3932	18.304	19.351	19.1845				+	NMG_SNsurr.	+	NMG_SNsurr.	7	7	5	11.3	11.3	8	83.434	0	15.261	12542000	43	27	1044300	1105700	260970	452670	291680	48226	35440	13043	40688	33581	25508	26904	13416	24094	9048.8
Valine--tRNA ligase	VARS	0.00150783	0.00210959	0.0874327	11.4374	22.6059	21.9226	21.4118	20.9883	22.697	18.4414	17.6547	18.7908	18.7796	18.3806				+	NMG_SNsurr.	+	NMG_SNsurr.	31	31	31	31.2	31.2	31.2	140.47	0	183.74	80070000	55	91	4460300	3171600	459510	0	1455800	343630	212100	61258	5464	226710	128850	138190	94988	209900	7085.9
Elongation factor 1-gamma	EEF1G	1.86011e-05	0	0.128475	7.78359	24.6236	24.3274	24.7172	24.3091	24.7218	21.7428	21.1847	21.5076	21.7956	21.6662				+	NMG_SNsurr.	+	NMG_SNsurr.	19	19	19	41.9	41.9	41.9	50.118	0	177.96	138320000	25	62	21164000	21134000	2641800	3304600	5532900	1293900	546350	294600	204150	709520	693010	762730	339300	430740	76947
Adenylate kinase 4, mitochondrial	AK4	0.425951	0.33514	0.85384	1.17118	21.3451	21.5736	21.2603	20.9285	21.1352	20.9572	20.5279	20.9529	21.4115	21.2534								7	7	7	49.8	49.8	49.8	25.268	0	96.868	80296000	13	60	2886800	2964700	1947400	2689300	6176600	942060	431310	1038200	1076400	366320	500470	371110	148450	303180	247000
Amine oxidase [flavin-containing] B	MAOB	0.0181635	0.00965217	1.687	0.592769	22.584	22.049	21.5595	21.8482	21.4776	22.6786	22.9203	22.15	22.8171	22.7245				+	NMG_SNsurr.			20	20	19	48.5	48.5	46.3	58.762	0	170.8	149390000	27	76	5547700	4561000	7933700	5407200	5532800	461200	177000	2026100	750580	356750	196550	144310	75439	102270	231040
14-3-3 protein theta	YWHAQ	0.484905	0.406813	1.03819	0.963213	21.9461	21.3608	22.0353	21.7644	21.5988	22.0366	21.4893	21.8171	21.9489	21.6838								13	11	11	52.7	45.3	45.3	27.764	0	323.31	54608000	14	49	3461300	4232200	2886300	4118800	3900600	705990	211990	392040	439200	376220	224900	321920	133700	326510	245570
Mitogen-activated protein kinase 3;Mitogen-activated protein kinase	MAPK3	0.246237	0.164499	1.32252	0.75613	21.5772	20.8863	21.128	20.7952	21.2903	21.8901	21.3117	21.9941	21.8572	20.6404								12	8	8	37.7	27.7	27.7	43.135	0	25.406	84693000	22	50	2393500	2174600	3005700	2857100	3849700	426560	199500	948050	697790	262750	142260	134870	70320	170840	222060
Calnexin	CANX	0.00811948	0.00557401	0.565592	1.76806	24.0622	23.742	23.917	23.3044	23.5106	22.9988	22.6204	23.0502	23.1248	22.6311				+	NMG_SNsurr.	+	NMG_SNsurr.	17	17	17	34.8	34.8	34.8	67.567	0	153.31	167550000	23	96	12754000	12701000	8456600	6259100	7284900	1235400	597800	911430	682010	763610	662640	611530	273440	590330	241030
Proteasome subunit beta type-5	PSMB5	0.242326	0.161552	0.903285	1.10707	20.7491	20.5459	20.8555	20.7929	20.9445	20.7621	20.097	20.6704	20.954	20.6706								7	7	7	33.1	33.1	33.1	28.48	0	23.485	37542000	14	35	1710300	2322100	1932700	1703300	2681600	331010	192330	658180	429240	156050	110970	139150	83742	123570	135960
Glutathione S-transferase Mu 2	GSTM2	0.00757046	0.00571852	1.80052	0.555395	21.1178	21.0654	21.0938	20.9306	20.7182	22.4035	21.4516	21.6411	22.0657	21.6058				+	NMG_SNsurr.	+	NMG_SNsurr.	12	12	8	56.9	56.9	38.5	25.744	0	76.28	69297000	17	57	2500100	2936000	3381900	4147800	4076300	391400	226420	973470	848990	170080	192530	139620	78155	115500	291390
NADH-ubiquinone oxidoreductase 75 kDa subunit, mitochondrial	NDUFS1	0.0514273	0.0324669	0.74134	1.34891	23.1241	22.8115	22.1167	23.2507	22.2842	22.3025	22.0473	21.8842	22.9154	22.2789				+	NMG_SNsurr.			29	29	29	54.7	54.7	54.7	79.467	0	232.05	144600000	38	84	6329800	6128900	6217300	6119400	3805300	475090	220770	823590	615140	289290	282690	125120	162140	146120	112650
Mitogen-activated protein kinase 1	MAPK1	0.155992	0.096085	1.23159	0.811961	22.2321	21.4903	22.011	21.4329	21.5906	22.4766	21.2886	22.1028	22.1314	22.2601								15	15	11	53.3	53.3	46.9	41.389	0	205.23	103060000	22	93	3407300	3076300	4601900	4345900	4684600	367690	388700	1171500	767470	272400	170010	232660	131020	194860	264300
Cytosol aminopeptidase	LAP3	0.0554708	0.034145	1.29301	0.773387	19.9129	20.7794	20.4545	20.6185	20.2913	20.7752	21.0535	20.7037	21.0536	20.3243				+	NMG_SNsurr.			15	15	15	36.4	36.4	36.4	56.166	0	56.134	52760000	32	68	1365200	1146400	1596100	1931400	1648800	166950	53508	345380	246620	67451	147790	109040	55007	65206	80091
Inositol monophosphatase 1	IMPA1	0.0187436	0.00983288	1.71715	0.582361	20.5133	21.5725	21.3214	20.7339	20.7853	21.6479	22.0996	21.4209	21.8828	21.7752				+	NMG_SNsurr.			10	10	10	43.7	43.7	43.7	30.188	0	31.822	59287000	16	63	2270600	2163300	3791700	4524900	3705400	411400	213210	1180700	494630	103260	218370	159190	69802	150880	145460
Transketolase	TKT	0.0996991	0.0606848	1.16887	0.855527	22.668	23.0833	22.623	21.8769	22.5349	22.7694	23.0065	23.0075	22.4011	22.7272								28	28	28	56.8	56.8	56.8	67.877	0	323.31	210990000	28	100	7393200	6608300	8797500	7436100	7535500	785430	317710	2063200	1158600	342650	590810	284410	97449	239790	330690
Myristoylated alanine-rich C-kinase substrate	MARCKS	0.665611	0.621631	1.06119	0.942336	24.5155	25.0946	25.1629	24.3435	24.8604	24.8996	25.0364	24.8099	24.9802	24.6793								11	11	11	50	50	50	31.554	0	323.31	241280000	11	69	23654000	33553000	20457000	32867000	21935000	2790100	1416300	3385300	3510000	777950	1718400	1812700	673790	1195100	946770
Delta-1-pyrroline-5-carboxylate dehydrogenase, mitochondrial	ALDH4A1	0.0966829	0.0591626	0.904277	1.10586	22.1499	22.5985	22.5269	22.2411	22.9078	22.0503	22.2673	22.3243	22.0712	22.9853								17	17	17	44.2	44.2	44.2	61.719	0	245.7	186850000	29	127	5864000	6027700	5462500	4559300	6443000	743360	414820	1287100	1122300	284600	441430	362030	184970	455130	180040
Endoplasmic reticulum resident protein 29	ERP29	0.0106522	0.0063569	0.610174	1.63888	20.7368	21.5334	21.4334	21.3601	21.1115	20.4787	20.5632	20.6005	20.2875	20.6817				+	NMG_SNsurr.	+	NMG_SNsurr.	7	7	7	30.3	30.3	30.3	28.993	0	22.221	38322000	14	53	2093300	2484400	1270700	1466900	2737300	422880	243570	452850	258410	160930	224660	225010	162590	158080	97073
Peroxiredoxin-6	PRDX6	0.0195377	0.0103789	1.47118	0.679725	22.3375	23.7423	22.9993	23.0895	22.3349	22.846	24.737	23.1911	23.402	23.1123				+	NMG_SNsurr.			19	19	19	79.9	79.9	79.9	25.035	0	182.99	161150000	15	55	8348300	9320800	13260000	15027000	10743000	934980	549090	2920400	2212700	288410	736990	432070	170390	220500	316830
Flavin reductase (NADPH)	BLVRB	8.44827e-05	0	1.58989	0.628973	19.6965	20.2438	19.8253	20.001	20.1917	20.4806	20.8507	20.3735	20.7089	20.8892				+	NMG_SNsurr.	+	NMG_SNsurr.	8	8	8	59.2	59.2	59.2	22.119	0	81.322	38104000	10	53	939790	1143300	1648500	1454700	3810400	284200	146000	1039300	641660	123750	204010	81351	56357	146360	160990
Peroxiredoxin-5, mitochondrial	PRDX5	0.379579	0.287079	1.32127	0.756849	22.8908	24.2387	23.3511	22.4128	23.0062	23.3439	23.3922	23.5	24.1057	23.5673								12	12	12	55.6	55.6	55.6	22.086	0	101.09	151500000	13	76	11723000	12111000	11511000	12966000	11654000	1312400	421270	2699700	1118600	292030	1296600	801240	74662	259630	623520
60S ribosomal protein L12	RPL12	2.82669e-05	0	0.0908102	11.012	22.7974	22.5149	22.7216	23.318	22.9188	19.6373	18.8193	19.4767	19.3339	19.6985				+	NMG_SNsurr.	+	NMG_SNsurr.	6	6	6	54.5	54.5	54.5	17.818	0	92.705	86741000	9	50	6840700	6834900	395210	550660	9637900	2478900	1111000	151340	161300	1275800	930540	1096400	1000300	946220	160520
Enoyl-CoA hydratase, mitochondrial	ECHS1	0.0677287	0.0418265	1.24914	0.800551	21.8115	22.0179	21.9802	22.0381	21.8223	22.4286	22.0374	22.5215	22.0479	22.2393				+	NMG_SNsurr.			10	10	10	43.4	43.4	43.4	31.387	0	74.852	127100000	19	83	4654500	3419800	5242600	3604300	6689600	948370	250490	1758700	999610	238170	457640	318510	173390	285320	358340
UMP-CMP kinase	CMPK1	0.00646183	0.00502362	1.38815	0.720381	21.3571	21.1663	20.5957	20.9086	20.8168	21.5077	21.6519	21.1065	21.4131	21.5312				+	NMG_SNsurr.	+	NMG_SNsurr.	7	7	7	46.9	46.9	46.9	22.222	0	37.136	57449000	10	40	2462400	1998800	4671500	2841100	5744900	516870	218060	2139900	963580	241470	269510	162140	72756	125890	164740
Protein disulfide-isomerase A3	PDIA3	0.000157759	0	0.407559	2.45363	23.8675	23.9161	24.027	24.0813	23.5485	22.6884	22.5537	22.6463	22.5322	22.5451				+	NMG_SNsurr.	+	NMG_SNsurr.	27	27	23	55.8	55.8	48.5	56.782	0	208.71	294490000	27	193	13726000	10538000	5885100	4981800	10907000	2261200	760370	1294800	833240	1119100	1062700	1066000	590270	789250	245490
Serine/threonine-protein phosphatase 2A 65 kDa regulatory subunit A alpha isoform	PPP2R1A	0.0736351	0.0435724	1.52129	0.657335	20.3982	21.3309	19.8248	20.6444	20.7056	20.6391	22.866	20.3635	20.7391	21.3227				+	NMG_SNsurr.			19	19	19	40.1	40.1	40.1	65.308	0	206.87	58195000	32	54	1627900	2448800	3156400	3111100	1818600	171770	131000	566590	215650	83057	83922	80091	28139	59679	65283
Glutathione S-transferase theta-1	GSTT1	0.0249753	0.0136964	1.57757	0.633887	20.1347	20.9906	19.9143	19.5116	19.1025	20.4889	21.2542	21.0406	20.6113	19.5473				+	NMG_SNsurr.			5	5	4	21.2	21.2	18.3	27.335	0	16.83	24194000	10	18	1247000	1069000	2350400	1405900	2419400	262070	135040	705650	246830	76141	251660	82182	0	66770	74394
Succinate dehydrogenase [ubiquinone] flavoprotein subunit, mitochondrial	SDHA	0.437153	0.345169	0.886907	1.12751	21.1817	21.0384	20.7856	20.9353	21.0209	20.372	20.551	20.9538	21.0754	21.1441								16	16	16	36.3	36.3	36.3	72.691	0	168.41	62014000	31	45	2924000	1646600	3005900	1390600	2000400	293710	56014	617040	364960	106290	67945	67080	49478	103380	44617
Coronin-1A;Coronin	CORO1A	0.00173005	0.00205333	1.50568	0.66415	20.5085	19.9007	20.158	20.0842	20.3152	20.9846	20.3756	20.6614	20.9767	20.9203				+	NMG_SNsurr.	+	NMG_SNsurr.	8	8	8	24.3	24.3	24.3	51.026	0	39.457	31682000	20	45	1345900	1238800	1885400	1501900	1584100	181230	43471	418470	235500	128250	48706	69813	29183	62206	94699
Rab GDP dissociation inhibitor alpha	GDI1	0.0201904	0.0102708	1.4863	0.672812	22.1411	22.4412	22.8592	22.3565	22.1549	22.9734	22.7219	23.0029	23.2745	22.8388				+	NMG_SNsurr.			32	32	22	81	81	59.1	50.582	0	323.31	186890000	24	181	4462500	5788800	8744600	9903100	7786900	561710	322860	2127400	1628900	234080	381030	443590	166000	230820	338520
S-adenosylmethionine synthase isoform type-2	MAT2A	0.0109229	0.00661333	1.2709	0.786843	20.1121	20.4599	20.6906	20.4322	20.2236	20.6006	20.5194	21.1638	20.7812	20.5826				+	NMG_SNsurr.	+	NMG_SNsurr.	10	10	10	33.7	33.7	33.7	43.66	0	33.889	38253000	19	47	1410800	1686900	1691800	1513200	2013300	168590	89168	546110	354610	90580	107240	112460	29203	54687	98603
cAMP-dependent protein kinase type II-beta regulatory subunit	PRKAR2B	0.0119526	0.00696774	0.729405	1.37098	20.988	21.3542	21.41	20.2454	21.2114	20.6673	20.9108	20.5726	19.7971	20.9852				+	NMG_SNsurr.	+	NMG_SNsurr.	12	12	9	44.5	44.5	34.7	46.302	0	107.56	52246000	21	57	2440700	2774900	1269600	1564900	2487900	508960	198790	410040	265670	150640	201280	207460	32413	198860	74293
Cytochrome b-c1 complex subunit 1, mitochondrial	UQCRC1	0.0607411	0.0383134	0.533545	1.87425	23.7376	24.0219	24.0816	23.8421	23.078	22.6011	23.7358	22.1508	22.6356	23.1063				+	NMG_SNsurr.			19	19	19	57.9	57.9	57.9	52.645	0	288.21	136180000	24	44	14695000	15153000	10892000	9874800	5674100	889100	389920	1296400	743620	370160	495630	409430	263940	118410	223450
3-hydroxyisobutyrate dehydrogenase, mitochondrial	HIBADH	0.150586	0.0928641	1.28553	0.777887	19.1569	20.3388	20.8313	20.4172	20.1713	20.301	20.5217	20.8235	20.5484	20.5327								6	6	6	24.1	24.1	24.1	35.329	0	29.228	28048000	13	42	910180	1326200	1338800	1369400	2157500	339960	107870	505440	197700	40626	169240	217870	26323	68074	84048
Bifunctional purine biosynthesis protein PURH;Phosphoribosylaminoimidazolecarboxamide formyltransferase;IMP cyclohydrolase	ATIC	0.000394007	0.00126027	1.63069	0.613239	20.235	20.1916	20.1146	20.5188	20.4235	20.7853	21.0584	20.8685	21.0767	21.2221				+	NMG_SNsurr.	+	NMG_SNsurr.	20	20	20	48.1	48.1	48.1	64.615	0	75.225	83624000	37	114	1035000	1150600	1307000	1747300	2260100	210160	82881	538080	412980	98750	91725	74550	43744	132400	117960
Stress-induced-phosphoprotein 1	STIP1	0.273599	0.19071	1.277	0.783086	21.5414	21.3686	20.7127	20.8443	20.8689	21.3527	21.0437	21.8919	21.527	21.2844								18	18	18	35.7	35.7	35.7	62.639	0	82.363	98908000	36	74	2870900	1668200	4075800	2912800	2747400	256530	100970	1055300	374880	155130	105100	99681	35123	77494	112810
Neural cell adhesion molecule L1	L1CAM	0.118504	0.0707198	1.57124	0.636439	21.0591	20.4302	20.7386	20.5336	20.5561	21.5523	20.1801	20.979	21.7326	22.133								20	20	20	22	22	22	140	0	143.38	86035000	52	88	1353800	1522900	2291400	2536000	1654500	86907	66909	393970	341930	106480	55423	69733	24780	55538	129410
60S ribosomal protein L9	RPL9	0.000220209	0.00167273	0.0903064	11.0734	22.5512	22.1826	22.3247	23.2542	23.1809	18.8979	19.6989	18.9748	19.174	19.4029				+	NMG_SNsurr.	+	NMG_SNsurr.	7	7	7	59.4	59.4	59.4	21.863	0	99.044	55487000	9	45	5757800	6800400	505840	865720	6165200	1020400	919750	345630	182450	734730	587580	663480	561270	844340	47785
Heat shock 70 kDa protein 4	HSPA4	0.287149	0.201403	1.13579	0.880446	21.103	21.5486	21.8679	21.6002	21.3258	21.686	21.2179	22.1927	21.7263	21.5411								23	23	21	42.9	42.9	39.3	94.33	0	144.48	100880000	50	104	2488200	3244700	3308700	3166300	2017700	155330	98858	574350	343830	66812	88921	145490	45227	57017	92409
Prohibitin	PHB	0.0563401	0.03475	0.70844	1.41155	23.0643	23.1519	22.8073	23.4202	22.9208	22.6731	22.4239	22.6566	22.3173	22.8072				+	NMG_SNsurr.			13	13	13	64.3	64.3	64.3	29.804	0	132.02	164540000	17	100	6210900	8065900	4798400	5343700	9678600	1044600	684100	1199200	1733100	726430	851840	741230	462830	460060	519360
Sepiapterin reductase	SPR	0.0300829	0.0168656	1.18273	0.845504	18.7947	18.813	19.3923	18.9876	19.1141	19.1754	18.9703	19.386	19.3486	19.432				+	NMG_SNsurr.			3	3	3	15.3	15.3	15.3	28.048	0	6.7077	6680200	14	12	519180	486840	561640	572730	477160	54219	22010	96835	73590	22341	22432	37934	14363	20183	22337
Glycogen debranching enzyme;4-alpha-glucanotransferase;Amylo-alpha-1,6-glucosidase	AGL	0.308814	0.222395	1.09753	0.911134	19.0963	19.3688	19.3471	19.3862	19.5097	19.5814	19.4434	19.5146	19.5647	19.2752								9	9	9	8.1	8.1	8.1	174.76	0	20.17	15528000	88	28	722490	590040	483640	684750	176460	12922	11109	31033	28984	10581	11006	11891	1432.8	10737	12486
Myosin-9	MYH9	0.0240301	0.0128293	1.3615	0.734485	19.6667	19.5744	20.0155	19.5749	19.5782	19.8979	20.3628	20.1085	20.0868	20.1797				+	NMG_SNsurr.			25	20	19	19.8	16.1	15.3	226.53	0	102.18	49456000	102	111	783600	956050	876530	981600	484870	51429	22060	89049	101870	17278	22130	29422	6516.9	21722	26027
Myosin-10	MYH10	0.149585	0.0928576	1.22756	0.814626	21.9868	21.6587	22.5559	21.8705	21.9919	22.6327	21.9277	22.2315	22.3106	22.4402								30	30	21	21.3	21.3	15.6	229	0	106.96	127370000	100	92	4111900	4266700	6932900	5019500	1273700	118290	33768	314360	327200	65463	46663	53749	23626	53883	54826
Coatomer subunit beta	COPB2	0.000750249	0.00240816	0.195918	5.10418	20.9311	20.3046	21.0299	21.6225	20.9565	18.7699	18.8489	18.329	19.0634	18.075				+	NMG_SNsurr.	+	NMG_SNsurr.	15	15	15	23	23	23	102.49	0	40.666	46037000	46	74	1370200	1491200	448060	307830	1000800	241070	109620	35049	14034	149900	81937	129810	91759	109780	15831
Beta-adducin	ADD2	0.00410442	0.00309434	1.85273	0.539743	20.3595	20.3124	20.8372	20.4792	20.9608	21.5058	21.0827	21.195	21.6451	21.9687				+	NMG_SNsurr.	+	NMG_SNsurr.	16	15	15	35.1	34	34	80.853	0	93.559	64308000	36	76	1420700	1699400	2203000	2940300	1786300	133170	96803	414740	337020	58754	51890	72633	30049	56614	100900
Basigin	BSG	0.0357118	0.0208795	1.3191	0.758093	20.545	20.7089	20.3113	20.1084	20.1507	20.9748	20.8759	20.6909	20.972	20.3085				+	NMG_SNsurr.			6	6	6	22.1	22.1	22.1	42.2	0	23.836	25856000	15	26	1392900	1386200	2380400	1580500	1723700	175300	61979	534560	269620	76306	70252	77972	16751	49379	97618
26S protease regulatory subunit 7	PSMC2	0.000623485	0.00104545	0.463026	2.15971	21.2187	20.9284	21.1198	20.7221	21.1217	19.885	19.7475	20.078	20.0198	19.8262				+	NMG_SNsurr.	+	NMG_SNsurr.	8	8	8	22.2	22.2	22.2	48.633	0	18.976	25785000	26	33	1737900	2066200	1118900	1120100	991730	171750	45373	97380	79104	135360	82070	102510	47580	77991	40783
ADP-ribosylation factor-like protein 2	ARL2	0.573778	0.507937	0.869973	1.14946	19.5884	19.4141	19.652	19.3344	19.3246	19.6945	17.9943	19.4747	19.2746	19.8706								3	3	3	19	19	19	20.878	0	12.733	7497200	9	14	632370	731160	0	680340	833020	82242	105220	70619	121980	54401	86076	54027	23526	34561	45104
ADP-ribosylation factor-like protein 3	ARL3	0.108635	0.0652958	1.81725	0.550282	20.152	20.8632	20.666	18.1854	19.8791	20.6612	20.7276	21.2551	20.5638	20.8468								5	5	5	39	39	39	20.455	0	24.144	19898000	11	24	933420	1198500	1841900	1487700	1808900	111790	61802	717150	256400	51911	83188	98408	15915	32890	82295
ATP synthase subunit gamma, mitochondrial	ATP5C1	0.226606	0.146236	0.739712	1.35188	24.0478	24.097	24.1784	24.9806	23.98	23.138	24.6894	24.1131	24.1673	23.001								9	9	9	29.2	29.2	29.2	32.996	0	35.777	223490000	12	45	29315000	26248000	26459000	29942000	18624000	2005900	1361200	2664900	2422400	1226900	1326300	1216700	1347500	1262800	721540
V-type proton ATPase subunit E 1	ATP6V1E1	0.338931	0.247433	0.551538	1.81311	21.9408	21.6573	21.5982	22.4278	22.5433	21.377	22.6872	17.8481	21.5669	22.3959								12	12	12	50.9	50.9	50.9	26.145	0	191.79	64252000	13	34	6221200	2413000	5319300	3545800	4942500	742850	88068	1360100	1010400	96468	241140	65444	138600	231370	293560
Phosphoglucomutase-1	PGM1	0.0193439	0.00997347	1.54132	0.648796	20.7052	21.801	20.8523	21.3797	20.5574	21.6616	21.9281	21.8394	22.0371	20.9502				+	NMG_SNsurr.			17	17	17	40	40	40	61.448	0	78.827	95183000	33	86	2084500	2088000	3428200	3216900	2884300	240590	92621	790620	543900	89333	223340	95072	65148	79001	147700
Guanine nucleotide-binding protein-like 1	GNL1	0.128136	0.0781737	1.27062	0.787017	19.8623	19.5076	19.5823	18.4807	19.2951	19.8586	19.6612	19.5977	19.215	20.1231								5	5	5	11	11	11	68.66	0	19.212	11634000	31	22	612040	796710	567230	578670	375290	28977	33214	61190	67565	34317	25794	11403	2034.3	15773	25437
GMP reductase 1	GMPR	0.338164	0.247227	1.20082	0.832761	19.6418	19.9311	19.3214	18.5799	19.5516	19.9963	19.8299	19.1593	19.7472	19.6133								5	5	4	17.7	17.7	15.7	37.418	0	11.971	14675000	17	20	1075600	0	1209300	632620	863230	143880	10183	251910	108190	47744	59173	27126	7741.7	37973	34683
Transaldolase	TALDO1	0.0669679	0.0416684	1.6534	0.604815	21.5617	21.8868	21.4162	20.7596	21.2895	21.9265	22.3284	22.7448	22.2516	21.2898				+	NMG_SNsurr.			8	8	8	25.8	25.8	25.8	37.54	0	23.599	81043000	16	58	2702200	2084300	5881600	4929500	5065200	423020	153580	1610300	983290	248900	274410	180060	46299	104090	195840
Electron transfer flavoprotein subunit beta	ETFB	0.112326	0.0675624	1.25248	0.798416	21.3179	21.7501	21.7376	21.3835	20.8257	21.7569	21.5047	22.0822	21.7278	21.5671								10	10	10	44.3	44.3	44.3	27.843	0	34.095	95804000	14	41	3351900	2934100	3591200	3840500	6843100	935620	259150	1858500	948720	342810	433750	358790	166970	155500	308360
V-type proton ATPase catalytic subunit A	ATP6V1A	0.0126612	0.0070566	1.23051	0.812673	23.0607	23.0253	22.9181	22.9267	22.9124	23.2297	23.2255	23.3277	23.1258	23.4306				+	NMG_SNsurr.	+	NMG_SNsurr.	29	29	29	70.7	70.7	70.7	68.303	0	323.31	313510000	33	142	9549600	7165300	12235000	8952300	9500300	1117600	404470	2579300	1362100	518160	510020	399830	223340	381660	439450
Stress-70 protein, mitochondrial	HSPA9	0.0351763	0.0207643	0.834378	1.1985	22.6454	22.9933	22.6462	22.3336	22.425	22.1008	22.7485	22.3214	22.241	22.3258				+	NMG_SNsurr.			26	26	26	52.6	52.6	52.6	73.68	0	323.31	145370000	38	90	7316700	6145600	5587500	4237800	3825500	533800	211090	906430	419020	188600	355400	238500	98208	196000	98151
Macrophage-capping protein	CAPG	0.759247	0.750533	1.05797	0.945203	19.7662	20.6278	19.0358	19.6343	19.4794	19.8584	19.7926	19.578	20.1331	19.5879								6	6	6	23	23	23	38.498	0	14.715	27486000	14	30	1181500	996060	963210	1161300	1963300	321400	75904	521780	329110	107610	133890	52715	40765	68807	87108
Adenylyl cyclase-associated protein 2;Adenylyl cyclase-associated protein	CAP2	0.00144335	0.0022	2.16909	0.461023	20.4774	19.761	19.7909	20.0583	19.65	21.4571	20.6601	20.6061	21.3725	21.2272				+	NMG_SNsurr.	+	NMG_SNsurr.	11	10	10	31.2	29.6	29.6	52.823	0	41.34	41845000	25	41	1320700	1162000	1860200	2364500	1673800	139410	70991	332740	424440	75725	50253	45151	37082	37743	117260
T-complex protein 1 subunit zeta	CCT6A	0.00440655	0.00299543	0.646553	1.54666	22.5968	22.4528	22.8521	22.3878	22.4378	22.0291	21.953	22.3089	21.9114	21.3791				+	NMG_SNsurr.	+	NMG_SNsurr.	19	19	14	39.4	39.4	31.8	58.024	0	133.18	169720000	26	109	4619700	5077900	3934700	3458500	6527900	789180	408060	1350000	533660	570290	506070	610880	259680	340700	282830
Malate dehydrogenase, cytoplasmic;Malate dehydrogenase	MDH1	0.000333925	0.00139394	1.72964	0.578154	23.8839	24.2716	24.399	24.0339	24.5123	24.8575	24.8599	25.1406	24.9491	25.246				+	NMG_SNsurr.	+	NMG_SNsurr.	12	12	12	39.8	39.8	39.8	36.426	0	222.15	428520000	15	94	16909000	15177000	32703000	32080000	28568000	2477200	1225900	7602100	4573800	1177100	1325300	1389400	550220	1055800	1597400
Malate dehydrogenase, mitochondrial;Malate dehydrogenase	MDH2	0.272315	0.189028	1.18059	0.847037	23.4963	23.6634	23.6978	23.3756	23.3287	23.9888	23.3158	23.7443	24.1278	23.5827								16	16	16	59.5	59.5	59.5	35.503	0	323.31	177920000	20	43	12030000	9481600	18862000	13896000	8896200	974050	351160	2448200	1355000	437280	464890	482590	294610	328640	458440
Eukaryotic translation initiation factor 2 subunit 3;Putative eukaryotic translation initiation factor 2 subunit 3-like protein	EIF2S3;EIF2S3L	0.000464316	0.0011358	0.273499	3.65632	20.8843	20.0458	21.4429	21.8498	20.9744	19.0207	18.8554	19.2674	19.7352	18.9665				+	NMG_SNsurr.	+	NMG_SNsurr.	9	9	9	24.8	24.8	24.8	51.109	0	29.047	31671000	23	23	2064600	1536100	730870	0	1377000	338710	97698	141130	33746	145150	114750	191330	117420	80556	26619
Glycine--tRNA ligase	GARS	0.273935	0.190955	1.15439	0.866257	21.2091	21.2283	21.7393	21.4357	21.5301	21.7085	21.6109	22.2527	21.368	21.2381								12	12	12	19.1	19.1	19.1	83.165	0	39.799	92638000	41	108	2639000	2434900	3171600	3008200	2259500	249830	86069	596880	295730	111980	108320	128090	52213	93228	102910
Isoleucine--tRNA ligase, cytoplasmic	IARS	0.000120094	0	0.0425254	23.5154	22.6903	22.2685	22.4502	22.4078	22.2914	17.6194	17.2804	18.9661	17.4186	18.0459				+	NMG_SNsurr.	+	NMG_SNsurr.	33	33	33	36.2	36.2	36.2	144.5	0	237.21	143230000	58	141	5931100	4852400	0	0	2469400	716490	276590	15907	0	389650	292470	282320	219620	250760	4432.3
Beta-centractin	ACTR1B	0.018955	0.0100535	1.58022	0.632822	19.6645	18.7938	19.1546	19.7423	19.2827	20.3464	19.4096	19.4168	20.1934	20.5723				+	NMG_SNsurr.			11	6	6	51.9	31.1	31.1	42.293	0	63.339	16534000	19	21	551710	1043700	847300	1411600	870210	70062	46925	151640	310250	45127	14091	29701	14462	29081	47190
Leucine-rich PPR motif-containing protein, mitochondrial	LRPPRC	0.00289056	0.00268132	0.35022	2.85535	22.2394	22.2866	22.2131	21.2383	22.0215	20.4628	20.4873	20.2526	20.568	20.6597				+	NMG_SNsurr.	+	NMG_SNsurr.	40	40	40	34.4	34.4	34.4	157.9	0	152.94	149060000	88	165	5035400	4258400	1568800	1247400	1693900	405920	175060	115230	57326	209990	192220	196650	71865	156680	22851
3-ketoacyl-CoA thiolase, mitochondrial	ACAA2	0.407016	0.317577	1.14733	0.871588	21.06	21.5008	21.4825	20.9718	21.4007	21.3383	21.0783	21.3576	21.7575	21.8755								12	12	12	43.6	43.6	43.6	41.924	0	67.34	63593000	20	40	2645700	2749200	2419400	2616600	3179600	408470	178480	662450	474710	169190	217400	200700	88197	121170	143280
Neutral amino acid transporter A	SLC1A4	0.0417578	0.0258656	1.23677	0.808555	21.4273	21.365	22.1769	20.9433	21.5419	21.9009	21.4406	22.2622	21.5415	21.842				+	NMG_SNsurr.			7	7	7	23.9	23.9	23.9	55.722	0	83.091	81431000	18	58	2720400	3335100	3312200	2532700	4523900	532280	333320	773120	525790	249690	271690	388290	78376	207670	268960
Platelet-activating factor acetylhydrolase IB subunit alpha	PAFAH1B1	0.0176687	0.00928532	1.07279	0.93215	24.5289	24.0978	24.4027	23.9139	23.7889	24.6838	24.1854	24.5182	24.0548	23.7967				+	NMG_SNsurr.			15	15	15	44.1	44.1	44.1	46.637	0	55.121	211490000	24	59	15280000	16313000	22516000	17845000	8812100	461520	149430	1389800	757140	1363000	1030100	1445200	107810	182530	597010
Carnitine O-acetyltransferase	CRAT	0.000872718	0.00233663	0.581034	1.72107	20.3313	20.5053	20.5491	21.1708	20.6957	19.3768	19.9697	19.7956	20.1656	20.028				+	NMG_SNsurr.	+	NMG_SNsurr.	9	9	9	15.7	15.7	15.7	70.857	0	38.843	41229000	27	57	1687300	1785400	1466800	1090000	1527000	260000	120810	249480	198190	100450	107280	95903	83543	89092	26919
Glycerol-3-phosphate dehydrogenase, mitochondrial;Glycerol-3-phosphate dehydrogenase	GPD2	0.112139	0.0673827	1.92891	0.518426	20.815	20.6745	20.7584	18.8784	20.1691	21.3186	20.9034	20.973	21.5829	21.2564								17	17	17	30.8	30.8	30.8	80.852	0	107.02	43765000	42	60	1484500	1553500	1992900	1611900	1042000	94544	34739	305200	104880	61058	34481	38561	14067	54081	74852
Ran-specific GTPase-activating protein	RANBP1	0.768406	0.76059	0.974936	1.02571	20.4058	20.0366	20.1306	19.9816	20.3635	19.9784	20.0057	20.4341	19.9502	20.3666								4	4	4	31.3	31.3	31.3	23.31	0	11.252	27234000	6	28	1029700	881700	1587700	1367800	4539000	678470	194130	1126800	780030	171320	257430	256090	67942	296290	200480
26S protease regulatory subunit 6B	PSMC4	0.00463172	0.00335426	0.532524	1.87785	20.1563	19.787	20.626	20.5034	20.4968	19.0037	19.2658	20.102	19.2681	19.3845				+	NMG_SNsurr.	+	NMG_SNsurr.	5	5	5	18.7	18.7	18.7	47.366	0	10.822	21786000	21	43	1292600	1066900	682840	482960	1037500	190180	67382	166250	107240	91018	79544	92343	41352	75927	33479
Ubiquitin carboxyl-terminal hydrolase 5	USP5	0.141668	0.087254	0.898119	1.11344	21.667	21.3169	21.4758	21.4741	21.7664	21.4061	21.2384	21.5987	21.098	21.5842								18	18	17	35	35	33.8	95.785	0	164	92060000	38	80	2712800	2550400	2365100	2455600	2422600	359990	152610	418930	339500	187620	128210	139460	43080	229450	95927
Ran GTPase-activating protein 1	RANGAP1	0.000450026	0.00116456	0.594432	1.68228	19.411	19.4561	19.4266	19.8306	19.1689	18.6641	18.4387	18.7172	19.2282	18.4929				+	NMG_SNsurr.	+	NMG_SNsurr.	7	7	7	15	15	15	63.541	0	16.002	11441000	27	24	763120	703730	365980	390660	423730	80428	39537	56965	26676	31207	37888	37051	24841	34953	11592
Adapter molecule crk	CRK	0.019276	0.01	1.22205	0.818296	19.0652	18.9172	18.8261	18.8556	18.9958	19.1797	19.2045	19.3495	19.2378	19.135				+	NMG_SNsurr.			6	6	6	26.6	26.6	26.6	33.83	0	15.033	9977900	18	17	502590	545840	480100	641560	554330	56667	21581	97815	130090	33233	28302	23258	0	37470	26452
40S ribosomal protein S9	RPS9	2.19144e-05	0	0.0572347	17.4719	23.1151	23.2428	23.2753	23.2073	23.4601	18.8177	19.527	19.0739	19.465	18.7822				+	NMG_SNsurr.	+	NMG_SNsurr.	12	12	12	37.6	37.6	37.6	22.591	0	28.664	125950000	11	43	9027900	9211900	945740	1128400	11450000	2395600	1186000	887660	603820	1474200	1550600	1177200	737040	1023400	49586
Microtubule-associated protein 1B;MAP1B heavy chain;MAP1 light chain LC1	MAP1B	0.0056108	0.00542979	1.33218	0.75065	22.531	22.4734	22.8461	22.6498	22.8468	23.2269	22.8337	23.2815	22.9716	23.1022				+	NMG_SNsurr.	+	NMG_SNsurr.	81	81	79	50.9	50.9	49.9	270.63	0	323.31	588050000	103	407	5717800	6569300	8946400	9079100	5709200	532000	276000	1505700	958470	282680	205540	259340	141690	264070	318950
F-actin-capping protein subunit alpha-2	CAPZA2	0.00374877	0.00273171	1.53518	0.651391	20.8415	20.8312	20.886	20.725	21.2242	21.4938	21.1178	21.406	21.6085	21.9739				+	NMG_SNsurr.	+	NMG_SNsurr.	10	10	8	62.2	62.2	52.8	32.949	0	122.72	58961000	13	37	2412500	1715600	3150100	3057500	4535500	345560	113170	1514900	1057800	256880	103140	151100	46743	111910	252130
F-actin-capping protein subunit beta	CAPZB	0.000455991	0.00115	1.34833	0.741659	21.8731	22.2026	22.0726	22.4975	21.9754	22.3978	22.5972	22.6054	22.8351	22.3416				+	NMG_SNsurr.	+	NMG_SNsurr.	9	9	9	30.7	30.7	30.7	31.35	0	31.947	90667000	17	42	4726700	5521900	8522800	6857600	5333400	516890	282130	1379400	1065500	181640	234420	191470	127250	136620	229490
Glutamine--tRNA ligase	QARS	6.44598e-05	0	0.0571601	17.4947	22.4222	21.5047	21.6163	22.1343	22.0965	18.2112	17.165	18.415	17.596	17.7425				+	NMG_SNsurr.	+	NMG_SNsurr.	23	23	23	33.5	33.5	33.5	87.798	0	105.8	92778000	47	90	2949500	3169900	134780	227200	1974000	472320	230570	14188	28529	341140	188070	229600	166390	273470	12957
Cytochrome b-c1 complex subunit Rieske, mitochondrial;Cytochrome b-c1 complex subunit 11;Putative cytochrome b-c1 complex subunit Rieske-like protein 1	UQCRFS1;UQCRFS1P1	0.768522	0.759909	0.953854	1.04838	22.5415	22.329	22.2046	22.8393	22.3772	22.1244	22.1467	22.1948	22.375	23.1099								11	11	11	46	46	46	29.668	0	195.64	140260000	14	88	5325900	5853500	4556300	5286700	10019000	1381500	555290	1829900	1657600	661630	582410	500150	349400	523990	395180
ATP synthase subunit O, mitochondrial	ATP5O	0.553782	0.486987	0.906257	1.10344	24.48	24.6746	24.6427	24.6525	23.6244	24.1411	24.2741	24.3978	24.1997	24.3515								10	10	10	59.6	59.6	59.6	23.277	0	121.14	310350000	12	45	22190000	23221000	18704000	17007000	25862000	3455600	1557200	4641100	3149000	1748300	1711800	1695700	1717900	1561400	965270
Sodium- and chloride-dependent GABA transporter 3	SLC6A11	0.0885152	0.0531107	2.48566	0.402307	21.3439	21.9004	21.1721	18.7845	21.2729	22.108	22.746	21.5163	22.4025	22.2693								8	8	7	13.1	13.1	12	70.605	0	23.826	70027000	16	29	3234200	3230000	5247900	4916700	4376700	323230	158790	1291800	907190	183030	186010	174430	39343	62065	257640
Prolyl endopeptidase	PREP	0.0512603	0.0323119	1.31621	0.759758	18.6641	19.112	19.2332	19.4312	19.2577	19.5838	19.32	19.6199	19.5029	19.6536				+	NMG_SNsurr.			10	10	10	21.1	21.1	21.1	80.699	0	22.488	17868000	45	27	652810	567470	712340	669790	397060	36465	12379	87466	86300	13767	17312	21582	9630.6	16800	24434
NADP-dependent malic enzyme	ME1	0.333412	0.243669	1.16191	0.860654	20.6628	21.2661	20.6484	20.3551	20.4992	20.8424	20.7963	20.9318	21.1042	20.8394								11	11	11	25	25	25	64.149	0	44.235	65512000	26	70	1873000	1721000	2266000	2140100	2519700	365230	114300	710680	346080	72997	191070	102830	31469	99320	104300
Phosphatidylinositol 5-phosphate 4-kinase type-2 alpha	PIP4K2A	0.0171816	0.00912045	1.75919	0.568444	21.8073	20.9361	21.8413	21.612	21.217	22.0757	22.435	22.8305	22.1793	21.9678				+	NMG_SNsurr.			9	9	5	25.6	25.6	16.7	46.224	0	58.515	50710000	18	18	2867100	2767600	4930800	4790800	2817200	276340	103200	774620	529430	157780	95050	132340	65402	59680	106260
Purkinje cell protein 4	PCP4	0.659926	0.612941	0.750788	1.33193	20.1824	21.4485	23.1878	21.6838	21.8818	22.9711	18.9539	22.4152	20.5814	21.3952								4	4	4	45.2	45.2	45.2	6.7913	0	47.844	35282000	4	18	2882100	2423100	2863400	2329100	8820500	1050200	510050	1757000	1154200	178340	833110	840740	449840	481240	544190
Glutathione synthetase	GSS	0.984854	0.989874	1.00422	0.995795	20.0592	20.8039	21.6936	20.7693	20.5624	20.979	20.2305	20.9744	21.1102	20.6248								6	6	6	16.9	16.9	16.9	52.384	0	34.008	38806000	27	56	1566300	1643800	2159400	1581400	1437300	194960	48382	320910	163530	60501	86927	152050	44394	72090	77429
Isocitrate dehydrogenase [NADP], mitochondrial	IDH2	0.336006	0.245544	1.35431	0.738383	20.727	20.8977	21.0114	18.9851	21.3952	21.1716	20.7657	20.8649	20.9669	21.4351								21	21	21	47.3	47.3	47.3	50.909	0	271.74	58182000	23	65	2212000	2486400	2432200	2354600	2529600	318420	152840	567640	415620	115470	128930	123170	12572	115020	130270
4-trimethylaminobutyraldehyde dehydrogenase	ALDH9A1	0.0140714	0.00731737	1.53094	0.653192	21.3911	22.222	21.9857	21.4091	20.8703	22.1607	22.5472	22.2525	22.477	21.5126				+	NMG_SNsurr.	+	NMG_SNsurr.	18	18	18	46.8	46.8	46.8	53.801	0	112.22	154390000	24	91	3561600	3101000	6343600	5817700	6433100	556960	267440	1960600	1367600	176210	368720	318130	93310	140660	278780
Fatty acid synthase;[Acyl-carrier-protein] S-acetyltransferase;[Acyl-carrier-protein] S-malonyltransferase;3-oxoacyl-[acyl-carrier-protein] synthase;3-oxoacyl-[acyl-carrier-protein] reductase;3-hydroxyacyl-[acyl-carrier-protein] dehydratase;Enoyl-[acyl-carrier-protein] reductase;Oleoyl-[acyl-carrier-protein] hydrolase	FASN	0.142507	0.0876891	1.13104	0.884142	20.2556	20.3748	20.7746	20.1149	20.4372	20.4112	20.838	21.063	20.2187	20.3143								43	43	43	24.9	24.9	24.9	273.42	0	144.68	133630000	121	187	1185800	1523100	1157200	1564100	1104400	115790	59650	263810	193740	53813	39996	68799	20069	54829	47559
Beta-arrestin-1	ARRB1	0.106789	0.0635667	0.691098	1.44697	20.6864	21.3749	21.2464	20.3972	21.6396	20.6268	20.4851	20.5542	20.5724	20.4408								8	8	8	19.6	19.6	19.6	47.065	0	20.711	48694000	19	57	2717500	1925300	1929300	1531900	2562800	420140	166280	461610	376810	122310	194740	190060	48035	167480	126450
Elongation factor Tu, mitochondrial	TUFM	0.00572204	0.00529461	0.640565	1.56112	23.3864	23.6063	23.1815	23.2966	23.389	22.7026	22.5962	22.8836	22.5711	22.8933				+	NMG_SNsurr.	+	NMG_SNsurr.	25	25	25	61.1	61.1	61.1	49.541	0	316.01	211860000	31	162	11279000	10335000	7524200	7332400	6834100	1106400	427000	1363600	758490	433720	619710	396020	233100	390220	227580
Amphiphysin	AMPH	0.69229	0.660335	1.03927	0.962215	21.5271	21.6333	21.9973	21.1589	21.7737	21.6048	21.7045	21.7644	21.6757	21.6187								14	13	13	31.9	30.6	30.6	76.256	0	132.19	81998000	27	85	2605100	3122800	2507600	3192400	3037000	312340	167910	550740	484650	170610	187440	239550	89308	172570	140030
Alanine--tRNA ligase, cytoplasmic	AARS	0.091638	0.0548478	0.847912	1.17937	21.7731	21.7228	21.6834	21.6458	21.493	21.3741	21.1528	21.7093	21.5176	21.3742								24	24	24	35.6	35.6	35.6	106.81	0	99.777	123990000	50	107	3777900	3444000	2738800	2497400	2479700	347160	116620	458620	403270	169900	108580	155520	81428	128440	99078
Proteasome subunit beta type-2	PSMB2	0.423824	0.333233	0.887188	1.12716	20.0449	20.1621	20.4163	20.4948	20.7631	20.2236	20.1343	20.0189	20.6968	19.9441								5	5	5	26.9	26.9	26.9	22.836	0	11.528	22599000	10	25	1385500	1277800	1553800	1568700	2259900	301000	139920	508160	332070	101100	124300	128460	77173	134170	84402
Very long-chain specific acyl-CoA dehydrogenase, mitochondrial	ACADVL	0.000227379	0.00164286	0.497034	2.01194	21.1962	21.6547	21.5191	21.7911	21.9391	20.4997	20.5866	20.4727	20.7099	20.7884				+	NMG_SNsurr.	+	NMG_SNsurr.	20	20	20	40.8	40.8	40.8	70.389	0	125.26	97665000	41	114	3322400	3782800	1677100	1552600	2382100	506470	240500	239600	229620	143410	209420	182940	117050	225150	55206
Regulator of G-protein signaling 7	RGS7	0.364209	0.272014	1.21052	0.826094	20.4642	19.0303	20.2821	19.6383	20.0795	20.5491	18.3782	20.7359	20.1824	21.027								5	5	3	16.6	16.6	11.7	57.668	0	22.03	21930000	22	14	0	1293500	1237300	1423200	996810	71755	53787	254890	156030	92962	20821	45682	24204	36437	61169
Glycogen synthase kinase-3 alpha	GSK3A	0.0643451	0.0405474	1.52886	0.654083	19.7381	18.3935	19.3786	19.8925	19.2223	20.0535	19.8867	20.1483	20.0872	19.5116				+	NMG_SNsurr.			5	5	4	19.3	19.3	17.2	50.98	0	16.306	16104000	17	33	673310	743270	1066300	908120	947280	92795	35531	250810	193920	55625	13234	41865	34396	33027	56215
Glycogen synthase kinase-3 beta	GSK3B	0.0645635	0.0406047	0.750624	1.33223	20.9066	20.2477	20.5756	21.002	20.8587	19.9072	20.1034	20.421	20.4582	20.6316				+	NMG_SNsurr.			5	4	4	19.5	17.1	17.1	46.744	0	22.984	17276000	21	28	1323300	1576800	922660	963280	822650	88844	70550	146710	74349	80588	45409	57165	60214	65106	21905
Histamine N-methyltransferase	HNMT	0.0554158	0.0342103	1.14644	0.872262	19.0094	18.94	18.6049	19.3912	18.914	19.3811	19.0424	18.8374	19.3559	19.2285				+	NMG_SNsurr.			3	3	3	17.8	17.8	17.8	33.295	0	14.855	7926200	14	20	0	0	692300	664050	566160	23855	11718	121510	147510	52500	30556	17700	21653	19771	41053
Guanine nucleotide-binding protein G(q) subunit alpha	GNAQ	0.00939186	0.00605556	2.0555	0.486501	20.9484	20.3692	20.4532	19.8752	20.3493	21.4391	21.6575	21.9238	21.3106	20.8618				+	NMG_SNsurr.	+	NMG_SNsurr.	10	10	5	35.1	35.1	18.9	42.142	0	45.436	44045000	19	33	1400200	1717200	2742000	2892600	2318200	274850	97790	501570	514500	81327	51167	90885	20382	98003	132780
Isocitrate dehydrogenase [NAD] subunit alpha, mitochondrial	IDH3A	0.0319343	0.0174279	1.47987	0.675737	22.3456	22.9263	22.4474	21.9287	22.0486	23.0775	23.6991	22.3676	22.4195	22.9602				+	NMG_SNsurr.			14	14	14	39.9	39.9	39.9	39.591	0	90.212	99883000	20	50	7390900	6297600	6970600	6742600	4994200	696120	226620	1121900	706670	163300	363780	232780	101580	176960	238840
Rab GDP dissociation inhibitor beta	GDI2	0.00397736	0.00313876	2.23943	0.446543	21.4604	21.7274	21.4977	21.1656	19.9555	22.5177	22.3631	22.6778	22.2615	21.8022				+	NMG_SNsurr.	+	NMG_SNsurr.	29	19	14	72.8	50.6	36.4	50.663	0	323.31	174030000	27	122	2608600	2860300	5907100	6106400	6445400	540170	221770	2049200	1296300	210160	245860	233980	98034	75283	347400
Carnitine O-palmitoyltransferase 1, liver isoform	CPT1A	0.00989974	0.00644369	0.426764	2.34322	20.2796	20.5875	20.2207	21.1904	20.3703	19.4135	19.189	19.5941	19.0273	19.2821				+	NMG_SNsurr.	+	NMG_SNsurr.	8	8	8	11.8	11.8	11.8	88.367	0	17.683	22741000	39	43	1031600	1136800	657290	654970	583110	83094	41880	82625	27194	53756	62615	50240	51901	43520	24686
Dynamin-2	DNM2	0.0698303	0.0425989	2.79556	0.35771	21.7239	21.2911	21.7706	18.4376	20.8978	22.566	22.1412	22.5471	22.3268	21.9557				+	NMG_SNsurr.			16	5	3	17.7	6.1	4.1	98.063	0	43.835	41844000	46	38	3678600	3173800	4321800	4966100	909660	74957	30709	214950	216750	57916	27048	30457	24616	14718	62804
T-complex protein 1 subunit theta	CCT8	0.0011421	0.00256667	0.630617	1.58575	23.0152	22.9482	23.0757	22.8709	22.787	22.258	22.0161	22.4732	22.3386	22.2852				+	NMG_SNsurr.	+	NMG_SNsurr.	25	25	25	54.9	54.9	54.9	59.62	0	125.74	208150000	37	129	6658900	7313300	4703200	5836500	5625600	727650	362410	890330	897760	448440	448280	460280	204090	326700	187130
T-complex protein 1 subunit delta	CCT4	0.00137666	0.00226471	0.751484	1.3307	22.6471	22.2732	22.6918	22.6999	22.2647	22.3195	21.7512	22.4201	22.2957	21.7294				+	NMG_SNsurr.	+	NMG_SNsurr.	20	20	20	49.4	49.4	49.4	57.924	0	115.29	109480000	32	111	5359900	4603100	4395600	4251200	3421400	433290	201760	665960	470050	247500	236340	256320	147730	164880	135230
Ras-related protein Rab-7a	RAB7A	0.545956	0.476159	1.05905	0.94424	22.7136	22.9215	22.8937	23.0779	23.316	22.8769	23.1307	23.2618	23.1273	22.9399								14	14	14	72.5	72.5	72.5	23.489	0	186.7	122330000	14	107	7001600	10551000	6748900	10413000	8738100	729850	939170	964400	2306000	557560	258380	216010	175120	418740	413310
1-phosphatidylinositol 4,5-bisphosphate phosphodiesterase delta-1	PLCD1	0.00831448	0.00553405	1.22122	0.818853	20.2748	20.8906	20.3562	20.4658	19.9635	20.7555	21.1756	20.6038	20.7822	20.0755				+	NMG_SNsurr.	+	NMG_SNsurr.	10	10	10	22	22	22	85.664	0	49.248	43172000	33	66	1453200	1663100	1731000	1881000	1308200	142870	89595	288980	224540	38925	82407	56534	57461	37457	76212
Dual specificity protein phosphatase 3	DUSP3	0.957538	0.963536	0.99414	1.00589	20.5579	20.5512	20.6345	20.1499	20.5871	20.4229	20.6297	20.8022	20.5113	20.0721								7	7	7	44.9	44.9	44.9	20.478	0	16.72	26531000	9	25	1267900	1474300	1283900	1271300	2947900	275470	198340	467520	421800	200430	228690	165250	86421	123050	151180
Isocitrate dehydrogenase [NAD] subunit gamma, mitochondrial;Isocitrate dehydrogenase [NAD] subunit, mitochondrial	IDH3G	0.727684	0.70834	1.06854	0.935853	21.7445	22.1598	22.1481	21.4666	21.8888	21.9831	21.6611	21.6582	22.2494	22.3342								11	11	11	39.7	39.7	39.7	42.794	0	114.49	93757000	16	72	4090100	4208300	4000900	3286300	5859800	716420	344770	1156300	828750	339940	485940	440330	76668	350970	254100
Succinate-semialdehyde dehydrogenase, mitochondrial	ALDH5A1	0.0462604	0.0287888	1.49801	0.667551	21.482	21.9191	21.1745	20.9922	21.2115	22.4472	21.8291	21.6346	21.5217	22.2619				+	NMG_SNsurr.			16	16	16	39.8	39.8	39.8	57.214	0	139.55	62281000	25	35	3078300	2072900	4565200	3313900	2491200	339620	129850	518320	338630	167360	189700	138050	56374	58650	244120
Neuronal membrane glycoprotein M6-a	GPM6A	0.788943	0.783859	1.29417	0.772695	22.7558	22.6172	22.7666	21.8596	22.2045	23.8364	17.826	24.735	23.6862	23.9802								5	5	5	12.9	12.9	12.9	31.209	0	40.679	126590000	9	25	2598800	7084200	16166000	17295000	14065000	584430	619070	3318000	3849800	284210	346410	911120	122670	390500	649010
NADH dehydrogenase [ubiquinone] 1 alpha subcomplex subunit 8	NDUFA8	0.268032	0.184842	0.887089	1.12728	20.9672	21.192	20.1388	20.7378	20.5896	20.7462	20.6525	19.8114	20.7097	20.8412								5	5	5	26.7	26.7	26.7	20.105	0	32.159	26408000	7	24	1897500	2172300	1762400	2355400	3772500	509100	212870	855940	686190	222330	250360	117720	98198	171890	146070
Heterogeneous nuclear ribonucleoprotein A3	HNRNPA3	0.0127322	0.00703448	0.38038	2.62895	21.2274	20.6411	20.0181	20.599	21.4397	19.7602	20.3771	18.2812	19.324	19.2103				+	NMG_SNsurr.	+	NMG_SNsurr.	9	9	9	27.2	27.2	27.2	39.594	0	49.65	22384000	19	43	1800800	1216200	689320	0	1178100	299120	69268	117530	21401	171140	132000	43717	49681	175590	37563
6-phosphogluconate dehydrogenase, decarboxylating	PGD	0.0145256	0.00723077	1.38346	0.722828	20.8472	21.2474	21.1803	21.2219	21.2349	21.642	21.4855	21.8193	21.6853	21.4411				+	NMG_SNsurr.	+	NMG_SNsurr.	11	11	11	32.3	32.3	32.3	53.139	0	77.821	71280000	22	82	2099500	2368500	2945000	2778100	3240000	257830	152660	809250	599200	160060	211690	143270	76977	122720	157720
Rap1 GTPase-GDP dissociation stimulator 1	RAP1GDS1	0.649071	0.598859	1.09954	0.909469	21.5485	21.8131	21.7007	20.2966	21.2719	21.3839	21.3355	21.6684	21.4599	21.4675								17	17	17	37.7	37.7	37.7	66.316	0	109.76	144340000	31	120	2277100	2479800	2712500	3032900	4656100	533610	220190	1105100	738340	306710	351900	251940	66091	197770	202510
Rho GDP-dissociation inhibitor 1	ARHGDIA	0.00650909	0.00500392	1.51147	0.661606	21.9123	22.1168	22.1097	22.2546	21.8229	22.4569	22.3071	22.7856	22.9444	22.7021				+	NMG_SNsurr.	+	NMG_SNsurr.	7	7	7	35.8	35.8	35.8	23.207	0	66.575	150270000	6	65	4558800	4128300	6926800	7076400	25044000	2408700	849420	6843500	5414200	817910	1138400	1043800	672680	757400	1193100
Ribonuclease UK114	HRSP12	0.0415543	0.0259184	1.36732	0.731358	20.8764	21.2722	21.0754	20.7978	20.6108	21.6645	21.514	21.237	21.006	21.4679				+	NMG_SNsurr.			5	5	5	60.6	60.6	60.6	14.494	0	149.47	30373000	7	42	1596300	1926800	1951000	2356200	4339000	398570	228830	860090	751880	229680	281830	245260	116280	151680	293610
F-actin-capping protein subunit alpha-1	CAPZA1	0.0158896	0.00836994	1.24646	0.802273	20.1471	20.0447	20.275	20.5108	19.8453	20.5191	20.38	20.621	20.5378	20.3542				+	NMG_SNsurr.	+	NMG_SNsurr.	9	7	7	54.9	45.5	45.5	32.922	0	68.796	38326000	13	57	1138100	1112000	1502100	1178300	2948100	290410	107980	807520	400930	149410	148000	147830	81041	100820	178990
Biliverdin reductase A	BLVRA	0.222602	0.14336	1.33482	0.749163	19.3963	20.3892	20.3348	19.554	19.3962	20.5165	19.7802	20.7168	20.3168	19.8234								6	6	6	25	25	25	33.428	0	17.754	21662000	16	21	874760	957230	974860	1659100	1353900	137030	55843	144860	334350	51961	112860	107230	22230	45121	92741
ATP-citrate synthase	ACLY	0.208056	0.131557	1.25103	0.799343	20.8679	20.5881	20.6394	20.485	20.6678	20.7989	21.1192	21.6128	20.891	20.4418								26	26	26	32.1	32.1	32.1	120.84	0	102.16	125380000	57	158	1712100	1599500	2103800	2641800	2199600	216220	88726	501630	508060	114560	79562	108490	53127	84883	85311
Succinyl-CoA ligase [ADP/GDP-forming] subunit alpha, mitochondrial	SUCLG1	0.364567	0.272038	0.880337	1.13593	21.6969	22.2998	21.9892	21.5655	21.5532	21.4951	22.5291	21.5587	21.7571	20.8454								6	6	6	29.8	29.8	29.8	36.249	0	78.512	75146000	13	16	4146100	3595200	4120800	3134700	5780400	946270	268840	1424200	896970	333360	382780	276210	145180	264420	189880
Coatomer subunit alpha;Xenin;Proxenin	COPA	0.0109028	0.00663545	0.350889	2.8499	21.4185	21.7465	21.2725	21.4353	21.1253	19.5138	19.7148	19.8876	19.4495	20.878				+	NMG_SNsurr.	+	NMG_SNsurr.	26	26	26	27.9	27.9	27.9	138.34	0	70.262	58580000	69	72	1896200	3748200	949060	1090500	848980	197150	83418	25202	22511	108540	128500	110970	39688	97191	2011.7
AP-3 complex subunit mu-2	AP3M2	0.22191	0.143379	0.819932	1.21961	19.4697	19.2888	19.8072	19.077	19.5594	19.3202	18.3669	19.2796	19.2851	19.5183								5	5	5	18.7	18.7	18.7	46.977	0	9.0124	11891000	22	11	615190	748580	0	713690	540480	51943	25739	116830	101770	31181	42471	45325	8044.5	25284	30763
Arginine--tRNA ligase, cytoplasmic	RARS	8.87395e-06	0	0.0788127	12.6883	22.1696	21.5499	21.9901	22.3847	22.3661	18.2098	18.1625	18.6572	18.6037	18.5002				+	NMG_SNsurr.	+	NMG_SNsurr.	22	22	22	40.5	40.5	40.5	75.378	0	90.72	73054000	37	73	3631900	3886500	289380	365240	1974400	421650	199500	81996	42649	299110	203620	244530	149160	260950	12642
Tyrosine--tRNA ligase, cytoplasmic;Tyrosine--tRNA ligase, cytoplasmic, N-terminally processed;Tyrosine--tRNA ligase	YARS	0.0913713	0.0547192	1.07754	0.928039	20.8073	20.8974	21.1822	20.7857	20.5599	20.9701	20.8409	21.3416	20.8413	20.7774								14	14	14	25.4	25.4	25.4	59.143	0	32.174	79951000	36	78	1874700	1756300	2208700	2298600	2220900	238790	98333	409250	456590	154030	121000	185330	50234	91878	91825
Heat shock-related 70 kDa protein 2	HSPA2	0.00569931	0.00533891	2.54769	0.392513	20.8639	20.0926	20.7797	20.6686	20.196	21.6564	22.2575	22.2131	21.5235	21.6963				+	NMG_SNsurr.	+	NMG_SNsurr.	22	14	14	44.3	33.2	33.2	70.02	0	175.13	87858000	35	52	2074400	2617400	3735800	4163100	2510200	205210	111200	775600	533750	83998	64172	49632	35753	40876	108330
Alpha-soluble NSF attachment protein	NAPA	0.652046	0.600778	1.05761	0.945532	20.8525	20.7806	20.5992	20.8642	20.9811	20.7304	21.4771	20.7654	20.7008	20.8078								13	10	10	61.4	49.8	49.8	33.232	0	106.66	36369000	18	28	2130500	1718600	1718500	1337600	2020500	257130	108960	595830	262710	93754	90713	78873	75081	98858	66235
Solute carrier family 12 member 2	SLC12A2	0.00897192	0.00578246	1.92725	0.518875	19.3101	19.7816	20.2326	20.2663	19.8731	20.7561	21.1618	20.7624	20.797	20.7189				+	NMG_SNsurr.	+	NMG_SNsurr.	7	7	7	9.2	9.2	9.2	131.45	0	30.746	34785000	48	20	1307100	993040	1452400	2019100	724680	40009	8280.4	227670	203590	19807	9429.1	28138	14663	10958	21063
Transitional endoplasmic reticulum ATPase	VCP	0.812008	0.812105	1.01884	0.981511	21.7547	21.674	21.7573	21.775	22.0921	21.8734	21.4941	22.1157	21.8353	21.869								35	35	35	62.3	62.3	62.3	89.321	0	265.08	212550000	42	165	3110900	3699000	3138800	3981000	5060800	527290	273380	1141700	825740	249010	269250	259230	121510	294700	261760
Trifunctional enzyme subunit beta, mitochondrial;3-ketoacyl-CoA thiolase	HADHB	0.276052	0.19254	1.14274	0.875087	22.8313	22.883	22.9518	23.3042	22.7495	23.0852	23.1135	23.3881	22.911	23.1844								22	22	22	59.1	59.1	59.1	51.294	0	120.26	275950000	26	130	9198000	9677300	10755000	10892000	10613000	1339000	591760	2643300	2057700	480880	387770	507210	277770	330160	421820
Aquaporin-4	AQP4	0.146856	0.0907959	2.19545	0.455488	20.3176	22.5021	22.4309	19.6904	21.807	22.0643	22.7484	22.0728	22.9384	22.5965								7	7	7	17.3	17.3	17.3	34.829	0	191.75	100280000	7	50	3596400	5952900	6100800	6360700	14326000	1045100	867760	2998100	3529800	126460	666220	935300	153480	451860	497030
Tumor protein D52	TPD52	0.00355014	0.00284264	1.32849	0.752735	20.6898	20.1135	20.6767	20.8787	20.5032	21.0337	20.5783	20.9836	21.1659	21.1494				+	NMG_SNsurr.	+	NMG_SNsurr.	6	6	6	50.9	50.9	50.9	24.327	0	35.253	42383000	8	75	1344700	1876100	1510900	1919700	5297800	576800	342710	1053000	1060100	290240	146050	257590	157800	226630	284280
Succinyl-CoA:3-ketoacid coenzyme A transferase 1, mitochondrial	OXCT1	0.0930147	0.0558244	1.21689	0.821767	21.5698	22.3077	21.9956	21.4409	21.6527	21.8783	22.2397	22.0636	21.9058	22.2952								13	13	13	38.3	38.3	38.3	56.157	0	158.87	76054000	26	62	4190100	2635000	5300600	3412700	2925200	334020	84286	895990	362070	119580	270310	144830	37918	62713	130360
Eukaryotic translation initiation factor 3 subunit B	EIF3B	0.000508958	0.00108235	0.288132	3.47064	21.2051	20.2013	20.3256	21.0809	21.0029	18.8448	18.4353	18.8675	19.6669	19.0253				+	NMG_SNsurr.	+	NMG_SNsurr.	14	14	14	24.8	24.8	24.8	92.48	0	74.124	30338000	34	55	1062800	1745700	0	648320	892310	177040	90994	0	19635	164450	82344	93089	63463	142150	14918
Methionine--tRNA ligase, cytoplasmic	MARS	0.000155534	0	0.0837678	11.9378	22.0343	21.6843	21.8163	22.0375	22.6427	18.7945	18.9017	18.18	17.9298	18.5219				+	NMG_SNsurr.	+	NMG_SNsurr.	24	24	24	35.3	35.3	35.3	101.11	0	198.92	80804000	38	91	3342000	3266600	0	315680	2126400	567070	261060	7334.2	28979	331630	209260	242600	157990	269950	25672
ATP synthase subunit epsilon, mitochondrial;ATP synthase subunit epsilon-like protein, mitochondrial	ATP5E;ATP5EP2	0.585189	0.523575	1.4307	0.698961	22.6043	22.7668	18.8432	23.4002	22.2114	22.5179	22.672	22.6666	22.0541	22.4988								2	2	2	31.4	31.4	31.4	5.7797	0	5.6032	68826000	3	26	6730200	7330200	5490400	6107600	22942000	2949600	1465800	4641700	3807000	1333500	1308200	921830	1183000	752640	1208600
Triosephosphate isomerase	TPI1	0.064055	0.040117	1.64389	0.608314	25.358	25.8312	25.7096	24.5129	25.4924	26.2677	25.9671	26.3094	26.2174	25.7281				+	NMG_SNsurr.			16	16	16	68.5	68.5	68.5	30.791	0	323.31	603430000	19	128	37079000	50533000	52381000	54486000	31760000	2478000	1513200	6399900	5198400	1915700	1984700	1355100	779770	1105300	2935600
Gamma-aminobutyric acid receptor-associated protein-like 2	GABARAPL2	0.562442	0.49496	1.05941	0.943923	21.4969	21.4706	20.9755	21.1878	20.711	21.3819	21.5202	21.2788	20.9167	21.1605								7	7	7	47	47	47	13.667	0	13.603	57959000	8	33	2054400	1837400	2568700	2706300	7244900	757370	238560	1539300	1090400	588170	547020	459270	278620	273990	321240
Actin, cytoplasmic 1;Actin, cytoplasmic 1, N-terminally processed;Actin, cytoplasmic 2;Actin, cytoplasmic 2, N-terminally processed	ACTB;ACTG1	0.207941	0.131493	1.69115	0.591313	24.4296	26.0052	25.0766	23.5778	26.1425	25.3641	26.1837	25.2041	26.2323	26.0376								20	20	6	64.8	64.8	31.7	41.736	0	323.31	1048400000	20	207	68186000	52148000	132020000	91106000	52420000	3875700	1557500	18239000	8912200	1018300	2617900	2070900	1440000	1331400	987630
Synaptosomal-associated protein 25	SNAP25	0.0364742	0.0213474	1.55329	0.643796	22.8815	23.0567	22.4406	23.0052	22.9642	23.2368	24.3669	22.7224	23.3164	23.8823				+	NMG_SNsurr.			14	14	14	61.2	61.2	61.2	23.315	0	206.38	148810000	13	52	8172800	6012700	13928000	10495000	11447000	1314100	333810	3177400	1529200	666160	548750	265440	284700	493900	640870
Cell division control protein 42 homolog	CDC42	0.911614	0.919608	0.926329	1.07953	21.132	20.9241	21.3672	19.2946	21.1239	21.9702	17.3008	21.5856	21.1975	21.2357								6	5	5	33.5	27.7	27.7	21.258	0	91.977	41650000	9	18	2465600	2000400	0	5042500	4627800	487520	165300	1219700	1060300	206620	136580	185560	22513	186800	319660
Destrin	DSTN	0.427964	0.336208	0.720267	1.38837	21.4911	21.4065	21.1096	23.3977	21.6331	20.9246	21.8837	21.3992	20.8966	21.5669								8	8	8	63	63	63	18.506	0	39.202	54861000	11	43	2617600	2773300	2650800	2562800	4987300	324980	341040	1502800	484140	245870	341110	115940	545090	179710	180620
Ras-related protein Rab-2A	RAB2A	0.0755519	0.0450292	0.703817	1.42082	22.2164	22.3477	22.1825	23.045	22.3195	21.9502	21.8207	22.3097	21.9141	21.5828				+	NMG_SNsurr.			11	11	4	63.7	63.7	27.8	23.545	0	105.45	94545000	14	49	5183100	5261900	3122000	5240100	6753200	917990	489850	927900	1078900	481780	438200	417950	353100	507790	272670
Ras-related protein Rab-5B	RAB5B	0.145147	0.0901691	1.64053	0.609559	20.2605	20.9385	21.0348	20.9004	18.3632	21.0713	21.5957	21.3267	20.6096	20.4648								8	5	5	60.9	46	46	23.707	0	53.987	23871000	11	33	1984400	0	1971100	2341200	2170100	267450	94370	485470	399360	105130	92619	108460	61101	43689	106710
Ras-related protein Rab-10	RAB10	0.22809	0.147671	1.1253	0.888651	21.4658	21.1541	21.43	21.7155	21.3058	21.2985	21.5721	21.622	21.6868	21.7433								6	5	5	33	27.5	27.5	22.541	0	26.004	41125000	13	30	2970600	3238200	2699500	2603100	3163500	474850	250000	721360	324580	193810	93100	357990	85582	145920	63251
Ubiquitin-conjugating enzyme E2 K	UBE2K	0.125167	0.0756084	1.62698	0.614635	18.2798	20.4627	19.3894	19.0547	18.878	18.9598	20.2503	19.6873	21.0338	19.6445								5	5	5	24	24	24	22.406	0	13.414	17838000	12	20	769410	729440	764680	650160	1486500	97261	66373	287630	293880	15501	156280	94383	44529	47297	50236
Ubiquitin-conjugating enzyme E2 N;Putative ubiquitin-conjugating enzyme E2 N-like	UBE2N;UBE2NL	0.0178597	0.00952066	1.88322	0.531005	21.3115	21.9778	21.4584	20.8116	21.1044	22.0632	22.3262	22.0013	22.3857	22.4532				+	NMG_SNsurr.			8	8	8	53.3	53.3	53.3	17.138	0	90.209	92063000	10	63	3109200	3103700	4789500	4640400	9206300	749780	376600	2561900	1897900	438120	538960	305970	113610	133210	479220
Ras-related protein Rab-14	RAB14	0.98729	0.990379	1.00099	0.999007	21.8737	21.5073	21.8448	21.8208	22.3436	21.9516	21.4873	21.9226	22.0038	22.032								10	10	10	57.7	57.7	57.7	23.897	0	186.07	95828000	15	38	4173400	4051100	4180700	3948500	6388500	722440	459070	1345000	1116500	380320	279730	340800	194720	404160	261530
Actin-related protein 3	ACTR3	0.638807	0.586442	1.06333	0.940439	20.7984	20.6595	20.7433	21.2332	20.532	21.0643	20.4109	20.9805	20.8567	21.0971								12	12	11	42.1	42.1	42.1	47.371	0	72.915	57697000	21	71	1783000	1574600	1701700	1818100	2747500	276830	131080	624360	421740	114890	149020	139150	112720	125580	119410
Actin-related protein 2	ACTR2	0.190625	0.120613	1.27485	0.784405	21.6827	20.3269	20.793	21.1892	21.3396	21.8159	21.4169	21.1971	20.914	21.7391								8	8	8	26.4	26.4	26.4	44.76	0	27.495	46665000	13	59	2178800	2035000	2231200	1746100	3589600	401510	167470	897150	431680	260330	144360	166780	142450	156550	214710
Alpha-centractin	ACTR1A	0.1593	0.0978618	1.26253	0.792062	21.5014	20.6516	21.1072	21.3886	21.5178	21.8097	21.6302	21.5168	21.1535	21.7379								11	11	6	50	50	29.3	42.613	0	132.78	63758000	19	81	1975000	2850100	2312300	3245300	3355700	261490	230210	652890	777310	199650	110610	125610	80031	119350	194170
ADP-ribosylation factor 3;ADP-ribosylation factor 1	ARF3;ARF1	0.0089281	0.00584397	1.33751	0.747656	23.1557	23.099	23.047	23.08	22.8348	23.434	23.4934	23.6534	23.2659	23.4676				+	NMG_SNsurr.	+	NMG_SNsurr.	11	11	5	59.7	59.7	29.8	20.601	0	91.29	170680000	10	87	7103300	9243700	9043500	9417600	17068000	1609100	966250	3779800	2651900	896090	1046700	800820	593630	597660	921290
Ras-related protein Rap-1b;Ras-related protein Rap-1b-like protein	RAP1B	0.00137441	0.00228148	2.17646	0.459461	21.1112	21.0938	21.3227	21.6062	21.0792	22.0197	22.3572	22.8435	22.3166	22.286				+	NMG_SNsurr.	+	NMG_SNsurr.	9	9	2	48.9	48.9	15.2	20.825	0	61.378	83554000	10	66	1847300	2522100	4153900	4523500	8355400	626750	339830	2134600	1618900	325590	255830	331680	154270	276970	408700
40S ribosomal protein S3a	RPS3A	0.00510614	0.00480349	0.112401	8.89669	22.0822	21.7539	21.5898	23.3264	23.5759	19.6418	19.7073	19.2491	18.326	19.6376				+	NMG_SNsurr.	+	NMG_SNsurr.	9	9	9	35.2	35.2	35.2	29.945	0	89.145	56368000	17	26	7876500	10171000	0	1502300	3315800	690210	446640	174070	182180	397210	288260	231230	289120	493450	32785
Syntaxin-1B	STX1B	0.00774997	0.00569742	2.1989	0.454773	21.2181	21.1182	19.9901	20.915	20.8593	21.808	23.0262	21.2466	21.6717	22.032				+	NMG_SNsurr.	+	NMG_SNsurr.	19	19	19	60.4	60.4	60.4	33.244	0	284.14	105090000	16	71	2439200	1538200	4872600	2571200	6568300	373650	170230	2196300	1193100	335600	321360	130650	84610	83268	318620
60S ribosomal protein L27	RPL27	0.000140301	0	0.14376	6.95602	21.9773	22.273	22.4521	22.3313	22.1389	19.5298	19.895	18.9887	19.5849	19.1829				+	NMG_SNsurr.	+	NMG_SNsurr.	7	7	7	45.6	45.6	45.6	15.798	0	37.156	59114000	5	45	4362100	5404200	899050	463260	11823000	2403500	1442900	1062800	260940	1289500	1506300	1369200	628980	1241400	118190
Transforming protein RhoA;Rho-related GTP-binding protein RhoC	RHOA;RHOC	0.00385889	0.00270531	2.02645	0.493474	20.4053	20.0207	19.9738	19.2763	19.549	21.2421	20.74	20.7099	20.877	20.7509				+	NMG_SNsurr.	+	NMG_SNsurr.	7	7	5	49.2	49.2	35.8	21.768	0	25.08	26601000	9	27	1281000	1479100	2069400	2353400	2955600	175650	127390	871750	719850	146600	82852	75746	24928	68730	186270
Ubiquitin-fold modifier 1	UFM1	0.00694098	0.00518462	2.68036	0.373084	19.1769	19.1194	18.9902	19.2128	18.4826	20.6364	19.7383	20.0246	21.0044	20.6904				+	NMG_SNsurr.	+	NMG_SNsurr.	3	3	3	58.8	58.8	58.8	9.1175	0	33.456	13572000	4	18	0	596310	1007200	1248300	3392900	160850	157760	897500	638510	131960	153930	113540	61450	54100	233610
Heterogeneous nuclear ribonucleoprotein K	HNRNPK	0.00124157	0.00244444	0.243454	4.10756	22.1748	21.1625	21.8291	22.7008	22.0403	19.993	19.7812	20.1542	19.8456	19.9421				+	NMG_SNsurr.	+	NMG_SNsurr.	14	14	4	47.9	47.9	17.1	50.976	0	192.43	43594000	24	51	3265100	2515800	1512800	990630	1816400	309790	121870	143280	113380	232880	115930	250930	161290	158030	65305
40S ribosomal protein S7	RPS7	1.65905e-05	0	0.0944989	10.5821	22.4758	22.2755	22.3247	22.1419	22.6781	18.9548	19.232	19.1348	18.7274	18.8294				+	NMG_SNsurr.	+	NMG_SNsurr.	9	9	9	47.4	47.4	47.4	22.127	0	34.984	41263000	11	51	4773300	3358400	378090	408210	3751200	877680	277930	125800	90527	556700	397880	396160	369450	449480	42327
Serine/threonine-protein phosphatase PP1-beta catalytic subunit;Serine/threonine-protein phosphatase	PPP1CB	0.14398	0.0899327	0.889214	1.12459	21.5341	21.1399	21.7755	22.1568	21.5864	21.4353	21.2459	21.5391	21.6894	21.436								10	10	4	41.9	41.9	16.2	37.186	0	32.912	50749000	17	47	2758700	3236700	2915800	2605900	2985200	365140	232310	742330	358480	168670	130650	173910	91075	148110	130470
26S protease regulatory subunit 8	PSMC5	0.00948064	0.0060346	0.554874	1.80221	19.6566	19.8636	19.6152	19.8836	20.2544	19.1585	19.0144	19.1389	18.93	18.7828				+	NMG_SNsurr.	+	NMG_SNsurr.	5	5	5	19.7	19.7	19.7	45.626	0	21.069	12173000	24	14	861450	1200000	0	405920	507200	88755	38031	33496	41490	50130	59282	51212	16675	53914	16971
40S ribosomal protein S8	RPS8	5.39688e-05	0	0.0882632	11.3297	23.4456	23.3148	23.6233	22.883	23.6119	19.9509	19.9673	20.44	18.6396	20.3705				+	NMG_SNsurr.	+	NMG_SNsurr.	8	8	8	46.6	46.6	46.6	24.205	0	145.32	58544000	10	38	8193000	13121000	1109300	0	5854400	1097400	742910	390150	82926	756020	618120	693260	490480	624150	73727
14-3-3 protein epsilon	YWHAE	0.0174767	0.00906964	1.20163	0.832202	21.1899	21.005	20.7387	21.1252	21.0097	21.3457	21.114	21.0958	21.3494	21.4885				+	NMG_SNsurr.			18	18	16	63.5	63.5	56.5	29.174	0	323.31	45132000	17	35	2873100	1556900	3185900	1347100	2654800	340190	71416	729230	313890	151530	122910	86227	55610	109860	201860
40S ribosomal protein S13	RPS13	7.97359e-05	0	0.0873478	11.4485	22.434	22.4281	22.8222	22.0223	22.6456	18.7921	19.2486	18.766	19.1371	18.8229				+	NMG_SNsurr.	+	NMG_SNsurr.	10	10	10	47.7	47.7	47.7	17.222	0	49.308	49372000	9	31	5333100	5504500	370670	439260	5485800	1238200	557830	261610	173880	750470	530570	735760	309950	618590	62322
40S ribosomal protein S11	RPS11	0.00475956	0.0032807	0.200515	4.98717	21.8556	21.7423	22.0089	22.3868	21.8181	20.3307	19.5164	19.9236	18.5042	19.9458				+	NMG_SNsurr.	+	NMG_SNsurr.	10	10	10	57.6	57.6	57.6	18.431	0	26.864	43478000	10	22	5424200	3234600	1194200	0	4347800	1149100	262050	312940	53744	615050	539920	429660	347050	405190	93267
Thymosin beta-4;Hematopoietic system regulatory peptide	TMSB4X	0.437876	0.345455	0.508097	1.96813	23.6838	23.0864	25.5909	22.8899	24.8766	24.7805	18.3759	23.2268	24.1248	24.7354								5	5	5	56.8	56.8	56.8	5.0526	0	119.92	348410000	2	34	36671000	10728000	12816000	12644000	174200000	43085000	6478300	26297000	14911000	7730400	5241000	24739000	2508500	12279000	12138000
60S ribosomal protein L7a	RPL7A	6.1129e-06	0	0.0802335	12.4636	22.4829	22.3393	22.4528	22.4401	22.3944	18.5706	18.5077	18.866	18.8199	19.1471				+	NMG_SNsurr.	+	NMG_SNsurr.	16	16	16	41.4	41.4	41.4	29.995	0	190.22	89065000	10	49	6955900	4692200	615220	517300	8906500	2557600	911340	499320	215770	1122600	883540	939120	661680	893800	30193
40S ribosomal protein S4, X isoform	RPS4X	1.09693e-06	0	0.0820995	12.1803	22.1567	21.9899	21.8403	22.2097	22.2219	18.4711	18.3546	18.2196	18.8841	18.4567				+	NMG_SNsurr.	+	NMG_SNsurr.	14	14	8	48.7	48.7	31.9	29.597	0	109.34	48787000	15	48	4014700	3068500	471020	361340	3252400	812280	327570	144350	46281	464550	406030	271620	211210	443270	33791
Serine/threonine-protein phosphatase 2A catalytic subunit alpha isoform;Serine/threonine-protein phosphatase 2A catalytic subunit beta isoform;Serine/threonine-protein phosphatase	PPP2CA;PPP2CB	0.174196	0.109333	1.63577	0.611332	21.4387	21.2118	21.7882	19.1922	21.6401	21.8495	21.6709	21.6547	21.5649	22.081								7	7	7	33	33	33	35.594	0	114.27	44389000	16	30	2789900	2654600	3209900	3789700	2774300	287540	156220	691030	491140	169410	93989	143530	30482	129280	128280
Visinin-like protein 1	VSNL1	0.0326859	0.0182407	1.8509	0.540277	22.6904	22.0111	21.8014	20.7273	21.8907	22.8145	23.2139	22.8741	22.3734	22.286				+	NMG_SNsurr.			14	14	10	73.3	73.3	58.1	22.142	0	190.28	132790000	13	75	4842000	3432100	8687700	5020300	10215000	954110	335290	2970200	1606100	411850	464650	237360	123050	253200	560170
Histone H4	HIST1H4A	0.921862	0.926091	1.09117	0.916444	18.7883	22.9417	21.9219	22.5975	22.5814	21.7754	25.1977	21.8519	18.7755	21.8599								7	7	7	49.5	49.5	49.5	11.367	0	41.148	70868000	6	22	4219600	5731900	5742800	9326600	11811000	1273300	283440	2186900	626960	962860	1042300	647530	630890	495200	901430
Ras-related protein Rab-1A	RAB1A	0.231997	0.150519	1.09607	0.912353	23.1387	22.8007	22.9773	23.097	22.5258	23.2168	22.9179	22.9301	23.1189	23.0175								7	7	2	48.8	48.8	18.5	22.677	0	176.69	161480000	15	84	7849600	7024000	6552900	6755600	10766000	1242000	574890	1898000	1857900	751360	555690	625840	367920	421780	578490
Guanine nucleotide-binding protein G(I)/G(S)/G(T) subunit beta-1	GNB1	0.00334492	0.00293194	1.86365	0.53658	23.6509	23.2132	23.1451	22.6178	22.7693	24.2722	23.8124	24.0336	23.6139	24.1548				+	NMG_SNsurr.	+	NMG_SNsurr.	13	13	7	62.4	62.4	35	37.377	0	323.31	177190000	13	39	12806000	7285600	26970000	18757000	13630000	1374100	278050	4874000	1552700	769130	354470	628200	122800	319340	1115000
Guanine nucleotide-binding protein G(I)/G(S)/G(T) subunit beta-2	GNB2	5.20573e-05	0	1.90807	0.524089	21.6687	21.1139	21.16	21.3629	20.8488	22.418	22.0356	22.1827	22.3948	21.7838				+	NMG_SNsurr.	+	NMG_SNsurr.	12	7	6	53.2	35	31.2	37.331	0	117.87	84750000	13	59	3107600	2504600	6325100	5035200	6519300	646260	238950	1923400	1155000	311580	227920	238530	122160	174000	409150
60S ribosomal protein L31	RPL31	0.00027394	0.0015082	0.052971	18.8783	23.9562	23.8126	23.8835	24.2249	24.4752	20.1182	20.186	20.2897	18.8754	19.6899				+	NMG_SNsurr.	+	NMG_SNsurr.	6	6	6	46.4	46.4	46.4	14.463	0	62.699	95036000	7	28	17458000	13157000	1135200	689760	13577000	3975900	1236300	651700	337940	1492400	1273800	1478200	896020	1718700	136280
Peptidyl-prolyl cis-trans isomerase A;Peptidyl-prolyl cis-trans isomerase A, N-terminally processed;Peptidyl-prolyl cis-trans isomerase	PPIA	0.0211617	0.0116419	1.68697	0.592778	23.8408	23.6208	24.1718	24.42	24.0867	24.791	24.511	25.0399	24.3727	25.1976				+	NMG_SNsurr.			12	12	12	74.5	74.5	74.5	18.012	0	308.54	340480000	10	72	14736000	15798000	25336000	17463000	34048000	3383600	1417600	9735200	4127100	1386600	1082800	1522600	1141300	1474000	1906800
Ubiquitin-40S ribosomal protein S27a;Ubiquitin;40S ribosomal protein S27a;Polyubiquitin-C;Ubiquitin;Polyubiquitin-B;Ubiquitin;Ubiquitin-60S ribosomal protein L40;Ubiquitin;60S ribosomal protein L40	RPS27A;UBC;UBB;UBA52	0.660359	0.612703	0.939067	1.06489	24.2991	25.224	24.8846	25.2345	24.7239	24.5245	25.5908	24.9223	24.6799	24.1951								10	10	10	59	59	59	17.965	0	157.53	640310000	6	113	31673000	32372000	38586000	42520000	106720000	11105000	5245000	27482000	18874000	3637500	6664700	5346500	3610300	4410400	4085800
Growth factor receptor-bound protein 2	GRB2	0.0370343	0.0212579	1.21574	0.822546	20.1562	20.0874	20.0301	20.2798	19.8529	20.2948	20.4224	20.3799	20.8368	19.8817				+	NMG_SNsurr.			3	3	3	15.2	15.2	15.2	25.206	0	7.4088	16974000	14	28	892180	1233700	0	1987400	1212400	151750	68792	85226	291580	63944	104000	55612	54807	30944	51830
Ras-related C3 botulinum toxin substrate 1;Ras-related C3 botulinum toxin substrate 2	RAC1;RAC2	0.0303495	0.0167891	1.38949	0.719688	23.4442	23.2072	23.033	22.6851	22.3262	23.573	23.3295	23.6744	23.3761	23.1153				+	NMG_SNsurr.			8	8	4	41.1	41.1	21.4	21.45	0	37.999	263550000	7	95	8833100	6830300	15227000	13037000	37650000	4074100	1427300	10228000	7334600	2197900	1659300	1628500	647430	906320	1799400
AP-2 complex subunit beta	AP2B1	0.718578	0.696694	0.945051	1.05814	23.1598	22.6862	22.6634	23.353	22.5836	22.9004	22.6969	22.7619	22.5873	23.0919								32	32	18	43.4	43.4	27.3	104.55	0	213.95	237190000	42	146	7242300	7060000	7284900	7135200	5647300	625550	292110	1283200	925460	450440	309990	263810	219210	233090	269190
Guanine nucleotide-binding protein G(s) subunit alpha isoforms short;Guanine nucleotide-binding protein G(s) subunit alpha isoforms XLas	GNAS	0.00107338	0.00272566	1.72395	0.580064	20.6399	20.7212	20.7783	20.6592	20.6621	21.5375	21.7467	21.2486	21.4632	21.3932				+	NMG_SNsurr.	+	NMG_SNsurr.	11	10	9	29.9	27.2	24.1	45.664	0	30.69	41709000	20	38	1691500	2100800	2327500	2739400	2085400	213920	112720	478140	363990	93662	92342	86563	28320	79003	96705
14-3-3 protein zeta/delta	YWHAZ	0.0276647	0.0150355	1.46031	0.684784	25.3417	25.4733	24.9005	25.1706	25.0792	26.1787	25.394	25.6172	25.7633	25.7435				+	NMG_SNsurr.			13	11	11	55.9	48.6	48.6	27.745	0	323.31	422370000	14	25	22033000	16835000	29618000	23622000	30169000	1734500	653500	5706900	4418400	975140	1250300	1999000	1531600	745990	3343400
Serine/threonine-protein phosphatase 2A 55 kDa regulatory subunit B alpha isoform	PPP2R2A	0.0160912	0.00877937	1.55296	0.64393	20.1641	19.8244	19.7582	20.4207	20.1974	20.7458	20.2593	20.5384	20.6444	21.3521				+	NMG_SNsurr.			9	9	9	30.9	30.9	30.9	51.691	0	102.13	33089000	21	65	860900	1101500	1194000	1593300	1575700	168340	75999	413150	201410	78883	71466	79136	36015	65785	95802
Tubulin alpha-4A chain	TUBA4A	0.00792546	0.00561455	1.62457	0.615549	24.4347	23.9114	24.337	23.8484	23.8449	24.6034	24.7436	25.0062	24.8396	24.6839				+	NMG_SNsurr.	+	NMG_SNsurr.	23	6	6	67.2	19.4	19.4	49.924	0	102.72	203510000	21	74	14934000	17542000	26082000	27690000	9691100	629350	388840	1410600	1819100	575600	527820	415780	151070	263470	730440
Tubulin beta-4B chain	TUBB4B	0.00920038	0.00574216	1.73039	0.577905	26.445	25.9642	26.4292	25.4886	26.5808	27.0469	26.3651	27.3739	26.8535	27.2237				+	NMG_SNsurr.	+	NMG_SNsurr.	27	27	2	72.6	72.6	3.6	49.83	0	323.31	1579700000	19	84	87760000	45152000	156940000	135760000	83144000	7104400	1809200	27504000	16711000	3454000	2178600	2757200	706280	2291500	5805500
Tyrosine-protein phosphatase non-receptor type substrate 1;Signal-regulatory protein beta-1 isoform 3	SIRPA;SIRPB1	0.013751	0.00705105	2.31296	0.432347	21.6874	21.2416	21.2154	20.0951	20.5874	22.8647	21.8203	21.9167	22.2899	21.9841				+	NMG_SNsurr.	+	NMG_SNsurr.	12	12	12	39.1	39.1	39.1	54.966	0	185.49	86338000	25	53	2390200	2521400	4534100	5349600	3453500	238750	108770	1114100	765940	195820	75936	100740	14657	44419	282340
Phosphatidylinositol 5-phosphate 4-kinase type-2 beta	PIP4K2B	0.225155	0.145159	0.925714	1.08025	20.2435	19.9749	20.0198	20.0514	20.5537	19.9099	19.7312	20.0744	19.969	20.602								7	3	3	17.3	8.7	8.7	47.377	0	36.75	10787000	19	20	1059800	1037000	831480	732500	567730	64958	35086	91957	79626	40402	32321	33312	23175	33399	25508
Contactin-associated protein 1	CNTNAP1	5.20195e-06	0	2.05927	0.48561	21.3873	20.7347	20.8917	21.1714	21.1849	22.3919	21.8464	21.8624	22.2971	22.1828				+	NMG_SNsurr.	+	NMG_SNsurr.	34	34	34	32	32	32	156.26	0	153.53	176170000	59	125	2151200	2134200	3738100	4635600	2986000	213580	99382	738050	710370	126640	77472	68812	30813	99787	204980
T-complex protein 1 subunit beta	CCT2	0.00150386	0.00212414	0.721933	1.38517	22.3581	22.3816	22.7407	22.8173	22.7779	21.9652	21.8765	22.3125	22.13	22.4411				+	NMG_SNsurr.	+	NMG_SNsurr.	17	17	17	42.1	42.1	42.1	57.488	0	110.19	105930000	32	112	4451600	4745000	3545300	3060100	3310400	459690	218390	742720	421930	242600	246650	145220	116220	279560	102440
Glutathione S-transferase omega-1	GSTO1	0.00616392	0.00508367	2.00989	0.497538	19.9711	20.87	20.4114	20.1639	19.9611	21.445	21.2786	21.2794	21.5245	20.8855				+	NMG_SNsurr.	+	NMG_SNsurr.	9	9	9	45.2	45.2	45.2	27.566	0	28.646	38373000	15	42	1215200	1137500	2109100	2138600	2558200	175570	61316	758440	428230	91531	132470	102760	40813	68680	176270
Brain acid soluble protein 1	BASP1	0.199404	0.126553	1.38576	0.721624	24.6189	24.1711	26.2207	24.9402	23.002	25.2988	23.7128	26.8978	25.036	24.3608								12	12	12	69.2	69.2	69.2	22.693	0	323.31	570370000	11	110	19599000	37224000	34508000	4234000	51851000	7063800	1938600	10932000	1987700	3106200	1615600	7433500	1842600	1508900	4225400
Dermcidin;Survival-promoting peptide;DCD-1	DCD	0.455504	0.367212	0.651681	1.53449	21.5498	20.1599	20.2389	23.6947	20.6761	21.7992	18.2165	21.3352	20.8733	21.0063								3	3	3	25.5	25.5	25.5	11.284	0	17.865	54893000	5	39	3217800	2718000	4113600	3913700	10979000	1097800	498130	2680000	2547600	572450	135390	173170	1511200	267240	700670
Neuron-specific calcium-binding protein hippocalcin	HPCA	0.0258292	0.013976	2.36471	0.422884	21.3019	20.8916	21.1118	20.601	20.9503	22.5249	21.3593	21.688	22.0862	23.4064				+	NMG_SNsurr.			8	8	3	48.2	48.2	21.8	22.427	0	79.043	76262000	15	76	2026000	2776000	4217700	5247800	5084100	174680	164770	1348800	1217100	152470	174350	152280	89758	122670	499550
Phosphate carrier protein, mitochondrial	SLC25A3	0.0405484	0.0251711	0.702311	1.42387	22.2536	22.9974	21.6313	21.4504	22.5406	21.249	22.5815	21.5484	21.1987	21.7464				+	NMG_SNsurr.			13	13	3	29.8	29.8	3.3	40.094	0	58.599	80278000	19	26	7740300	2866000	4362300	2662500	4225100	888100	183700	792660	609860	242180	363550	128950	137400	182360	79589
Cyclin-dependent-like kinase 5	CDK5	0.137123	0.0848331	1.16797	0.856185	20.9389	20.6929	20.689	21.019	20.5051	20.8814	20.9022	21.1656	20.9935	21.0223								7	7	6	24	24	21.2	33.304	0	14.355	39718000	16	39	1505400	1856900	1865800	1587900	2482300	219780	164200	516470	377880	157040	176270	162760	69497	102810	81320
Receptor expression-enhancing protein 5	REEP5	0.181657	0.113846	1.31319	0.761505	20.5113	19.585	20.1298	21.1718	20.4187	21.1259	20.7668	20.4486	20.9093	20.5315								6	6	6	15.9	15.9	15.9	21.493	0	8.9514	24906000	7	14	1151400	1112700	1497800	1573200	3558000	383820	142860	852480	460020	224960	144750	75740	193440	149540	188080
Sorbitol dehydrogenase	SORD	0.00145134	0.00216901	1.49121	0.670596	20.4963	20.1625	20.1255	20.6013	19.9486	20.9636	20.8402	20.4982	21.1767	20.738				+	NMG_SNsurr.	+	NMG_SNsurr.	9	9	9	35.6	35.6	35.6	38.324	0	28.877	51115000	22	54	1605800	1532800	1758300	2850800	2323400	247610	85299	570810	564840	118880	96912	64518	37716	51377	123740
Spectrin beta chain, non-erythrocytic 1	SPTBN1	0.00118816	0.002464	1.94541	0.514029	23.06	22.7619	22.7835	22.3159	22.8503	23.6888	23.6202	23.8664	23.6419	23.7547				+	NMG_SNsurr.	+	NMG_SNsurr.	123	123	114	60.6	60.6	56.7	274.61	0	323.31	1077500000	139	586	7914800	7186900	14931000	12697000	7752200	665520	249640	2373200	1466600	323410	283380	228080	107670	254240	400990
Fatty acid-binding protein, epidermal	FABP5	0.00223875	0.00243373	3.90538	0.256057	20.4499	21.3895	20.3218	20.8409	19.3779	21.9758	22.7325	22.2409	22.9147	22.3433				+	NMG_SNsurr.	+	NMG_SNsurr.	6	6	6	59.3	59.3	59.3	15.164	0	41.029	55598000	8	33	2064700	1820100	7017500	6052800	6949800	407000	164390	2334900	1598200	126200	219130	104820	100210	52589	249420
Adenylyl cyclase-associated protein 1	CAP1	0.0612521	0.0387286	1.29789	0.77048	21.2707	21.1691	21.2663	21.8213	20.9147	21.8132	21.4892	21.6994	21.6799	21.6413				+	NMG_SNsurr.			15	15	14	35.2	35.2	33.5	51.901	0	323.31	83089000	28	66	2923300	2198200	4911400	3383000	2967500	222330	93073	901970	555080	141480	96674	113760	86092	73370	175570
ATP-dependent 6-phosphofructokinase, platelet type	PFKP	0.00900777	0.00576224	1.37491	0.727321	21.9629	21.575	21.9293	21.2579	21.6296	22.1492	22.3176	22.5115	21.7168	21.9562				+	NMG_SNsurr.	+	NMG_SNsurr.	25	24	23	38	36.9	34.4	85.595	0	204.59	188910000	32	161	3645100	3117400	4034100	3696800	5903400	582220	232810	1384700	1160700	297830	224930	234440	110680	211730	280900
Plasma membrane calcium-transporting ATPase 2	ATP2B2	0.0328825	0.0181612	1.60912	0.62146	21.8463	21.9699	21.7761	22.0739	21.5892	22.4213	22.2227	22.1538	22.8263	23.0626				+	NMG_SNsurr.			29	29	2	29.7	29.7	3.2	136.87	0	210.13	148340000	55	112	4365800	4507200	7082000	6486600	2697100	278100	84680	727190	540580	113570	119720	66285	58786	56317	126310
2-oxoglutarate dehydrogenase, mitochondrial	OGDH	0.0113278	0.00678548	0.758523	1.31835	22.4328	22.6584	22.2333	22.3939	22.5047	21.9153	21.9749	21.8923	22.13	22.317				+	NMG_SNsurr.	+	NMG_SNsurr.	29	29	1	36.8	36.8	1.3	115.93	0	132.97	212270000	47	177	5923600	6312400	3810100	3950400	4516500	705030	288570	824090	650730	268330	325160	283940	144100	267100	143690
Methylmalonate-semialdehyde dehydrogenase [acylating], mitochondrial	ALDH6A1	0.177216	0.110916	1.12455	0.889247	22.6757	22.4999	22.5452	22.3403	22.1946	22.8842	22.3015	22.6872	22.7695	22.46								21	21	21	49.2	49.2	49.2	57.839	0	208.08	204100000	27	122	6091200	6339900	6470900	6615900	7559100	901690	368270	1992600	1009000	428810	391020	408460	209670	278100	418070
Dual specificity mitogen-activated protein kinase kinase 1	MAP2K1	0.147237	0.0909726	1.18332	0.845081	21.5975	21.4766	21.4405	21.567	21.2804	21.8587	21.2541	21.5973	22.0687	21.7972								15	15	10	46.8	46.8	39.2	43.439	0	227.54	98150000	16	77	2136400	2176900	3704800	3256800	6134400	452620	220100	1519500	1162800	410600	358290	244990	182480	276770	418440
Peptidyl-prolyl cis-trans isomerase FKBP4;Peptidyl-prolyl cis-trans isomerase FKBP4, N-terminally processed	FKBP4	0.983157	0.988375	1.00414	0.995881	20.216	20.9477	21.4628	19.4816	20.0387	20.4494	20.2804	21.027	20.3261	20.0936								11	11	11	35.3	35.3	35.3	51.804	0	43.922	29962000	29	20	1201900	1446100	1722500	1623400	1033200	111450	52227	168860	110190	69752	104440	151810	4547.2	39920	30070
A-kinase anchor protein 12	AKAP12	0.00186736	0.00258974	2.11996	0.471708	20.5514	20.4884	20.8184	20.8222	20.8423	21.4858	21.7432	22.4033	21.6161	21.6944				+	NMG_SNsurr.	+	NMG_SNsurr.	35	35	35	41	41	41	191.48	0	312.23	158440000	83	206	1543100	1460200	3161300	2716900	1908900	109760	41237	533050	423600	46541	59321	73057	22429	68388	116420
Mitochondrial 2-oxoglutarate/malate carrier protein	SLC25A11	0.431153	0.338454	1.21901	0.820338	22.1191	22.8558	22.6491	21.3301	22.7839	22.4591	22.547	22.4812	22.8469	22.8323								13	13	13	54.5	54.5	54.5	34.061	0	172.34	81676000	18	56	5172700	8337300	4543800	6958200	4537500	504760	374090	643130	906540	205810	283850	281070	97720	257150	218440
Lamin-B2	LMNB2	0.000353182	0.00137313	0.363581	2.75042	21.4309	20.8924	21.1766	21.4467	21.3397	19.9276	19.8049	19.6615	20.1287	19.4654				+	NMG_SNsurr.	+	NMG_SNsurr.	16	16	16	29.8	29.8	29.8	69.948	0	40.927	53403000	37	52	2459200	2241300	1012100	1259200	1443300	310550	135690	145220	119230	123370	121170	128040	83395	133490	56028
1,4-alpha-glucan-branching enzyme	GBE1	0.00428125	0.00305116	0.397582	2.5152	20.1869	20.9962	20.5236	18.8518	21.0965	18.8673	19.1868	19.5791	18.1346	19.2338				+	NMG_SNsurr.	+	NMG_SNsurr.	10	10	10	15.4	15.4	15.4	80.473	0	24.741	22085000	32	38	1238200	1395100	330510	535010	690160	122850	55598	66428	39989	49500	112420	70989	1902.6	78855	15519
Lactoylglutathione lyase	GLO1	0.00311859	0.00265217	1.50755	0.663329	20.9972	21.754	21.7578	21.3798	20.9934	21.5802	22.5883	22.0662	22.1248	21.4837				+	NMG_SNsurr.	+	NMG_SNsurr.	12	12	12	59.2	59.2	59.2	20.777	0	31.766	101760000	11	68	2343300	2576400	5304300	4723900	9251300	760110	345030	2973100	1628600	275810	578970	533930	82840	265120	384230
Single-stranded DNA-binding protein, mitochondrial	SSBP1	0.0322901	0.0172747	0.792648	1.26159	21.7274	21.3919	22.0658	22.0834	21.6339	21.3874	21.2389	21.4937	21.5271	21.579				+	NMG_SNsurr.			6	6	6	39.9	39.9	39.9	17.259	0	83.756	47514000	9	50	4076900	3213100	2510700	979220	5279400	1303100	382140	787560	69800	588420	219520	556230	180070	277410	169570
14-3-3 protein eta	YWHAH	0.0545615	0.033977	0.817671	1.22299	22.1489	21.7397	22.0435	22.1612	21.7034	21.8851	21.1965	21.7381	21.7278	21.7971				+	NMG_SNsurr.			13	11	11	46.7	42.7	42.7	28.218	0	237.62	77355000	16	74	3586900	3446000	3353200	3041500	4834700	788760	221750	1039200	460580	443340	337100	316910	193310	299770	218370
Glutamate decarboxylase 2	GAD2	0.0347858	0.0205385	1.66416	0.600905	21.2353	20.2544	20.2042	20.7319	20.0313	21.7155	20.8228	20.7453	21.1515	21.696				+	NMG_SNsurr.			10	10	9	23.6	23.6	21.9	65.411	0	66.106	40475000	22	37	1155200	1105900	1887200	1348600	1839800	139110	85730	490910	265100	140100	64978	68067	20804	55672	130320
Tyrosine-protein phosphatase non-receptor type 11	PTPN11	0.0940936	0.0567857	1.08336	0.923056	21.0366	20.5524	21.0998	21.0395	20.7895	21.2228	20.842	21.1346	21.0561	20.8398								11	11	11	20.4	20.4	20.4	68.01	0	22.214	54231000	39	38	1685400	1885500	1789700	2011300	1390500	198030	91163	303070	167560	69182	64372	86974	46879	62529	81226
Peroxiredoxin-1	PRDX1	0.284223	0.199179	1.15574	0.865248	23.8927	25.2414	23.5333	23.9863	23.7227	24.5013	25.7921	23.6854	23.6842	23.7575								15	15	12	72.4	72.4	60.8	22.11	0	267.87	316790000	14	86	19708000	15594000	25169000	17617000	22628000	2693900	886220	6505800	2610400	1195500	1749300	677560	608160	705920	1065400
Complement component 1 Q subcomponent-binding protein, mitochondrial	C1QBP	0.376539	0.284108	1.11084	0.900217	21.9104	22.4114	22.3675	22.2616	22.258	22.1309	22.1832	22.2851	22.4478	22.9202								7	7	7	37.6	37.6	37.6	31.362	0	135	96819000	14	90	4579700	4697900	4661600	4924400	6915700	798570	395290	1443600	1059600	317440	450470	417950	181170	344420	290570
Cytoskeleton-associated protein 4	CKAP4	0.000204875	0	0.0776378	12.8803	21.4434	21.6276	22.378	21.7389	21.1837	18.3996	17.3384	18.4241	18.7759	16.9982				+	NMG_SNsurr.	+	NMG_SNsurr.	24	24	24	51.5	51.5	51.5	66.022	0	139.79	74290000	38	71	1939600	2711900	269420	300420	1955000	509680	220020	23572	12352	239010	237930	308130	146680	228510	2013.3
Prolow-density lipoprotein receptor-related protein 1;Low-density lipoprotein receptor-related protein 1 85 kDa subunit;Low-density lipoprotein receptor-related protein 1 515 kDa subunit;Low-density lipoprotein receptor-related protein 1 intracellular domain	LRP1	0.0530124	0.0332355	0.495888	2.01659	19.6243	20.1577	20.1292	19.7148	20.6734	19.4911	19.4444	17.89	19.1752	19.239				+	NMG_SNsurr.			12	12	12	4.3	4.3	4.3	504.6	0	19.047	19936000	222	24	846630	1207000	674740	645660	89802	8838.5	11057	13450	5051.3	7092.3	8206.3	6605.4	4780.5	11130	2300.1
Rho GTPase-activating protein 1	ARHGAP1	0.027467	0.0150711	1.46289	0.683577	20.4354	19.7591	19.7027	20.5742	19.9666	21.0964	19.8726	20.2289	20.9346	21.0497				+	NMG_SNsurr.			12	12	12	35.8	35.8	35.8	50.435	0	34.821	32412000	24	51	794990	1106900	1209600	1477300	1350500	71904	65327	277510	272100	85666	45954	46975	32020	43623	115660
Serine/threonine-protein phosphatase 2B catalytic subunit alpha isoform;Serine/threonine-protein phosphatase	PPP3CA	0.422415	0.330802	0.555664	1.79965	22.2425	22.3086	22.824	22.8733	22.0835	22.4788	22.5819	18.3581	21.8636	22.811								15	15	9	38.8	38.8	28	58.687	0	102.5	61525000	23	31	6301300	5193200	5735500	4479800	2675000	259230	102040	673200	663010	114060	90209	132810	89007	61033	116550
ATP-dependent RNA helicase A	DHX9	0.000247031	0.00155932	0.159613	6.26514	21.4248	21.1862	21.2777	21.6595	21.4873	19.0782	18.8347	18.91	18.9475	18.0284				+	NMG_SNsurr.	+	NMG_SNsurr.	16	16	16	17.7	17.7	17.7	140.96	0	97.928	62360000	61	80	2450000	3281700	393890	701610	1022300	257150	123190	45479	50254	131260	80807	84755	65393	118570	25705
Quinone oxidoreductase	CRYZ	0.00188145	0.00257325	1.49398	0.669353	20.0125	19.9826	20.3875	20.2286	19.932	20.7257	20.6424	20.8768	20.9526	20.2416				+	NMG_SNsurr.	+	NMG_SNsurr.	9	9	9	43.8	43.8	43.8	35.206	0	87.546	52967000	18	61	1415600	1258600	1582500	1815100	2942600	245760	128320	739890	616130	108770	136020	108740	53362	104570	182780
Galectin-3-binding protein	LGALS3BP	0.179596	0.112567	0.792743	1.26144	20.3129	21.0063	21.1388	20.9844	21.2799	20.4486	20.3973	21.1651	20.7361	20.2998								6	6	6	15.9	15.9	15.9	65.33	0	17.109	28359000	26	25	1675400	1670600	1361700	1449200	1090700	191380	73289	211240	68175	66163	82732	84992	45787	76663	42764
Leukocyte surface antigen CD47	CD47	0.617965	0.562813	0.756338	1.32216	21.9519	21.501	21.5334	21.8553	21.4489	22.2759	18.1153	21.986	22.1874	21.7114								5	5	5	12.1	12.1	12.1	35.213	0	10.084	47344000	10	18	2675300	3918600	3529900	5062700	4734400	353490	299850	966170	1046700	286810	177010	181670	154750	128880	368610
Neuroblast differentiation-associated protein AHNAK	AHNAK	0.0661223	0.0406966	1.38309	0.723017	19.9196	20.5054	20.5942	20.506	19.3536	20.7892	20.8709	20.4297	20.9558	20.1728				+	NMG_SNsurr.			15	15	15	11.7	11.7	11.7	629.09	0	37.88	54048000	377	53	1209600	1512500	1716000	2026200	143360	12760	7428.9	30294	38531	4162.6	7483.9	8139.2	2548.9	2089.6	8119
AP-1 complex subunit beta-1	AP1B1	0.396395	0.30856	0.93607	1.0683	20.623	20.401	20.9225	21.3258	20.7736	20.5312	20.5735	20.9927	20.9519	20.5201								24	10	10	29.2	13.3	13.3	104.64	0	32.58	40578000	42	62	1936100	2087000	1754900	1935900	966150	136060	78851	135040	108770	69101	52294	77806	51188	59241	42119
Secernin-1	SCRN1	0.596956	0.539187	0.944802	1.05842	22.9037	23.3381	23.539	22.957	23.0162	23.1124	22.8305	23.2042	23.0298	23.1675								18	18	18	51.9	51.9	51.9	46.382	0	172.21	240750000	16	154	10406000	9147000	10646000	9242500	15047000	2045700	788590	3471000	2278900	700810	940530	1033700	283190	710280	656330
Contactin-1	CNTN1	0.0031807	0.00301075	1.70114	0.587841	22.1526	21.8201	21.6782	21.6339	21.8237	22.8578	22.5721	22.0492	22.5327	22.9292				+	NMG_SNsurr.	+	NMG_SNsurr.	31	31	31	40.7	40.7	40.7	113.32	0	280.83	217830000	53	137	3746900	4361800	8053600	7219100	4110000	295380	157900	1222000	859980	166690	128100	122540	65611	125900	209200
Interleukin enhancer-binding factor 3	ILF3	0.00174344	0.00202632	0.255651	3.91158	21.5672	20.4816	20.9512	21.65	21.5051	19.4948	19.5434	18.8014	19.4087	19.0679				+	NMG_SNsurr.	+	NMG_SNsurr.	10	10	10	14.7	14.7	14.7	95.337	0	45.978	32555000	35	42	2534100	2248500	591400	463930	930130	209480	83714	54220	38277	151620	54233	80936	68682	102600	23915
Heat shock protein 75 kDa, mitochondrial	TRAP1	5.88737e-06	0	0.635181	1.57435	21.1338	21.4297	21.5701	20.7895	20.9942	20.5199	20.802	20.8384	20.1304	20.3527				+	NMG_SNsurr.	+	NMG_SNsurr.	13	13	13	23.9	23.9	23.9	80.109	0	46.201	57908000	39	58	2137800	2193000	1237800	1513200	1484800	254840	133050	146850	132600	128810	155670	159670	52634	88646	68515
Ankyrin-3	ANK3	0.0283355	0.0148598	1.99064	0.502352	20.4371	20.8788	18.9296	19.0157	20.3471	21.2412	20.9362	20.039	20.9103	21.4477				+	NMG_SNsurr.			19	11	11	6.4	4.4	4.4	480.4	0	61.387	39181000	220	30	886160	1195200	3590900	2274300	178100	8423.6	2525.2	79392	20088	8908.1	7073.9	2058.3	1830.4	4373.2	13762
Delta(3,5)-Delta(2,4)-dienoyl-CoA isomerase, mitochondrial	ECH1	0.320599	0.231888	0.927567	1.07809	21.1693	21.3168	21.4734	21.5735	20.5907	21.1157	20.8987	21.4629	21.3663	20.7376								5	5	5	22.6	22.6	22.6	35.816	0	54.354	29152000	18	41	2027000	2382400	1858100	1891000	1619600	185110	102030	306820	267940	100300	108270	112680	67255	42860	73124
Bifunctional coenzyme A synthase;Phosphopantetheine adenylyltransferase;Dephospho-CoA kinase	COASY	0.213031	0.136504	1.23154	0.811993	19.1561	19.446	19.5115	18.4243	19.7977	19.095	19.8979	19.5433	19.4562	19.8456								4	4	4	10.8	10.8	10.8	62.328	0	8.7366	9707300	17	10	639410	874090	0	0	571020	54964	37350	191490	16152	27811	30523	32931	9063.8	38917	33180
Serine/threonine-protein kinase PAK 1;Non-specific serine/threonine protein kinase	PAK1	9.05685e-05	0	1.95576	0.511311	20.2248	20.1026	20.1513	19.8286	19.7511	21.3376	20.8614	21.0752	20.8758	20.7471				+	NMG_SNsurr.	+	NMG_SNsurr.	9	9	5	27.5	27.5	17.2	60.646	0	23.758	25582000	24	29	1332600	948560	1825600	2281600	1065900	101100	37534	234090	228010	45098	45864	39729	18372	18984	91009
Peroxiredoxin-4	PRDX4	0.000782573	0.00238384	0.503589	1.98575	20.127	20.4553	20.5597	20.1124	20.0362	19.1995	19.1923	19.3681	19.4472	19.1352				+	NMG_SNsurr.	+	NMG_SNsurr.	7	5	5	26.6	22.1	22.1	30.54	0	11.226	17773000	15	25	1170300	1355500	0	553860	1184900	316860	141550	16274	71458	70492	118430	93767	64784	100030	51336
26S proteasome non-ATPase regulatory subunit 2	PSMD2	0.00571469	0.00531667	0.602351	1.66016	20.7707	20.4579	20.6074	20.3733	20.6946	19.6994	19.9311	19.8647	20.0311	19.721				+	NMG_SNsurr.	+	NMG_SNsurr.	11	11	11	15.1	15.1	15.1	100.2	0	26.464	36244000	49	51	1414700	1678800	920270	682360	739670	134580	76458	88997	71048	77460	54564	43279	20919	74327	20377
Selenium-binding protein 1	SELENBP1	0.0475168	0.0301739	1.46183	0.684074	20.2024	20.7915	20.3474	19.9707	20.8131	21.0702	21.413	20.3878	21.0109	20.982				+	NMG_SNsurr.			17	17	17	44.5	44.5	44.5	52.39	0	99.263	74176000	31	79	1839200	1832900	2561400	2459700	2392800	251000	116350	708010	439350	58875	122980	74388	24484	112340	108370
Cytoplasmic dynein 1 intermediate chain 2	DYNC1I2	0.00127772	0.00236923	2.18409	0.457857	19.5139	19.2993	18.7886	19.3284	19.0156	20.3826	20.3841	20.3372	20.1342	20.3429				+	NMG_SNsurr.	+	NMG_SNsurr.	8	8	8	22.4	22.4	22.4	71.456	0	36.245	21346000	19	38	659230	700420	1308000	1133600	1123500	102930	34461	362550	173720	49557	17982	17894	13727	35646	92343
NAD(P) transhydrogenase, mitochondrial	NNT	0.832724	0.833608	1.02772	0.973026	21.9349	22.0647	21.9773	22.143	21.5164	21.8471	21.8806	21.9389	21.9231	22.2438								30	30	30	36.1	36.1	36.1	113.89	0	201.55	265900000	43	195	3935200	4280300	4027100	3900600	6183600	711950	411370	1383500	917040	344330	368730	379010	198970	247500	250660
Phosphatidylinositol-binding clathrin assembly protein	PICALM	0.552539	0.485533	0.893135	1.11965	18.9049	18.0595	18.6723	19.2986	18.9585	18.4401	18.5837	18.8477	18.3686	18.8384								5	3	3	13.2	10.1	10.1	70.754	0	8.2942	6831200	22	17	336530	456670	269830	283650	310510	38483	22851	48112	38412	23810	12234	18665	16653	17251	12478
Tubulin beta-3 chain	TUBB3	0.162828	0.0984146	2.14558	0.466073	18.7863	21.741	20.8359	20.0494	21.8551	21.6615	24.0317	20.2793	20.7764	22.0256								24	12	9	65.3	41.8	37.8	50.432	0	323.31	91265000	19	67	1484500	1679400	9006400	7700800	4803400	129800	78187	1955500	1139800	60507	169030	61024	48541	135200	89531
Calcium/calmodulin-dependent protein kinase type II subunit beta	CAMK2B	0.214592	0.137138	1.44887	0.690192	20.8513	20.891	20.5742	18.5177	21.0664	21.1712	21.1791	20.4497	20.4691	21.3063								16	12	8	37.4	30	21.9	72.677	0	97.569	32136000	30	43	2098600	1858300	2483900	2283800	1071200	120410	54473	164310	252740	46919	73135	43328	5841.9	41610	56534
Dynactin subunit 2	DCTN2	0.0969815	0.0595241	1.17701	0.849611	21.894	21.6625	21.9379	21.6195	22.205	22.2293	21.8056	22.1246	22.203	22.132								15	15	15	46.1	46.1	46.1	44.23	0	124.04	133180000	20	99	3988800	3625800	4398900	4318700	6659100	759530	340450	1443800	1035300	378340	236020	347860	137770	401780	452950
Cullin-3	CUL3	0.263646	0.181598	0.856128	1.16805	19.5342	19.1726	19.6665	19.2816	20.5014	19.5744	19.2157	19.2134	19.3279	19.7044								7	7	7	14.7	14.7	14.7	88.929	0	36.106	13458000	44	21	729030	533420	465290	450410	305860	42405	12183	61550	43818	18757	9197.1	15493	3150.4	30948	21899
CD166 antigen	ALCAM	0.00102643	0.00277477	1.63006	0.613473	20.6904	20.4954	20.7489	20.6015	20.7816	21.4122	21.3409	21.3318	21.5127	21.2448				+	NMG_SNsurr.	+	NMG_SNsurr.	12	12	12	31.6	31.6	31.6	65.102	0	66.627	61790000	27	78	1056600	1549600	1674600	2582900	2288500	177650	110820	472550	503360	144000	70236	81862	44463	69670	146560
Methylglutaconyl-CoA hydratase, mitochondrial	AUH	0.0434421	0.0265674	0.653167	1.531	21.3466	22.1398	22.1241	22.3396	22.0745	21.2071	20.8864	21.3053	22.1785	21.3749				+	NMG_SNsurr.			10	10	10	36.9	36.9	36.9	35.608	0	61.499	79971000	18	46	4594100	4525800	2876800	3400700	4442800	854740	398680	549830	590330	301330	322260	405940	124600	274480	113250
Spliceosome RNA helicase DDX39B;ATP-dependent RNA helicase DDX39A	DDX39B;DDX39A	0.0952834	0.0578641	0.597544	1.67352	19.9373	19.6154	20.5524	19.6539	19.9535	18.0405	19.7374	19.7958	19.3846	19.0398								6	6	6	16.1	16.1	16.1	48.991	0	10.995	12924000	21	17	939030	0	798980	800330	615420	114700	17105	66933	132390	59359	30044	66390	16119	22145	7336
Tubulin beta-2A chain	TUBB2A	0.0568129	0.0349358	3.31912	0.301284	21.2039	23.6383	21.1449	18.838	22.3962	21.2107	25.8402	23.2307	22.5654	23.0284				+	NMG_SNsurr.			26	9	2	74.8	36.4	11.5	49.906	0	323.31	206990000	19	48	6679700	0	39001000	43319000	10894000	233950	96493	2867900	2199100	633690	588250	449370	150000	105320	56035
Cytoskeleton-associated protein 5	CKAP5	0.0219993	0.0125628	1.31817	0.75863	19.2305	18.6452	18.8792	19.0628	19.0035	19.225	19.2373	19.4548	19.4173	19.4795				+	NMG_SNsurr.			14	14	14	9.7	9.7	9.7	225.49	0	27.545	26449000	109	59	477360	427890	515210	508250	242650	31567	8192.1	48116	41327	12703	8702.1	10374	4398.8	9717.9	16468
Coactosin-like protein	COTL1	0.0223563	0.0125313	1.72519	0.579647	20.7136	21.6931	20.7756	20.8946	19.9451	21.3818	21.8903	21.5831	21.6088	21.4916				+	NMG_SNsurr.			7	7	7	54.9	54.9	54.9	15.945	0	47.45	46029000	9	45	1285000	2139200	2857000	2848900	5114400	361970	122370	1652800	882690	102130	355780	84211	154830	79545	284160
Eukaryotic translation initiation factor 3 subunit A	EIF3A	0.00271124	0.00277273	0.203787	4.90708	21.2053	20.5281	21.2508	20.9984	21.219	19.0158	19.0535	19.4813	17.533	18.6438				+	NMG_SNsurr.	+	NMG_SNsurr.	8	8	8	7.8	7.8	7.8	166.57	0	27.68	20909000	64	28	1713300	2207200	513830	487230	326700	71815	31556	35307	9048.9	44967	25011	35672	21663	35042	5194.3
Dihydropyrimidinase-related protein 1	CRMP1	0.0341036	0.0206048	1.41441	0.707006	22.8839	22.3022	22.0004	23.0705	21.7464	23.4475	22.4477	23.0283	23.2736	22.3074				+	NMG_SNsurr.			24	22	21	66.3	61.2	60	62.183	0	172.93	93557000	31	44	5165900	3723000	7473000	5845100	3018000	328000	105220	769660	441720	177330	117810	131340	86920	91057	217260
Dihydropyrimidinase-related protein 3	DPYSL3	0.00375135	0.00271845	1.47788	0.676643	21.512	22.1155	21.4811	21.3607	20.8688	22.2723	22.6733	21.8828	22.1418	21.1857				+	NMG_SNsurr.	+	NMG_SNsurr.	23	19	19	61.9	53.2	53.2	61.963	0	254.99	79063000	29	44	2803900	2946100	4711400	4455800	2726300	241090	135830	671810	601910	86739	179990	78198	43274	81107	134670
Dynactin subunit 1	DCTN1;DKFZp686E0752	0.00830185	0.00555396	1.26755	0.788924	21.4133	21.0003	21.3712	21.1323	21.4041	21.6784	21.475	21.7482	21.6165	21.5132				+	NMG_SNsurr.	+	NMG_SNsurr.	31	31	31	33.1	33.1	33.1	141.69	0	189.84	155600000	59	168	2302700	2439300	3291000	2979200	2637200	359280	121750	590510	421120	163900	111120	113390	67412	146750	128240
Cytoplasmic dynein 1 heavy chain 1	DYNC1H1	0.790169	0.785465	1.03349	0.9676	22.5631	22.4701	22.4984	22.124	22.646	22.6338	22.6028	22.8157	22.433	22.0539								155	155	155	40.3	40.3	40.3	532.4	0	323.31	960370000	255	782	5409500	6249100	6246100	6622000	3766100	451480	189080	852840	608280	268770	198010	212260	79025	182310	160000
Eukaryotic initiation factor 4A-II;Eukaryotic initiation factor 4A-II, N-terminally processed	EIF4A2	0.00114587	0.00254545	0.426713	2.3435	22.6037	22.6424	23.0552	22.6514	22.7251	21.5627	21.5877	21.9943	20.839	21.5507				+	NMG_SNsurr.	+	NMG_SNsurr.	17	17	9	44.7	44.7	21.1	46.402	0	95.041	124160000	22	75	8189700	7736000	3189500	3683500	5643400	1119800	455690	724800	654460	479830	390170	487100	218340	435890	155810
Src substrate cortactin	CTTN	0.208886	0.13167	1.13215	0.883279	20.4656	20.1494	20.3614	20.9396	20.186	20.4321	20.4329	20.5927	20.8106	20.7292								9	9	9	26	26	26	61.585	0	22.084	36797000	27	57	1432500	1478200	1347900	1457100	1362800	178460	60790	520550	109860	67097	69996	67765	50819	57690	39267
Reticulocalbin-2	RCN2	1.85687e-06	0	0.191263	5.22839	22.6068	22.292	22.3357	22.2	22.7184	20.0988	19.7996	20.1033	19.9248	20.2946				+	NMG_SNsurr.	+	NMG_SNsurr.	9	9	9	33.1	33.1	33.1	36.876	0	146.37	40199000	14	35	4203400	6252600	831460	1130200	2871300	576570	302160	216650	199630	374140	262770	257340	140640	293740	66087
Guanine nucleotide-binding protein subunit alpha-13	GNA13	0.000673582	0.00256522	2.01757	0.495646	19.1597	19.2782	19.2847	19.2517	19.145	19.985	20.1431	20.4829	20.5868	19.9848				+	NMG_SNsurr.	+	NMG_SNsurr.	12	12	12	40.8	40.8	40.8	44.049	0	40.196	31788000	24	52	438070	699630	1210300	1122200	1324500	52319	48605	479230	284680	33789	54925	27184	2496.6	25084	62093
Phosphoribosyl pyrophosphate synthase-associated protein 1	PRPSAP1	0.292788	0.20727	1.11729	0.895022	19.1793	19.2977	19.8876	19.8671	19.6656	19.5361	19.6186	20.2037	19.5167	19.8222								10	10	9	41.6	41.6	37.6	39.393	0	22.958	18136000	21	33	750830	933240	614740	729570	863640	86258	85226	154220	106580	29006	42812	62523	25864	50820	38260
Neutral alpha-glucosidase AB	GANAB	0.0106875	0.00633557	0.576384	1.73495	21.5289	21.6377	21.9716	20.9535	21.3831	20.7752	20.5169	20.7282	20.3807	21.0992				+	NMG_SNsurr.	+	NMG_SNsurr.	20	20	20	26.8	26.8	26.8	106.87	0	72.236	96901000	42	83	3222100	3216800	1752900	1855300	2307200	436680	190180	303470	292210	168270	200480	229890	48109	121620	84673
Major vault protein	MVP	0.101508	0.0612528	0.585948	1.70663	20.3322	20.5022	20.9117	21.1393	19.5777	20.1332	20.0965	18.8215	20.125	19.4311								16	16	16	27.2	27.2	27.2	99.326	0	36.832	29504000	43	46	1146100	1204900	735620	1200100	686140	76021	41539	78880	95407	70899	56499	80747	52102	26429	43679
Ketimine reductase mu-crystallin	CRYM	0.0303669	0.0167511	1.87061	0.534585	23.0803	22.6907	22.5254	22.6459	22.1664	24.0089	22.6508	23.297	23.9101	23.7593				+	NMG_SNsurr.			12	12	12	52.2	52.2	52.2	33.775	0	171.13	166510000	13	51	6902500	6145500	12033000	10547000	12809000	843290	372220	3591900	1782500	575100	426730	370680	175170	384160	1447000
Importin subunit beta-1	KPNB1	0.769264	0.760707	0.978971	1.02148	21.6683	21.3751	21.3157	21.6851	21.1583	21.5991	21.2381	21.5971	21.3883	21.2264								15	15	15	23.4	23.4	23.4	97.169	0	97.976	83999000	35	61	3326700	3162200	3505100	3599900	2400000	328730	139680	612800	379120	124810	128850	113350	75979	108200	90757
Opioid-binding protein/cell adhesion molecule	OPCML	0.080487	0.0492521	1.82981	0.546506	20.2596	19.8865	20.2309	20.7876	19.7966	21.066	20.9025	20.4229	20.9257	22.0026				+	NMG_SNsurr.			4	3	3	17.4	14.5	14.5	38.007	0	39.316	27035000	17	34	1277700	1297100	2137500	2265900	1590300	136040	65219	397090	302420	62662	45432	56167	26769	39325	83246
Hepatocyte cell adhesion molecule	HEPACAM	0.00796012	0.0055942	1.36117	0.734661	19.1363	20.5635	20.0133	18.8181	18.7181	19.5996	21.121	20.3218	19.0085	19.4227				+	NMG_SNsurr.	+	NMG_SNsurr.	9	9	9	29.6	29.6	29.6	46.026	0	67.698	14359000	18	24	816130	566440	1375900	738130	797700	77026	24488	286420	74931	41662	85628	30078	0	17695	27479
Septin-2	SEPTIN2	0.00372717	0.0027451	1.86027	0.537557	22.3789	22.3996	21.6997	22.0726	22.0447	23.0076	23.5154	23.0675	22.7218	22.7607				+	NMG_SNsurr.	+	NMG_SNsurr.	14	13	13	57.1	52.6	52.6	41.487	0	285.25	166060000	20	109	4170000	4322100	7114900	7242000	8302800	594850	292660	2360400	2031700	375260	383770	203920	188430	261630	393720
Lysine--tRNA ligase	KARS	0.00030186	0.00146032	0.130662	7.65332	22.4872	22.2919	22.4474	21.7464	22.1161	19.1216	18.5926	19.8732	19.1566	19.6645				+	NMG_SNsurr.	+	NMG_SNsurr.	14	14	14	23.6	23.6	23.6	68.047	0	49.402	46347000	28	61	4010500	4034100	0	0	1655200	399020	197000	0	5452.9	266720	211110	242550	91446	158160	15493
Eukaryotic translation initiation factor 4H	EIF4H	0.0535101	0.0333436	0.649255	1.54023	21.4147	20.5979	20.8494	21.552	21.6714	20.5008	20.5509	20.7695	20.4824	20.666				+	NMG_SNsurr.			3	3	3	20.2	20.2	20.2	27.385	0	17.607	26266000	14	41	2047100	2950000	1119200	1702700	1876100	278940	182910	251900	271530	168910	76382	88365	113180	143150	56304
Early endosome antigen 1	EEA1	0.1846	0.115934	0.790063	1.26572	18.7541	19.6612	19.911	18.6949	18.9513	19.046	18.9797	19.052	18.6815	18.5134								7	7	7	5.5	5.5	5.5	162.46	0	16.524	11885000	80	12	672340	511360	472930	404630	148570	33798	11509	23907	9364.8	7848.6	14971	19436	5796.5	8723.7	3819.2
Protein disulfide-isomerase A6	PDIA6	0.0019215	0.00254088	0.483032	2.07026	19.9165	20.6099	20.9687	20.5651	20.2227	19.3078	19.34	19.5479	19.4734	19.3649				+	NMG_SNsurr.	+	NMG_SNsurr.	6	6	6	16.8	16.8	16.8	48.121	0	36.866	18286000	17	43	1144100	1411100	496300	598540	1075600	176110	108870	119770	120290	64758	98933	121960	49287	67101	31303
[Pyruvate dehydrogenase (acetyl-transferring)] kinase isozyme 2, mitochondrial	PDK2	0.204009	0.128353	0.705084	1.41827	19.501	20.654	20.7603	19.2378	19.2668	19.7168	19.2608	19.5416	19.1561	19.2239								4	4	4	10.8	10.8	10.8	46.153	0	7.8509	9742700	22	12	831570	951620	0	540450	442850	80124	49489	25031	38155	25237	53715	40522	10861	16203	26283
Astrocytic phosphoprotein PEA-15	PEA15	0.0432122	0.0262339	2.75169	0.363413	20.124	21.7115	21.2511	18.4806	20.93	21.9969	22.359	21.9093	21.7258	21.8078				+	NMG_SNsurr.			7	7	7	51.5	51.5	51.5	15.04	0	57.503	58088000	7	59	1827000	2166300	3859700	4219900	8298300	449450	231800	2261000	1448300	112590	371570	246980	59856	174490	637090
Plectin	PLEC	0.00467041	0.00330973	1.69214	0.590969	21.2218	21.6931	21.4743	21.1039	20.7984	21.9791	22.5613	22.3789	22.1158	21.0505				+	NMG_SNsurr.	+	NMG_SNsurr.	142	142	26	36.1	36.1	6.3	531.78	0	323.31	742370000	291	602	3671800	3231400	5926000	5220400	2551100	234500	105710	751750	519160	85130	110410	96695	33390	65698	118540
Inorganic pyrophosphatase	PPA1	0.106348	0.0636667	1.60664	0.622417	19.8055	21.2698	21.1274	19.8224	19.7727	20.9379	20.7624	21.5999	21.1381	20.7798								13	13	13	52.2	52.2	52.2	32.66	0	85.793	53765000	18	56	1449200	1359400	2180200	2153000	2987000	243060	134500	676970	645800	78925	201800	204670	42403	44146	140980
Poly(rC)-binding protein 1	PCBP1	0.0580685	0.0355722	0.73544	1.35973	21.1613	20.9503	20.8541	21.4327	20.7909	20.6918	20.7018	20.8926	20.4577	20.2288				+	NMG_SNsurr.			10	7	7	42.7	31.7	31.7	37.497	0	38.504	30380000	17	36	1956000	1311700	1372900	1463900	1787100	265500	81659	401540	217270	161820	112340	77750	73226	88568	81349
Poly(rC)-binding protein 2	PCBP2	0.0348767	0.0204947	0.352869	2.83391	21.9382	21.7544	21.8775	22.1641	21.607	20.2134	21.7198	20.7282	19.1635	20.0024				+	NMG_SNsurr.			10	10	5	46	46	27.9	38.58	0	71.242	42617000	16	44	2800000	3793200	1200500	1094600	2663600	254740	135350	614130	164410	329100	289360	224050	167170	161940	42566
Mitochondrial import receptor subunit TOM20 homolog	TOMM20	0.537385	0.466082	0.837716	1.19372	20.1002	19.0813	19.4818	21.473	20.0321	20.0833	19.7052	19.4944	19.813	19.7952								2	2	2	13.8	13.8	13.8	16.298	0	3.7307	8739300	5	7	0	0	807240	0	1747900	113360	5872.3	364020	144600	212290	53693	76085	178260	142740	167240
Protein phosphatase 1 regulatory subunit 7	PPP1R7	0.0134183	0.00688344	1.79303	0.557715	21.4509	20.7688	20.9987	20.5033	20.3682	22.142	21.1804	21.4748	21.7848	21.7199				+	NMG_SNsurr.	+	NMG_SNsurr.	10	10	10	33.3	33.3	33.3	41.564	0	55.973	48065000	21	28	1613800	1298400	3345500	2612600	2288800	205900	69511	531690	317880	161770	127900	124590	53866	83085	194860
Microtubule-associated protein RP/EB family member 2	MAPRE2	0.00108272	0.00267826	1.46195	0.684016	21.3951	21.1398	21.1492	21.2131	21.2546	21.7761	21.7514	21.9019	21.7623	21.6996				+	NMG_SNsurr.	+	NMG_SNsurr.	11	10	10	45.9	42.8	42.8	37.031	0	67.984	96921000	16	70	2628000	2544500	3130900	4046900	6057600	703780	285050	1384200	917700	384820	275320	325190	143760	289870	284890
Microtubule-associated protein RP/EB family member 1	MAPRE1	0.599588	0.542247	1.06021	0.943212	20.6973	21.0569	21.0172	21.3667	20.8902	21.1975	21.3224	20.9471	20.9937	20.9893								8	7	7	37.7	37.7	37.7	29.999	0	28.177	53675000	15	28	2464900	1998900	2704200	2618400	3578300	459330	169120	962820	537980	181000	198810	173120	118680	137060	158350
NEDD8	NEDD8;NEDD8-MDP1	0.055833	0.0346565	2.99074	0.334365	20.9581	21.7933	20.8742	19.1596	21.1285	22.3098	21.5944	22.7301	22.6589	22.523				+	NMG_SNsurr.			3	3	3	34.6	34.6	34.6	9.0714	0	16.934	39232000	3	27	2823800	2634800	4616000	6441600	13077000	1235600	659000	2173400	3171300	386540	670000	392360	347350	318230	946730
Adipogenesis regulatory factor	ADIRF	0.0805088	0.0491689	1.71378	0.583504	19.5805	20.5796	19.3953	18.7365	19.6534	20.0599	21.0178	20.5409	20.611	19.6015				+	NMG_SNsurr.			4	4	4	71.1	71.1	71.1	7.8547	0	61.87	20651000	3	28	1216200	1019900	1986100	1676900	6883600	864680	278420	2210200	1045800	236170	507280	233020	18597	199430	190140
Ras-related protein Rab-11B;Ras-related protein Rab-11A	RAB11B;RAB11A	0.660548	0.612657	1.04235	0.959367	22.2745	22.6047	22.4247	22.804	22.4066	22.6926	22.3386	22.6287	22.6197	22.5342								11	11	11	56.4	56.4	56.4	24.488	0	88.625	131220000	15	96	6278700	6056900	7254400	5450100	8748300	1357600	559810	2071300	1141900	487030	580710	385550	222970	223860	457950
Electron transfer flavoprotein-ubiquinone oxidoreductase, mitochondrial	ETFDH	0.0532207	0.0331715	0.786543	1.27139	19.8786	19.9529	20.0592	20.6291	19.7829	19.5103	19.7077	19.7405	19.8366	19.7755				+	NMG_SNsurr.			8	8	8	19.8	19.8	19.8	68.495	0	25.458	22977000	32	46	868970	1046000	733210	634510	718040	94799	47393	143110	61824	40788	57693	45831	37618	33934	32038
Beta-synuclein	SNCB	0.00844737	0.00551429	2.07619	0.481651	22.2451	22.0415	23.1312	22.7444	23.1476	23.8782	23.3287	23.4444	23.834	24.0941				+	NMG_SNsurr.	+	NMG_SNsurr.	6	4	4	39.6	31.3	31.3	14.288	0	109.98	153340000	5	44	7143800	8260500	12622000	12181000	30669000	3209600	1249100	8132200	5155700	1086900	1100100	1557400	818000	1263000	1727500
Coiled-coil domain-containing protein 6	CCDC6	0.763373	0.755501	1.02656	0.974129	20.3929	19.9971	20.4555	20.1751	20.7649	20.1671	20.2464	20.3406	20.557	20.6635								7	7	7	16.9	16.9	16.9	53.29	0	67.811	31635000	21	35	1579000	1564500	1387000	1459900	1506400	243040	99406	229520	199910	146120	78948	75707	36796	108050	55952
Alpha-internexin	INA	0.0202797	0.0104935	2.52644	0.395814	24.1374	24.8493	23.5014	23.5612	25.1077	25.2861	25.733	26.2124	24.8257	25.7853				+	NMG_SNsurr.			27	24	24	53.9	49.7	49.7	55.39	0	323.31	421470000	32	46	41023000	22484000	38643000	35331000	13171000	357960	471040	1804800	2788300	436320	971520	204100	72147	149760	1044100
DNA damage-binding protein 1	DDB1	0.788195	0.783772	0.971881	1.02893	19.8662	20.2574	20.5651	20.4384	20.7415	20.3346	20.1728	20.5592	20.2514	20.3448								14	14	14	17.5	17.5	17.5	126.97	0	64.446	50751000	50	63	1238700	1358800	1094900	1180500	1015000	114760	60953	190200	165000	43126	56353	76488	31762	74671	48087
Serine/threonine-protein phosphatase 2A 56 kDa regulatory subunit epsilon isoform	PPP2R5E	0.965326	0.969823	1.00311	0.996898	19.1138	19.0539	19.2552	19.1341	19.3278	19.3742	19.1956	18.9704	19.1715	19.1956								4	4	4	10.9	10.9	10.9	54.699	0	8.5344	9883300	21	25	504180	576310	367520	0	470630	83191	33609	60350	27386	47555	25870	37691	13373	34807	31351
Syntaxin-1A	STX1A	0.00341555	0.0028866	2.08772	0.478992	20.6601	19.3869	19.7348	19.9378	20.011	21.2455	20.4332	20.6448	21.5731	21.1436				+	NMG_SNsurr.	+	NMG_SNsurr.	4	4	4	17.4	17.4	17.4	33.023	0	42.87	34344000	13	43	1499200	1082600	2170100	1919300	2641800	255410	76603	729060	502910	151310	48446	70628	43355	92405	178760
Drebrin	DBN1	0.511635	0.438195	0.925576	1.08041	20.4659	20.5498	20.891	21.6734	20.7371	20.7624	20.2762	20.986	21.068	20.6667								10	10	10	26.7	26.7	26.7	71.428	0	66.339	32100000	24	49	1483500	1576500	2256200	1592900	1337500	152620	41868	375560	129190	50359	67221	110320	64959	69906	87142
Fascin	FSCN1	0.24722	0.16564	2.08448	0.479736	23.2329	22.6529	21.1198	18.7556	22.1461	23.5484	22.268	21.2908	22.7835	23.3151								20	20	20	57.4	57.4	57.4	54.529	0	273.52	104040000	28	39	6076500	3677500	14656000	9733700	3715800	180940	19671	1120800	980610	271020	131520	108030	1530.2	104910	244760
2,4-dienoyl-CoA reductase, mitochondrial	DECR1	0.0263653	0.0141048	0.655374	1.52585	21.6862	20.9076	21.1311	21.6693	21.8552	20.7802	20.3074	21.1897	20.7641	21.1599				+	NMG_SNsurr.			8	8	8	26.9	26.9	26.9	36.067	0	64.395	41188000	22	25	2721200	2418800	1677000	1865800	1872200	347790	148100	345620	212420	202590	51280	62952	93615	124190	63025
Plasma membrane calcium-transporting ATPase 3	ATP2B3	0.175923	0.110702	1.45426	0.687634	19.9297	19.8876	19.5895	19.3872	19.0566	20.6719	19.5878	19.4591	20.3447	20.4884								14	6	6	14.4	7.5	7.5	134.2	0	15.553	19148000	49	30	0	718190	1329600	825020	390780	28040	9741	102320	61637	29094	16319	21721	7421.7	8889.5	37084
Thiosulfate sulfurtransferase	TST	0.51281	0.439961	0.76796	1.30215	20.5777	20.8273	20.5156	20.7746	20.7888	20.599	20.6251	18.086	21.4195	20.8501								3	3	3	14.8	14.8	14.8	33.429	0	16.613	28855000	13	20	1564200	2045400	1856300	2010900	2219700	266230	122140	508400	321660	127920	134720	60939	85937	96860	106240
NADH dehydrogenase [ubiquinone] 1 alpha subcomplex subunit 9, mitochondrial	NDUFA9	0.749089	0.739849	1.04407	0.957793	21.5351	21.5987	21.0162	21.7888	21.3996	21.5567	21.2679	20.9764	21.701	22.1475								15	15	15	46.4	46.4	46.4	42.509	0	64.753	96366000	25	114	2811000	2939500	2691600	2477700	3854700	506430	222350	654800	600510	278320	260050	128130	184180	196440	176600
NADP-dependent malic enzyme, mitochondrial;Malic enzyme	ME3	0.341384	0.250181	1.26315	0.791671	21.5958	21.7486	22.0739	21.0497	21.6074	21.6779	22.4233	21.4035	21.4423	22.8133								10	10	10	24.2	24.2	24.2	67.068	0	27.561	46490000	34	30	3086000	3864800	2708400	2810100	1367300	141090	159610	158530	133240	62178	74555	87633	20773	148310	129430
Reticulon-1;Reticulon	RTN1	0.0314072	0.0175056	1.22182	0.818449	23.0103	22.3036	22.7468	22.9295	22.7212	23.1447	22.6969	23.1363	22.9568	23.2221				+	NMG_SNsurr.			20	20	20	37.8	37.8	37.8	83.617	0	129.09	182600000	29	90	6177000	4941500	9219700	8072500	6296500	595320	240300	1569600	707470	377140	305880	455760	151310	333360	289020
Receptor-type tyrosine-protein phosphatase-like N	PTPRN	0.0203685	0.0104124	1.68843	0.592267	19.8787	18.8988	18.326	19.465	19.2724	20.3077	19.0199	19.3478	20.5465	20.3973				+	NMG_SNsurr.			5	5	5	7.7	7.7	7.7	105.85	0	24.237	18979000	37	43	464900	668620	529660	1110200	512950	20724	16941	71390	113060	51239	16979	9961.3	9516.1	19212	53154
V-type proton ATPase subunit F	ATP6V1F	0.558257	0.49126	1.13047	0.884588	21.5113	21.2334	20.8689	20.4076	20.9171	21.2362	20.6476	21.157	21.3923	21.39								4	4	4	35.3	35.3	35.3	13.37	0	48.188	33420000	7	32	1919800	1576200	2187000	2192900	4774300	579520	211100	1151300	729650	347520	297850	133930	98102	233410	226850
MICOS complex subunit MIC60	IMMT	0.0151225	0.00804678	0.724532	1.3802	22.2762	22.1943	22.562	22.8295	22.6512	21.7822	21.9223	21.7826	22.2038	22.4978				+	NMG_SNsurr.	+	NMG_SNsurr.	26	26	2	50	50	8.6	83.677	0	309.14	144430000	42	117	5661200	7388200	3870500	4052400	3438700	632900	281270	428590	366940	282130	166710	239360	192560	239980	125370
AP2-associated protein kinase 1	AAK1	0.0925445	0.0553681	1.2969	0.77107	19.8793	19.5936	20.0154	20.5073	20.0031	20.4948	20.1322	20.5932	20.2109	20.4428								10	10	10	18.1	18.1	18.1	103.88	0	36.494	26967000	36	57	1016400	940180	846590	788130	749080	68961	49494	138570	103770	45633	15669	31020	31356	49998	54237
Nucleoside diphosphate kinase;Nucleoside diphosphate kinase B;Putative nucleoside diphosphate kinase	NME1-NME2;NME2;NME2P1	0.00608864	0.00516599	2.33499	0.428267	21.7089	21.915	21.9853	20.5258	21.495	22.8657	22.6546	22.704	22.3657	23.1572				+	NMG_SNsurr.	+	NMG_SNsurr.	12	12	5	59.6	59.6	20.5	32.642	0	37.434	62815000	20	39	3896700	3381800	9014300	8429700	3140700	336800	135080	379330	809310	59800	185610	165600	6761.6	79459	257790
Inactive hydroxysteroid dehydrogenase-like protein 1	HSDL1	0.0627356	0.0394401	0.695626	1.43755	19.6728	19.5558	19.5734	18.6596	19.8916	18.8609	18.961	19.0605	18.8971	18.9556				+	NMG_SNsurr.			4	4	4	15.5	15.5	15.5	37.001	0	10.873	10357000	18	23	551670	982760	345580	474150	575380	80374	46788	86249	82483	51477	42858	44323	14581	36811	23745
Mitochondrial import inner membrane translocase subunit TIM50	TIMM50	0.0826379	0.0493533	0.824254	1.21322	18.8305	19.0112	18.9236	18.9706	19.4322	18.8471	18.3739	18.4546	18.8856	19.2128				+	NMG_SNsurr.			4	4	4	15.3	15.3	15.3	39.646	0	12.907	10997000	13	28	619520	596790	0	453370	845900	166330	63287	28759	135420	67308	62809	63004	15597	64685	43259
NAD kinase 2, mitochondrial	NADK2	0.150268	0.0929971	0.869074	1.15065	19.5044	20.1572	20.0589	20.078	19.8547	19.4748	19.5036	19.9579	19.9508	19.7539								9	9	9	25.6	25.6	25.6	49.432	0	29.608	31523000	26	29	947680	1162300	782340	1544400	1212400	150150	71839	227370	276590	38128	67618	87176	28744	54103	39442
Prolyl endopeptidase-like	PREPL	0.590742	0.530765	0.879441	1.13709	20.5175	21.1352	21.3041	19.0342	20.144	20.4347	20.0076	20.7394	19.7982	20.2282								9	9	9	20.9	20.9	20.9	83.926	0	68.225	30985000	37	42	1510600	1587800	913750	946830	837450	114780	78669	122320	66142	46985	96445	130980	5641.3	43844	38659
Very-long-chain 3-oxoacyl-CoA reductase	HSD17B12	0.770301	0.76183	0.975883	1.02471	20.8245	20.2625	21.057	20.7768	20.7039	20.5232	20.6451	20.9978	20.6758	20.6067								7	7	7	26	26	26	34.324	0	19.159	34148000	15	43	1723100	1902900	1418600	1994600	2276500	378120	151490	480600	200110	213420	123710	166900	89702	108790	83226
Presequence protease, mitochondrial	PITRM1	0.127901	0.0778231	0.660843	1.51322	18.6532	20.3173	19.0487	19.2516	18.6949	18.7729	18.7757	18.1889	18.4785	18.7616								7	7	7	9.5	9.5	9.5	117.41	0	11.299	7946600	55	10	420680	471450	283080	0	144480	23203	20804	15743	0	7900	25907	16901	9107.2	10380	2395.1
WD repeat-containing protein 44	WDR44	0.531942	0.459783	0.909834	1.0991	19.2385	18.9974	19.3439	19.6343	19.0253	19.0591	18.6554	19.3559	18.9461	19.5412								3	3	3	4.5	4.5	4.5	101.37	0	7.4958	7238700	54	17	0	534130	867210	0	134050	5383.6	6645.9	56569	0	10822	6346.4	7860.2	5502.9	5269.1	5155.8
Four and a half LIM domains protein 1	FHL1	0.104574	0.0628544	0.798194	1.25283	23.1528	22.4494	23.1101	23.3392	22.6678	22.6792	22.6801	22.6823	22.6435	22.4083								8	8	8	42	42	42	29.16	0	88.295	146190000	14	94	9288600	7787900	7189400	7699400	10442000	1481600	669610	2374500	1655900	671940	336840	585140	582670	402080	349080
Sorting nexin-5	SNX5	0.852868	0.859291	1.04102	0.960601	19.6923	19.6338	19.3833	19.5004	19.0005	19.5106	20.1597	19.9004	18.509	19.4207								3	3	3	8.7	8.7	8.7	46.816	0	4.4388	6391800	22	9	0	1100300	0	0	290540	0	33046	81709	0	29195	24494	17609	9877.1	12788	20073
Heterochromatin protein 1-binding protein 3	HP1BP3	0.12369	0.0746103	1.19833	0.834494	19.828	19.121	19.0972	18.9745	18.8893	19.6335	19.753	19.4646	19.2673	19.0968								4	4	4	7.6	7.6	7.6	61.206	0	8.1923	10954000	27	26	0	0	935490	864400	405690	23954	4649.2	109450	106110	26151	14831	15096	8135	5682.2	23452
Tumor protein p63-regulated gene 1-like protein	TPRG1L	0.973491	0.977377	0.998161	1.00184	20.609	20.036	20.4097	20.1473	20.6632	20.5904	19.7656	20.4092	20.2606	20.826								3	3	3	20.2	20.2	20.2	30.211	0	27.908	18266000	11	19	1372700	1466000	996020	1151600	1660500	233740	123940	297490	209370	128700	68893	103640	42247	101810	98452
Phospholysine phosphohistidine inorganic pyrophosphate phosphatase	LHPP	0.551714	0.484712	0.916843	1.0907	20.6526	20.9513	20.3493	21.2477	19.5927	20.6272	20.5744	20.4341	20.5339	19.9977								4	4	4	19.6	19.6	19.6	29.165	0	18.127	26294000	11	21	1645600	1811000	1480900	1387500	2390300	316810	174580	580840	256820	184340	177040	122600	95907	49765	83952
Syntaxin-binding protein 5	STXBP5	0.000653401	0.00103371	0.295427	3.38493	20.5703	20.3844	20.5808	21.1797	20.8023	19.1434	18.6809	18.3972	19.0059	19.4944				+	NMG_SNsurr.	+	NMG_SNsurr.	8	8	8	9.2	9.2	9.2	127.57	0	19.141	18456000	46	41	1418600	1521200	377850	541140	401210	80902	37246	12917	16658	65620	26712	47503	28555	51518	4762.7
Serine--tRNA ligase, cytoplasmic	SARS	0.497441	0.420256	0.903455	1.10686	20.2788	21.2652	21.374	20.9897	21.097	20.828	20.9214	20.9521	20.4591	21.1116								12	12	12	30	30	30	61.312	0	33.129	26562000	28	38	2332400	1817600	1847000	1602500	948630	130450	67047	135200	128820	36550	92032	96309	36054	60103	46682
Xaa-Pro aminopeptidase 1	XPNPEP1	0.111349	0.0661486	1.25639	0.795934	19.17	18.9671	19.6918	18.9235	19.0915	19.8318	18.9746	19.57	19.4084	19.7054								5	5	5	10.8	10.8	10.8	69.917	0	11.814	12966000	33	28	426680	647180	591460	651010	392920	39446	24430	108760	60073	12575	18054	24184	6265.8	9061.7	24621
Probable G-protein coupled receptor 158	GPR158	0.285123	0.200105	1.53821	0.650105	19.6223	19.1951	18.658	19.526	18.9751	19.6219	18.8316	18.6196	20.6803	21.3293								7	7	7	9.6	9.6	9.6	135.49	0	15.674	12237000	67	15	531490	380830	628220	845120	182640	16507	6237.3	34234	25193	10974	8810.6	6510.7	3961.2	6653.1	15294
Cancer-related nucleoside-triphosphatase	NTPCR	0.0459529	0.0281597	0.552271	1.81071	20.3378	19.6693	19.4495	20.7498	20.4834	19.2624	19.0019	19.5252	18.9759	19.6417				+	NMG_SNsurr.			4	4	4	29.5	29.5	29.5	20.713	0	10.167	11610000	11	20	1029500	907780	434880	677430	1055500	140620	107520	98470	138130	111120	70823	75504	58068	95626	24788
Histone H3;Histone H3.1;Histone H3.3;Histone H3.2;Histone H3.1t;Histone H3.3C	HIST2H3PS2;HIST1H3A;H3F3A;HIST2H3A;HIST3H3;H3F3C;H3F3B	0.310348	0.22313	0.499524	2.00191	23.686	23.368	23.2904	23.2424	23.6961	23.4665	23.5391	23.4516	18.8532	22.9657								3	3	3	19.9	19.9	19.9	15.43	0	9.1194	124140000	7	18	13264000	11566000	0	13874000	17734000	2450200	941170	4922100	2689000	1165700	852350	627990	338620	955120	655550
Brefeldin A-inhibited guanine nucleotide-exchange protein 3	ARFGEF3	0.0120022	0.00692308	0.279415	3.5789	20.5924	20.4864	20.2847	21.5537	20.8	19.5958	18.4275	19.0963	18.1952	19.2048				+	NMG_SNsurr.	+	NMG_SNsurr.	16	16	16	11.2	11.2	11.2	240.65	0	53.411	33357000	98	57	1256500	1016800	430370	378620	340380	55434	33360	20372	6861	49426	41068	29940	36954	41583	10613
Metallo-beta-lactamase domain-containing protein 2	MBLAC2	0.570753	0.505127	1.0638	0.94003	20.0645	19.6821	19.4304	19.9931	19.6779	20.1965	19.3798	19.9143	19.8285	19.9749								6	6	6	29.4	29.4	29.4	31.371	0	31.521	16710000	20	26	853260	1032400	667690	565750	835500	115740	27500	170210	93113	60885	37809	50898	28071	45134	64511
3-hydroxyisobutyryl-CoA hydrolase, mitochondrial	HIBCH	0.629987	0.576487	0.96963	1.03132	20.5631	21.3995	21.6653	20.7521	20.8354	20.3677	21.3807	21.3994	20.9631	20.8819								11	11	11	31.9	31.9	31.9	43.482	0	22.679	61977000	24	40	2843500	2655100	1732900	2003700	2582400	386530	159310	438670	489470	92292	270090	203480	41861	77043	85172
Glucose 1,6-bisphosphate synthase	PGM2L1	0.101167	0.0612695	1.4983	0.667422	19.7615	20.5727	20.4464	19.3125	19.9906	20.8532	20.5077	20.964	20.6341	20.0414								12	12	12	22.7	22.7	22.7	70.441	0	22.952	34895000	33	45	1122600	1168100	920510	1420800	1057400	110270	29765	234380	129950	45969	57431	62591	12329	55446	75108
Transmembrane protein 65	TMEM65	0.184209	0.115294	1.20319	0.831126	19.9614	20.0395	20.4668	20.0855	20.0017	20.3835	20.8697	20.3886	20.2751	19.9722								3	3	3	14.2	14.2	14.2	25.498	0	6.5779	18599000	10	22	1300900	1241400	1173200	1566400	1859900	207990	96672	285790	414540	78311	78813	140650	61699	68546	108390
Ectonucleotide pyrophosphatase/phosphodiesterase family member 6	ENPP6	0.00159519	0.00208108	3.66673	0.272723	20.7236	20.4913	20.889	20.6465	19.3837	22.4292	22.9577	23.3262	21.9056	20.8878				+	NMG_SNsurr.	+	NMG_SNsurr.	7	7	7	18.9	18.9	18.9	50.24	0	26.638	71548000	23	37	1396800	0	9001200	7887200	3110800	141500	14116	1279900	785670	15887	50713	18300	27279	16310	131670
Phosphofurin acidic cluster sorting protein 1	PACS1	0.670446	0.627232	0.869681	1.14985	19.6332	19.2299	19.7721	19.5355	19.433	19.9127	17.3104	19.718	19.7018	19.9538								4	4	4	5.2	5.2	5.2	104.9	0	7.2429	11989000	38	13	659200	997700	670410	834630	315510	45984	21249	73661	19411	15090	10786	14603	13927	16596	24066
Hydroxysteroid dehydrogenase-like protein 2	HSDL2	0.399697	0.311654	0.906626	1.10299	20.2348	20.4256	20.4968	20.8761	20.2844	20.1639	20.6025	20.215	20.2268	20.4024								12	12	12	40.4	40.4	40.4	45.394	0	51.633	56116000	27	80	1716600	1721500	1295900	1320200	2078400	355130	123800	350880	288010	127100	121910	125160	78711	108750	81780
TOM1-like protein 2	TOM1L2	0.0232576	0.0125856	0.484365	2.06456	20.8207	20.6336	21.0137	21.4767	21.5774	19.9002	20.6174	19.867	19.7174	20.191				+	NMG_SNsurr.			10	10	3	31.6	31.6	10.7	55.556	0	47.187	49761000	21	72	1953600	1808000	748610	868300	2369600	452720	179240	200220	221700	178740	218420	229060	108420	283450	65301
Tubulin alpha-1A chain;Tubulin alpha-3E chain	TUBA1A;TUBA3E	0.0600393	0.0371589	2.28837	0.436993	26.9819	27.1555	27.5418	25.4628	26.6751	28.0586	27.9582	28.0355	28.4515	27.2847				+	NMG_SNsurr.			31	31	1	82.5	82.5	3.1	50.135	0	323.31	3001700000	21	270	124230000	134750000	217120000	276130000	142940000	9769100	5386200	32782000	32753000	5884600	6301500	6994200	1007300	3281300	9003800
Staphylococcal nuclease domain-containing protein 1	SND1	0.000402305	0.00122667	0.253891	3.9387	22.2943	21.8175	22.3418	22.7154	22.4132	20.6357	20.2057	19.8433	20.393	20.6159				+	NMG_SNsurr.	+	NMG_SNsurr.	24	24	24	38.5	38.5	38.5	102	0	133.8	89649000	50	114	4230300	4684800	584600	1213900	1793000	407300	189590	56383	49794	223900	157580	193170	214890	180650	28058
Protein RUFY3	RUFY3	0.305459	0.220311	0.809824	1.23484	21.7905	21.9595	21.0011	21.9192	21.7226	21.2192	21.9172	21.5208	20.8979	21.3162								16	16	15	43.5	43.5	41.8	52.964	0	82.773	59442000	26	48	3220100	2098500	2916200	1858600	2286200	266280	115750	526870	371190	139920	121600	101450	113760	90839	76714
Synaptic vesicle glycoprotein 2A	SV2A	0.056748	0.0350019	1.48298	0.67432	20.9838	20.8425	20.6711	21.0978	20.8554	21.5265	21.3672	20.615	21.6365	22.1479				+	NMG_SNsurr.			8	8	8	16	16	16	82.694	0	48.228	52119000	26	54	1715100	1881400	2453900	2508800	2004600	141360	66676	439090	424830	111280	81167	53195	36421	55511	130850
Isoaspartyl peptidase/L-asparaginase;Isoaspartyl peptidase/L-asparaginase alpha chain;Isoaspartyl peptidase/L-asparaginase beta chain	ASRGL1	0.0131034	0.00692593	1.3474	0.742168	20.281	21.3526	20.2316	21.2774	20.5518	20.9126	21.4269	20.8499	21.7156	20.9405				+	NMG_SNsurr.	+	NMG_SNsurr.	8	8	8	42.5	42.5	42.5	32.054	0	186.07	42160000	13	49	1502000	1404100	1967200	2273900	3243100	283500	128110	713990	640560	124640	264040	113750	110370	108390	120420
Ras-related GTP-binding protein A;Ras-related GTP-binding protein B	RRAGA;RRAGB	0.0311127	0.0173691	0.458754	2.17982	19.6726	20.8824	19.4825	19.1075	20.4078	18.7277	18.9443	18.5529	19.0838	18.623				+	NMG_SNsurr.			3	3	3	11.2	11.2	11.2	36.566	0	6.3774	11914000	14	12	740900	779000	0	465110	851010	146230	71746	27324	70414	90758	129600	86325	22287	96275	32890
UPF0317 protein C14orf159, mitochondrial	C14orf159	0.605608	0.548664	1.13686	0.879615	20.3837	19.8246	19.0337	20.72	19.9092	21.0955	19.8806	18.1195	20.7876	20.9133								6	6	6	12	12	12	66.436	0	10.666	17911000	27	18	1285900	1521400	883510	1258800	663380	122240	71082	44950	99589	51042	30162	0	19756	53275	60734
N-terminal EF-hand calcium-binding protein 2	NECAB2	0.0920123	0.0548954	1.43899	0.694932	20.4339	19.9054	20.332	20.4334	20.022	21.4642	19.6228	20.6553	21.3798	20.6299								6	6	6	21	21	21	43.193	0	21.891	23846000	22	50	771910	864090	854460	1139500	1083900	91679	36065	66440	143230	74137	23804	111000	52911	50426	154630
E3 ubiquitin-protein ligase HUWE1	HUWE1	0.00339102	0.00290155	0.525594	1.90261	19.5751	19.5959	20.0316	18.9165	19.8682	18.7521	18.4428	18.8231	18.5234	18.8061				+	NMG_SNsurr.	+	NMG_SNsurr.	13	13	13	4.5	4.5	4.5	481.89	0	24.144	17278000	180	37	637530	597430	514640	398840	95990	8306.9	9120.6	7279.9	8147.1	12776	9620.7	13916	2059.3	13241	1605.1
Kinectin	KTN1	0.000126265	0	0.106396	9.39884	22.1971	21.2281	21.7555	21.8109	21.9929	18.7782	18.6519	18.7705	17.912	18.7093				+	NMG_SNsurr.	+	NMG_SNsurr.	23	23	23	23.4	23.4	23.4	156.27	0	139.55	58982000	82	60	2689300	3190300	303590	307320	719300	147720	81718	25092	14662	129100	57498	89509	58232	89324	6703
Cullin-associated NEDD8-dissociated protein 1	CAND1	0.0163323	0.00900285	1.4588	0.685496	21.2161	21.3835	21.279	21.058	21.4194	22.1215	21.6753	21.9167	21.7772	21.5892				+	NMG_SNsurr.			32	32	31	33.9	33.9	33.1	136.37	0	171.47	193210000	61	173	2602200	2526000	3327000	3364600	3167400	316650	143310	839220	531200	138260	156660	138270	62843	118640	178590
NADH dehydrogenase [ubiquinone] 1 alpha subcomplex subunit 11	NDUFA11	0.45011	0.360457	0.922912	1.08353	20.4588	20.1816	20.2689	21.1623	20.5154	20.4637	20.0556	20.1368	20.573	20.7791								5	5	5	48.9	48.9	48.9	14.852	0	35.762	27027000	7	41	1273200	1724700	1032000	1411600	3861000	479930	386140	724180	824950	234580	179330	181630	160600	174050	126140
Syntaxin-12	STX12	0.0436484	0.0266827	0.435086	2.2984	20.6836	19.8645	20.6261	20.9474	20.7381	19.7954	19.7909	19.1941	18.3515	19.7247				+	NMG_SNsurr.			6	6	6	31.9	31.9	31.9	31.642	0	68.984	16704000	13	25	1097800	1539700	1288000	758690	1285000	106790	82469	241920	182760	92800	49778	101410	149780	52181	66611
ATP-dependent (S)-NAD(P)H-hydrate dehydratase	CARKD	0.144286	0.0898012	0.847461	1.18	20.5187	20.5794	20.5854	20.6078	20.0816	20.5915	20.1081	20.4474	20.5707	19.4613								9	9	9	37.2	37.2	37.2	36.576	0	40.54	48567000	17	42	1124700	1211800	1185100	1409900	2856900	335630	189410	557960	342460	228040	261760	176460	80739	120900	183840
Mitochondrial Rho GTPase 1;Mitochondrial Rho GTPase	RHOT1	0.48897	0.410822	0.896056	1.116	19.388	19.2642	19.2085	19.6834	19.0463	18.9783	18.6383	19.0296	19.5012	19.6513								5	5	5	9.1	9.1	9.1	70.783	0	12.465	13487000	31	31	647420	489290	543430	642740	435070	55614	16931	101440	62660	24505	28188	24244	13468	23629	13810
NAD-dependent protein deacetylase sirtuin-2	SIRT2	5.99727e-05	0	5.24724	0.190576	20.6604	20.518	20.7201	20.4359	19.7674	22.5542	23.0176	23.4233	22.8124	22.2521				+	NMG_SNsurr.	+	NMG_SNsurr.	19	19	19	59.9	59.9	59.9	43.182	0	323.31	150920000	21	48	2148100	1733700	10136000	13646000	7186500	171550	116810	2388200	2315600	111550	124230	90522	26016	29261	324240
Spartin	SPG20	0.571408	0.505922	1.07433	0.930809	19.4326	19.0736	19.7137	20.0163	19.1402	19.4666	19.4794	19.3805	19.8632	19.7039								5	5	5	10.7	10.7	10.7	72.832	0	43.923	11867000	29	30	708440	691510	1081800	0	409200	65941	11433	114770	35661	27190	24917	22609	17469	9690.5	11723
Cell adhesion molecule 3	CADM3	0.0210641	0.0114256	2.15829	0.463329	22.8707	21.6218	21.5325	21.5496	21.7797	23.3176	22.2921	22.3554	23.0982	23.8405				+	NMG_SNsurr.			10	10	10	45.2	45.2	45.2	43.299	0	135.65	106480000	15	56	5024600	4140400	9036100	7362100	7099000	502820	260120	2316100	1254000	443460	190870	130440	107630	165470	459090
Leucine-rich repeat-containing protein 47	LRRC47	0.074249	0.044	0.718965	1.39089	20.6608	20.1438	19.9902	21.4012	20.6912	20.0469	19.9521	19.7787	20.2042	20.5254				+	NMG_SNsurr.			14	14	14	30.9	30.9	30.9	63.472	0	42.184	45145000	27	39	1258600	1718400	1258100	1095700	1672000	206110	129290	259560	229380	129650	91620	114880	125180	105240	64779
Monoacylglycerol lipase ABHD12	ABHD12	0.000559902	0.00105747	0.472151	2.11797	19.8016	19.6746	20.0626	19.5072	20.057	18.9115	18.8344	18.662	18.489	18.7928				+	NMG_SNsurr.	+	NMG_SNsurr.	9	9	9	26.1	26.1	26.1	45.096	0	14.624	21026000	21	22	778960	1197700	524930	470490	1001300	256020	103830	65089	41763	102240	76993	108600	48527	75408	41576
Glycerol-3-phosphate dehydrogenase 1-like protein;Glycerol-3-phosphate dehydrogenase [NAD(+)]	GPD1L	0.0346236	0.0206266	1.42152	0.703472	20.5928	20.7377	20.4978	20.282	20.1249	21.1037	20.767	21.0572	20.685	21.1595				+	NMG_SNsurr.			5	5	5	16.2	16.2	16.2	38.418	0	20.478	29669000	21	21	1289400	1421000	1647100	2225000	1412800	153530	83955	291250	307160	71229	85296	49567	41289	15067	84665
Cell adhesion molecule 2	CADM2	0.0412294	0.0260246	1.65298	0.604968	21.1479	21.046	20.6653	19.9058	20.9929	21.5548	21.3326	21.1131	21.5278	21.8549				+	NMG_SNsurr.			11	11	11	34.7	34.7	34.7	47.553	0	69.532	69702000	12	53	1950800	2273400	3911500	3909000	5808500	537790	238560	1668800	1080200	318330	231720	178430	77093	220130	296840
Misshapen-like kinase 1;Mitogen-activated protein kinase kinase kinase kinase 4;TRAF2 and NCK-interacting protein kinase	MINK1;MAP4K4;TNIK	0.506181	0.430844	1.11924	0.893465	19.6437	18.8105	18.9828	19.5812	19.5012	19.1475	19.7072	19.203	19.6148	19.6595								5	5	5	6	6	6	149.82	0	9.2117	7358000	60	21	0	0	0	0	122630	5985	8729	11254	20941	12637	2999.2	5792.8	8463.1	8178.3	7684.7
Oxidation resistance protein 1	OXR1	0.0731653	0.0434819	1.28516	0.778114	19.938	19.8252	20.1559	20.2879	20.0823	20.291	20.3135	20.7076	20.078	20.709				+	NMG_SNsurr.			10	10	10	21.4	21.4	21.4	97.969	0	69.907	29602000	44	51	960990	1017500	1236900	1327300	672780	40742	19719	145050	136280	30887	29297	30392	18018	58889	46661
CDGSH iron-sulfur domain-containing protein 2	CISD2	9.0498e-05	0	0.456279	2.19164	21.0371	21.2315	21.1774	21.237	21.0185	19.7463	19.9965	20.296	20.1432	19.8595				+	NMG_SNsurr.	+	NMG_SNsurr.	6	6	6	42.2	42.2	42.2	15.278	0	14.008	36971000	9	27	2649000	2453200	959690	966860	4107900	1056400	389220	220230	433510	393600	298920	351960	216350	265570	99017
Synaptotagmin-2	SYT2	0.17695	0.110914	0.58337	1.71418	20.9019	19.9863	19.7575	19.2966	20.3672	19.9659	17.6118	18.8966	19.0938	20.8539								7	4	4	20.3	15.8	15.8	46.872	0	66.479	16060000	21	18	1220800	1292200	513880	0	764780	133750	44058	162240	65499	82014	45464	28863	18918	39167	40492
Thioredoxin domain-containing protein 5	TXNDC5	0.00284914	0.00271111	0.444611	2.24915	19.8256	19.9597	20.1423	19.5348	20.3082	18.5729	19.1492	19.3017	18.3919	18.5081				+	NMG_SNsurr.	+	NMG_SNsurr.	5	5	5	13.4	13.4	13.4	47.628	0	10.382	18996000	23	18	1255200	1062500	521090	0	825930	201530	83274	64749	16390	91181	82521	91997	41162	90688	5290.4
ATPase family AAA domain-containing protein 1	ATAD1	0.0500135	0.0317808	0.62887	1.59015	18.8462	19.3342	20.0441	20.6096	19.9844	18.8549	18.9393	19.4735	19.2342	18.9708				+	NMG_SNsurr.			7	7	7	26.9	26.9	26.9	40.744	0	13.903	12386000	17	19	962520	704470	0	0	728580	155560	41974	38543	24665	41996	72677	77160	83783	78553	31377
Saccharopine dehydrogenase-like oxidoreductase	SCCPDH	0.109898	0.0652442	0.832371	1.20139	21.508	21.3262	21.4855	21.8474	21.2409	20.9964	20.8087	21.5181	21.4602	21.3012								9	9	9	28.2	28.2	28.2	47.151	0	33.865	67697000	20	63	2909100	2811700	2598900	4138800	3384900	479360	147240	550510	681200	285380	203000	201400	127950	170090	122030
NAD(P)H-hydrate epimerase	APOA1BP	0.106293	0.0634079	1.80022	0.555487	19.5302	20.8314	20.0713	18.9106	20.1278	20.9711	20.6129	20.3451	20.9773	20.8058								6	6	6	29.2	29.2	29.2	31.674	0	27.448	21201000	15	22	932670	906310	1201300	1520600	1413400	149010	63794	281680	283230	39211	76980	68815	27922	50736	93262
Cell adhesion molecule 4	CADM4	0.00465361	0.00333929	1.86275	0.536841	21.2673	21.1744	21.3685	21.1284	21.4785	22.0051	22.0543	22.2093	22.6107	22.025				+	NMG_SNsurr.	+	NMG_SNsurr.	10	10	10	42.3	42.3	42.3	42.785	0	179.96	90918000	15	111	2550000	2629600	4345900	4927600	6061200	518080	225570	1712600	1024600	272590	174700	214760	83087	238430	289180
Ermin	ERMN	0.325697	0.236792	1.6661	0.600205	19.7565	19.1559	18.7569	20.0785	19.8579	20.9192	21.7932	19.5681	18.6205	20.3871								6	6	6	29.6	29.6	29.6	32.783	0	49.124	15794000	16	14	0	1231400	2019400	1008600	987100	13889	49058	356910	104710	32988	29145	34816	36808	26551	45617
Ganglioside-induced differentiation-associated protein 1	GDAP1	0.705985	0.680076	0.965489	1.03574	20.978	20.6629	20.7908	21.3565	21.2663	20.9584	20.8801	20.5194	20.9601	21.4831								7	7	7	22.6	22.6	22.6	41.345	0	106.73	29621000	12	21	2152000	2031400	2227900	1889300	2468400	341910	139630	533850	388970	142260	106080	102190	97052	157280	102230
Retinol dehydrogenase 11	RDH11	0.053281	0.0331077	0.38209	2.61719	20.8427	20.7101	20.8799	21.3221	20.7032	19.9823	20.0363	19.9593	17.9045	19.6355				+	NMG_SNsurr.			5	5	5	22.3	22.3	22.3	35.386	0	20.19	20071000	15	21	1985700	2229400	948120	1033800	1338100	184600	95212	161960	130950	159020	137810	144370	60648	97377	57236
DmX-like protein 2	DMXL2	0.931693	0.93522	0.988924	1.0112	19.5489	18.9913	19.3064	19.8451	19.3609	19.5676	18.7737	19.1578	19.4706	20.0025								13	13	13	7.4	7.4	7.4	339.64	0	31.948	21965000	126	49	587680	934730	441680	630140	174330	13313	11844	25018	34946	11768	8405.2	9590	7964.6	6450.8	11524
Programmed cell death 6-interacting protein	PDCD6IP	0.0339389	0.0201039	1.25458	0.797079	20.387	20.7686	20.6681	20.7705	20.2713	20.8941	20.9264	21.1021	20.7801	20.7988				+	NMG_SNsurr.			19	19	19	29.3	29.3	29.3	96.022	0	55.662	75514000	48	93	1325500	1520300	1636200	1974400	1573200	170310	69758	411730	310740	63856	89475	48150	29186	40204	86404
Sec1 family domain-containing protein 1	SCFD1	0.000190457	0	0.443081	2.25692	20.2307	19.7197	19.7891	19.8778	19.8983	18.7193	18.5265	18.7113	18.8601	18.8266				+	NMG_SNsurr.	+	NMG_SNsurr.	8	8	8	19.9	19.9	19.9	72.379	0	29.626	18260000	32	46	897340	759040	387630	309410	570620	115550	54197	38759	23994	73480	54477	53739	27216	59167	14850
DnaJ homolog subfamily A member 4	DNAJA4	0.00554628	0.00545299	0.640217	1.56197	20.0891	19.7352	20.0701	20.2308	20.5378	19.4344	19.2014	19.8053	19.4223	19.5828				+	NMG_SNsurr.	+	NMG_SNsurr.	6	6	6	19.1	19.1	19.1	44.797	0	13.038	16742000	22	29	635560	734910	538720	644730	761010	45879	45832	89933	111240	77054	58040	70770	33105	81437	30260
SPRY domain-containing protein 4	SPRYD4	0.0913801	0.0546295	0.793669	1.25997	18.2356	19.0268	18.5587	19.0729	18.6614	18.1446	18.3972	18.3294	18.3299	18.6873								2	2	2	15	15	15	23.128	0	6.3326	3617300	15	9	0	393420	276780	0	241150	11744	24526	42977	14185	15580	23907	21706	5865.1	21329	9916.3
Caskin-1	CASKIN1	0.35367	0.262005	1.05752	0.945608	20.1335	19.9804	19.7838	20.0952	20.1009	20.2123	19.7927	19.955	20.1605	20.3766								13	13	13	17.6	17.6	17.6	149.81	0	37.262	31244000	62	75	921310	944280	814910	1002500	503940	67961	18948	74353	59214	53642	18496	37184	15831	42015	23488
Atlastin-1	ATL1	0.0759138	0.0449521	0.829596	1.20541	21.9939	21.9138	21.7543	21.9017	21.84	21.5124	21.6433	21.7091	21.3428	21.8486				+	NMG_SNsurr.			11	11	11	27.1	27.1	27.1	63.543	0	51.859	56870000	28	60	3133400	3513700	1854400	2660700	2031100	291830	135000	322940	321770	131560	150860	110390	85632	119780	66563
Immunity-related GTPase family Q protein	IRGQ	0.362077	0.269542	0.823803	1.21388	18.925	18.6394	18.8682	19.1815	19.2473	18.6534	19.2535	17.7654	18.8773	18.9136								4	4	4	10.8	10.8	10.8	62.717	0	7.1069	3715700	23	18	0	658340	0	0	161550	0	25529	13201	10433	13641	18399	6024.9	9311.3	12427	11531
Nicastrin	NCSTN	0.000433451	0.00117949	0.111054	9.00466	20.4724	20.8937	21.5947	21.6114	20.8781	18.0567	17.7159	18.0793	17.5362	18.2089				+	NMG_SNsurr.	+	NMG_SNsurr.	5	5	5	9	9	9	78.41	0	21.774	22378000	28	22	2369300	3239300	192950	0	799200	186010	120350	26805	10717	73701	85618	111950	71955	71356	7924.6
Engulfment and cell motility protein 1	ELMO1	0.535051	0.463883	1.18354	0.844922	17.8435	17.6999	17.8853	19.0729	17.9739	18.2696	18.9632	18.4046	18.1715	17.8821								4	4	4	6.9	6.9	6.9	83.829	0	5.1083	4953700	39	6	199010	251390	242290	303290	127020	6501.7	4968.5	30020	26380	5508.2	3291.2	4228.8	2161.4	4283.4	9480.9
Wiskott-Aldrich syndrome protein family member 1	WASF1	0.943081	0.948245	0.974254	1.02643	20.0613	19.3094	20.0207	20.6207	19.6809	20.701	17.4968	19.9305	20.5961	20.7804								6	6	6	12.7	12.7	12.7	61.651	0	15.879	27053000	18	31	882520	1184900	987240	1312300	1502900	179420	64255	252680	244470	111130	73058	99039	72926	67561	114160
Phytanoyl-CoA hydroxylase-interacting protein	PHYHIP	0.0411981	0.0259588	1.82158	0.548974	20.9625	20.4341	19.0597	20.7287	20.4699	21.3839	20.8219	20.9919	21.2713	21.512				+	NMG_SNsurr.			6	6	6	19.7	19.7	19.7	37.572	0	12.654	31346000	16	33	1729600	1455800	2282400	2186900	1959100	238970	45436	714230	258220	134550	46398	30098	55309	58339	148120
Protein NDRG1	NDRG1	0.0181299	0.00970492	2.27246	0.440052	20.9087	20.1922	20.6448	20.0499	20.2136	21.2425	22.3539	21.6988	21.5407	21.0947				+	NMG_SNsurr.			11	11	11	58.1	58.1	58.1	42.835	0	120.3	50564000	12	49	1521900	963080	3201900	2405400	4213700	208810	59188	1328600	1084700	126920	70782	100230	37336	72214	133640
Heat shock protein 105 kDa	HSPH1	0.446607	0.356202	1.02029	0.980117	21.2466	20.5525	21.3347	20.8348	21.1617	21.3711	20.4928	21.4156	20.8013	21.1945								21	19	19	33	29.7	29.7	96.864	0	102.5	80601000	46	50	1178200	1643500	2781700	2210300	1752200	190070	56848	416700	298340	91416	70574	111040	40180	87729	96828
Protein TFG	TFG	0.0910505	0.0545263	0.824833	1.21237	20.2067	20.4767	20.848	21.3735	20.9508	20.2657	20.4216	20.5426	20.8975	20.3392								5	5	5	20.2	20.2	20.2	43.447	0	19.275	22141000	12	33	1624900	1348500	1292000	1392300	1845100	253790	107060	359630	283260	91600	81687	128250	103080	122080	69100
Actin-related protein 2/3 complex subunit 1A	ARPC1A	0.0689316	0.0423902	1.36909	0.73041	21.5603	21.2208	21.2266	21.6838	21.1158	21.5559	21.2875	22.0694	22.1921	21.9686				+	NMG_SNsurr.			7	7	7	29.2	29.2	29.2	41.569	0	42.118	66004000	21	49	2504500	2096200	3018500	3345800	3143100	280930	167130	921190	395740	188460	169090	151490	89672	126620	170750
Tenascin-R	TNR	0.000402732	0.00121053	1.87884	0.532244	22.0312	21.6029	21.2657	21.3037	21.9141	22.8148	22.4276	22.0306	22.5177	22.8761				+	NMG_SNsurr.	+	NMG_SNsurr.	28	28	28	32.2	32.2	32.2	149.56	0	323.31	153870000	51	135	3098600	3513000	7069700	5751700	3017100	227680	107020	937630	555880	140560	106850	66539	44371	105020	180210
Synapsin-2	SYN2	0.00714051	0.00547529	1.76052	0.568014	22.2965	21.3976	21.694	21.8468	21.6951	22.9144	22.0067	22.4411	22.5001	23.1477				+	NMG_SNsurr.	+	NMG_SNsurr.	18	15	10	49	44.7	28.5	62.996	0	323.31	115200000	21	83	2718200	3786300	4177400	6270900	5485500	419270	267240	1076700	1122100	396070	163090	193490	142010	213780	429420
COP9 signalosome complex subunit 5	COPS5	0.319062	0.230712	1.11957	0.893203	20.2081	20.0081	20.4965	19.817	20.0725	20.3148	20.1899	20.4379	20.5123	19.962								4	4	4	15	15	15	37.578	0	12.912	16766000	17	19	1112500	1382400	1742800	1369400	986250	80478	53194	256810	211600	50393	38754	50582	19878	36237	43139
Transportin-1	TNPO1	0.0973533	0.0594286	0.762774	1.311	19.4313	19.434	19.422	20.1684	19.7459	19.3453	19.2769	19.3537	19.2147	19.0577								6	6	4	8.5	8.5	6.3	102.35	0	11.798	13599000	35	19	638160	759440	670260	631000	388550	46846	33324	49346	54750	39527	18424	23174	25816	31665	16607
Probable ubiquitin carboxyl-terminal hydrolase FAF-X	USP9X	0.929899	0.934464	1.0044	0.995618	19.211	19.4652	19.4257	19.2081	19.2475	19.3023	19.2138	19.4627	19.3441	19.2663								5	5	5	3.7	3.7	3.7	292.28	0	14.754	12436000	118	31	697620	575020	669320	655870	105390	13650	5402.7	19361	11144	6770.6	7670.5	10163	4150.5	7584	3371.6
Ubiquitin carboxyl-terminal hydrolase 7;Ubiquitin carboxyl-terminal hydrolase	USP7	0.0236952	0.0127174	0.752283	1.32929	19.1748	19.492	19.3092	19.0111	19.4585	19.0456	18.8314	18.6447	18.8459	19.0248				+	NMG_SNsurr.			5	5	5	7.6	7.6	7.6	128.3	0	12.698	8957600	64	20	441080	477310	313440	259680	139960	18678	14514	16193	3996.4	14744	5877.9	17611	4113.5	15078	8823.6
V-type proton ATPase 116 kDa subunit a isoform 1;V-type proton ATPase subunit a	ATP6V0A1	0.0279058	0.015	1.34734	0.742205	21.65	20.8251	20.956	21.1296	21.3477	21.6883	21.1992	21.3426	21.6545	22.1743				+	NMG_SNsurr.			17	17	17	26	26	26	96.412	0	148.44	66415000	31	82	1927600	2136000	2091600	2362100	2142400	266710	108380	429980	214070	186170	129040	99934	47341	102540	158220
Immunoglobulin superfamily member 8	IGSF8	0.000390199	0.00127778	2.15069	0.464968	21.672	20.9003	20.6654	21.2161	21.1336	22.4806	21.8687	21.9891	22.3155	22.4575				+	NMG_SNsurr.	+	NMG_SNsurr.	14	14	14	30.8	30.8	30.8	65.033	0	247.36	89254000	24	56	2917400	2362900	5307900	5497500	3718900	253370	101170	1081900	882570	164820	84898	92382	61105	102960	245360
Pre-B-cell leukemia transcription factor-interacting protein 1	PBXIP1	0.0177076	0.00925967	1.31594	0.759913	19.5672	19.5492	19.7292	19.2898	19.4924	20.0083	19.8776	20.0973	20.0266	19.5987				+	NMG_SNsurr.			7	7	7	13.1	13.1	13.1	80.642	0	23.902	16676000	30	39	781020	871910	1344300	1127600	555870	69517	31735	172200	57332	24418	28625	23615	11885	20804	28097
ADP-ribosylation factor-like protein 8A	ARL8A	0.0119052	0.00699029	0.601566	1.66233	21.2942	21.9892	21.4045	21.7825	21.668	20.8952	20.8173	20.7258	20.7188	21.3154				+	NMG_SNsurr.	+	NMG_SNsurr.	9	9	3	50.5	50.5	18.3	21.416	0	48.647	77884000	10	94	3017700	2677000	2223500	1942300	7788400	936900	327070	1666900	1011000	527750	785920	479430	399870	581450	214710
Optineurin	OPTN	0.0346704	0.0205824	0.532645	1.87742	20.3875	19.7782	20.0777	20.6737	20.4431	19.5627	19.2508	19.4998	18.6285	19.8748				+	NMG_SNsurr.			7	7	7	18.9	18.9	18.9	65.921	0	76.483	17235000	33	47	1192400	1139800	869360	409350	522290	99762	49335	54057	28276	56505	49453	38459	39406	44497	12831
BTB/POZ domain-containing protein KCTD12	KCTD12	0.190662	0.12045	1.17134	0.853721	19.4858	19.5434	19.5109	20.2561	20.1521	20.1012	19.2845	19.8248	20.6047	20.274								10	10	10	42.8	42.8	42.8	35.7	0	44.835	23709000	16	64	808380	849870	758000	850820	1481800	106180	141990	151920	237980	71327	94014	50607	78960	151680	78787
Ras-related protein Rab-39B	RAB39B	0.32907	0.23972	1.11986	0.892965	19.025	19.1811	19.1995	19.1268	19.1335	19.3501	18.8142	19.2698	19.4495	19.5989								4	4	3	19.7	19.7	14.6	24.622	0	9.9456	8345700	16	18	374230	600810	0	540340	521610	80453	33760	18742	107260	23607	51543	35981	16450	44895	19589
Ras-related protein Rab-3C	RAB3C	0.127227	0.0773534	1.30544	0.766024	21.3551	20.828	21.0429	22.1337	21.2808	22.1032	21.0197	21.5056	21.8482	22.0866								6	5	5	35.2	31.7	31.7	25.952	0	38.045	47801000	13	53	2216300	2559800	3450500	2640100	3677000	347290	177420	1035100	614340	160770	140470	141490	112230	134710	237110
Phytanoyl-CoA hydroxylase-interacting protein-like	PHYHIPL	0.635049	0.581565	1.07396	0.931131	21.7959	21.7832	21.9661	20.6253	21.0917	21.1529	21.9441	22.0564	21.0903	21.5333								11	11	11	34.3	34.3	34.3	42.486	0	44.16	95784000	19	49	3007000	2946900	3472900	3447800	5041300	533900	333940	1327400	695690	324750	284930	351190	133770	156510	126580
Pyridoxal phosphate phosphatase	PDXP	0.0322495	0.0173128	1.5408	0.649015	20.7396	20.8106	20.8669	20.5604	20.2434	21.5098	20.6987	21.4793	21.4248	21.2266				+	NMG_SNsurr.			9	9	9	35.5	35.5	35.5	31.698	0	49.259	71276000	17	81	1460900	1741200	2334400	1716900	4192700	426040	233130	1173500	404260	258700	238230	223070	91483	121270	312260
Fumarylacetoacetate hydrolase domain-containing protein 2A;Fumarylacetoacetate hydrolase domain-containing protein 2B	FAHD2A;FAHD2B	0.0205376	0.0103856	1.26384	0.791238	19.2942	19.1334	19.612	19.6393	19.3711	19.8555	19.3926	20.0262	19.668	19.7967				+	NMG_SNsurr.			5	5	5	28.3	28.3	28.3	34.596	0	14.549	13726000	14	12	0	654930	0	737020	980450	91343	59626	166280	154450	56266	46832	72931	26047	44465	69461
Brevican core protein	BCAN	0.0670016	0.0415943	1.38288	0.723129	20.8757	21.3667	20.8171	20.8855	21.0098	21.3955	21.9935	20.5549	21.669	21.6803				+	NMG_SNsurr.			20	20	19	30.8	30.8	30.1	99.117	0	128.93	139590000	35	104	2354100	2711500	3935400	3625000	3988200	386670	207620	1255200	575240	146930	208550	131410	64856	144170	131530
Microtubule-associated protein 6	MAP6	0.0752767	0.0449278	1.28649	0.777311	22.1156	21.7973	21.5044	22.5176	21.9307	22.2729	22.0261	22.2097	22.5027	22.6714				+	NMG_SNsurr.			28	28	28	48.6	48.6	48.6	86.504	0	212.27	188850000	59	195	4183300	3693800	5041600	4520900	3200900	366540	165880	681550	462330	221980	140350	133010	143830	156640	159300
Cytosolic non-specific dipeptidase	CNDP2	0.00343187	0.00287179	1.48997	0.671155	22.3391	22.5093	22.6254	22.1322	22.1695	22.9588	23.1015	23.0684	23.0165	22.5066				+	NMG_SNsurr.	+	NMG_SNsurr.	21	21	21	69.3	69.3	69.3	52.878	0	180.12	237940000	26	162	5579000	5584100	8320600	8427300	9151700	877950	367790	2478200	1783300	363120	396970	446030	145190	254720	468730
Vacuolar protein sorting-associated protein 35	VPS35	0.0338542	0.0201475	0.65951	1.51628	21.6338	21.8745	21.4592	21.5608	21.3335	21.0479	20.5611	20.9511	21.17	21.1291				+	NMG_SNsurr.			21	21	21	34.3	34.3	34.3	91.706	0	151.62	101170000	42	126	2379500	2771000	1442100	1524100	2408700	371640	168120	437570	228840	216150	198090	177200	92908	119240	102010
Regulator of microtubule dynamics protein 3	RMDN3	0.0264517	0.0140713	1.25811	0.79484	19.468	19.4143	19.992	19.3276	19.7509	19.8586	19.8209	20.0266	19.9346	19.9685				+	NMG_SNsurr.			7	7	7	19.6	19.6	19.6	52.118	0	16.97	18966000	21	34	767080	807860	858680	1089800	903150	63698	37163	157770	249930	60173	46934	44051	9607.1	20413	42322
Sodium channel protein type 2 subunit alpha	SCN2A	0.0654242	0.040787	2.07133	0.482783	20.1502	18.8451	19.0051	18.633	19.145	20.5308	18.9995	19.6556	20.9251	20.9202				+	NMG_SNsurr.			9	9	9	5.8	5.8	5.8	227.97	0	39.531	22017000	63	32	429400	740880	832140	1211400	349480	18793	14896	71169	70208	32879	8206.3	12962	1282.8	12029	26372
Synaptic vesicle membrane protein VAT-1 homolog	VAT1	0.00981625	0.0059726	1.463	0.683529	22.2474	21.7372	22.1254	22.0539	21.8818	22.5291	22.2356	22.9305	22.898	22.1972				+	NMG_SNsurr.	+	NMG_SNsurr.	15	15	15	53.2	53.2	53.2	41.92	0	177.72	131690000	16	98	4761200	5259100	5970400	6045500	8230300	709380	459510	1916300	1551500	409540	309720	368710	222570	354460	442130
Protein S100-A13	S100A13	0.377297	0.284927	0.854224	1.17065	22.4621	23.5938	23.1917	22.3323	22.5703	22.4025	22.9858	22.5211	22.9153	22.1889								6	6	6	46.9	46.9	46.9	11.471	0	36.634	133200000	6	56	9902400	8991200	8272700	7096200	22200000	3494000	1702600	4469800	3222400	882240	1987800	1537300	569280	753850	714680
Tetratricopeptide repeat protein 1	TTC1	0.152828	0.0943077	0.800377	1.24941	20.7447	20.2158	20.6906	20.5004	21.2825	20.1952	19.8581	20.8998	20.4299	20.4447								8	8	8	42.8	42.8	42.8	33.526	0	27.663	24148000	15	28	1650500	1489400	1349400	981130	1609900	231330	86615	344490	186400	121960	71346	105900	48432	134500	57539
3-hydroxyacyl-CoA dehydrogenase type-2	HSD17B10	0.91395	0.921652	0.974802	1.02585	19.6765	19.8402	20.114	18.8495	19.1627	19.7398	18.8235	19.654	19.6229	19.6186								11	11	11	62.8	62.8	62.8	26.923	0	102.58	13190000	14	12	867890	734040	825830	0	942150	131970	45406	262720	84530	75652	59510	69973	6597.7	22294	53280
Nucleosome assembly protein 1-like 4	NAP1L4	0.821956	0.822689	1.03256	0.968471	21.6962	21.5115	21.648	20.7403	21.8449	21.5417	21.1464	21.735	21.4999	21.749								6	6	5	25.3	25.3	22.7	42.823	0	56.183	40370000	16	27	2909800	2029100	2384800	2475400	2523200	460210	106110	511160	353550	160460	115070	153900	28895	140330	105380
Gamma-soluble NSF attachment protein	NAPG	0.531412	0.459562	1.07814	0.927525	21.3569	21.0608	21.0217	20.9401	21.0053	21.0441	20.9272	21.0688	21.3947	21.4928								12	12	12	41.3	41.3	41.3	34.746	0	67.665	69133000	17	76	2025000	2277100	2342800	2035800	4066600	383300	233640	877540	623720	229070	263620	184740	124380	151960	247620
Aconitate hydratase, mitochondrial	ACO2	0.0129829	0.00696894	1.47808	0.676553	23.2676	23.5068	23.6031	23.2551	23.7732	24.3035	23.8101	23.9284	23.8087	24.3736				+	NMG_SNsurr.	+	NMG_SNsurr.	41	41	41	60.5	60.5	60.5	85.424	0	323.31	389100000	36	201	11554000	12607000	15283000	16854000	10808000	1156900	542440	2401200	1656800	470860	534630	523830	254450	607980	716400
T-complex protein 1 subunit eta	CCT7	2.06258e-05	0	0.645051	1.55026	22.4592	22.2114	22.5994	22.6026	22.0603	21.8781	21.6453	21.9674	21.8899	21.3898				+	NMG_SNsurr.	+	NMG_SNsurr.	20	20	20	46.2	46.2	46.2	59.366	0	100.22	110130000	31	82	4624600	5246500	4096000	3360200	3552400	524630	306500	582800	338830	288690	331870	284900	152170	167900	144100
Endophilin-A1	SH3GL2	0.00111341	0.00263248	1.21506	0.823004	22.2292	21.8477	22.2725	22.224	22.3622	22.567	22.0394	22.4837	22.5318	22.7188				+	NMG_SNsurr.	+	NMG_SNsurr.	11	11	7	34.4	34.4	27	39.962	0	89.777	153560000	15	90	4866900	5754500	4693700	4559200	10237000	1393900	777480	2170000	1303200	615490	342070	412320	355830	476300	645080
Dihydropyrimidinase-related protein 5	DPYSL5	0.0390271	0.0231019	1.30273	0.767617	23.4367	22.7154	22.8939	23.5197	23.0557	23.8699	22.625	23.4197	23.9086	23.7059				+	NMG_SNsurr.			24	24	24	62.4	62.4	62.4	61.421	0	323.31	324940000	28	137	8924300	9014400	14252000	13388000	11605000	983690	505380	3034400	2084000	737980	425460	432580	374710	494490	779610
Protein NipSNap homolog 1	NIPSNAP1	0.0181492	0.00967847	0.687571	1.45439	20.1017	20.5975	20.4161	18.973	20.5556	19.4481	19.6983	19.8086	18.9266	20.0603				+	NMG_SNsurr.			8	8	8	31	31	31	33.31	0	64.835	12242000	15	23	878460	1203200	837830	522450	816160	146170	76045	144150	65256	47317	71629	49256	16266	67225	21536
Actin-related protein 2/3 complex subunit 5-like protein	ARPC5L	0.437717	0.345844	0.897271	1.11449	20.6146	20.7489	20.7534	20.5682	21.0957	20.5858	20.1908	20.1655	20.9175	21.1393								3	3	3	41.2	41.2	41.2	16.941	0	71.708	25616000	9	37	1509600	1398300	1237100	1780700	2846300	259410	203050	566740	365800	219380	127820	198870	108280	154840	150260
SH3-containing GRB2-like protein 3-interacting protein 1	SGIP1	0.54285	0.471849	0.853499	1.17165	19.7096	19.3058	19.4755	20.7008	19.3144	19.7153	17.7399	19.5697	20.6227	19.716								4	4	4	8.2	8.2	8.2	89.108	0	9.4294	10694000	37	17	878150	855260	645280	679190	289040	41776	21080	47316	35879	19419	11839	13665	15178	13262	14620
Thioredoxin domain-containing protein 17	TXNDC17	0.0583404	0.0355056	1.90008	0.526293	19.3288	20.3932	19.9	19.2515	19.6483	20.8422	20.8204	19.9927	21.2278	20.269				+	NMG_SNsurr.			3	3	3	26.8	26.8	26.8	13.941	0	10.126	23925000	8	24	1159600	1026600	2185500	2255400	2990700	344540	114810	744820	692340	84522	160750	130180	26430	73752	148590
Redox-regulatory protein FAM213A	FAM213A	0.110805	0.0658199	1.2797	0.781432	21.7533	21.6817	22.0145	21.3206	20.7203	21.8118	21.9541	21.9462	22.1446	21.4127								6	6	6	27.5	27.5	27.5	25.764	0	23.155	49926000	13	41	3075100	3179000	3838900	3226800	3840400	517460	221400	827300	481850	240250	213840	250130	110000	114480	177100
Endoplasmic reticulum resident protein 44	ERP44	0.108446	0.065116	0.441703	2.26396	21.347	21.193	22.0052	21.4233	20.8082	20.6488	20.9777	20.5587	18.1353	20.562								8	8	8	23.2	23.2	23.2	46.971	0	18.193	33716000	18	33	3837800	2523400	0	1223900	1873100	352660	166880	0	150600	185530	191590	280590	125860	130910	80910
NADH dehydrogenase [ubiquinone] 1 alpha subcomplex assembly factor 3	NDUFAF3	0.0771863	0.0464342	0.562371	1.77818	19.5338	19.3374	20.0285	20.2111	19.6151	19.1757	18.962	18.8056	18.1813	19.4492				+	NMG_SNsurr.			4	4	4	29.9	29.9	29.9	20.35	0	7.8199	10079000	9	23	934180	1154000	653640	0	1119900	249760	173820	49809	31866	70044	136870	125520	80406	56946	37642
Tubulin polymerization-promoting protein family member 3	TPPP3	0.467149	0.383996	1.18113	0.846644	21.1774	21.0462	20.8857	22.5613	20.494	21.3547	21.561	21.9468	21.783	20.7198								9	9	9	44.3	44.3	44.3	18.985	0	36.363	58867000	11	50	2623700	1811200	3491700	2617500	5351500	675730	95443	1559100	892200	270450	250880	207560	295940	55381	234890
Acetyl-CoA acetyltransferase, cytosolic	ACAT2	0.00216998	0.00244848	1.65701	0.603496	19.7489	19.7446	19.9419	19.8241	19.4625	20.4945	20.188	21.0297	20.5262	20.1267				+	NMG_SNsurr.	+	NMG_SNsurr.	9	9	9	40.3	40.3	40.3	41.35	0	47.932	41935000	16	58	914870	944670	1318900	1370300	2621000	251430	84095	727270	567920	104530	116580	98904	44337	88322	139820
Histidine triad nucleotide-binding protein 2, mitochondrial	HINT2	0.156818	0.0961528	1.34845	0.741595	19.6738	20.4726	20.1215	20.2181	19.6047	20.4588	20.3187	20.3473	20.3095	20.8128								3	3	3	31.3	31.3	31.3	17.162	0	14.333	24553000	11	34	1100500	1319400	1412200	1419300	2232100	236590	132940	547910	395270	83045	136010	103470	53754	62408	107950
Bcl-2-like protein 13	BCL2L13	0.149778	0.0928448	1.33075	0.751453	20.4025	20.6438	21.6057	21.1744	21.1312	21.1716	20.7158	21.7187	21.136	22.2767								7	7	7	25.2	25.2	25.2	52.723	0	60.533	35946000	21	27	2014600	2386300	2159800	2447700	1711700	179200	90575	327340	256210	55724	91103	121990	71719	103340	84884
AP-1 complex subunit mu-1	AP1M1	0.0311715	0.0173304	0.385942	2.59106	20.1917	19.971	20.4297	21.2365	21.1132	19.5303	18.9039	19.8811	18.4044	19.3547				+	NMG_SNsurr.			11	11	11	31.9	31.9	31.9	48.586	0	25.795	26593000	25	28	1656300	1408300	785520	824920	1063700	204790	80795	90388	49080	148220	36182	103540	89939	165160	25106
Protein kinase C and casein kinase substrate in neurons protein 1	PACSIN1	0.0463357	0.0287316	1.36265	0.733864	21.3076	20.7174	21.0783	21.1479	20.87	21.8894	20.933	21.0783	21.6748	21.7778				+	NMG_SNsurr.			12	12	12	35.1	35.1	35.1	50.965	0	308.07	46331000	25	30	2117900	0	3003900	3082300	1853200	236260	27066	529820	274750	148330	45095	88469	22862	86988	113430
UBX domain-containing protein 6	UBXN6	0.818268	0.820043	1.05984	0.94354	19.622	19.3307	18.9281	19.1311	19.1683	19.6098	18.1455	19.6399	19.4251	19.7792								3	3	3	10.2	10.2	10.2	49.753	0	6.4866	7202800	18	10	519100	0	0	558400	400160	46081	14973	63643	64513	32204	22016	11119	13287	26957	26123
Tripartite motif-containing protein 2	TRIM2	0.77646	0.769228	1.02267	0.977828	21.6443	20.8992	21.1438	21.5034	21.6334	21.3972	21.1894	21.4149	21.4552	21.529								21	21	20	41.1	41.1	39.8	81.529	0	197.16	120340000	34	144	2682400	3315400	2494500	3717700	3539300	375810	197480	801360	624960	298360	143490	149420	84713	178850	174730
PITH domain-containing protein 1	PITHD1	0.106071	0.0635079	0.717926	1.3929	22.0699	21.7213	21.9755	21.2399	22.162	21.2768	21.7099	21.6313	21.2026	20.9574								11	11	11	67.3	67.3	67.3	24.178	0	29.734	71585000	16	73	3674700	4705500	2284500	3091700	4474000	697880	401060	771230	457660	377780	129180	282990	163940	349020	155050
NIF3-like protein 1	NIF3L1	0.548135	0.479644	1.12084	0.892185	18.575	19.1384	19.4469	19.0209	19.1106	19.5676	18.6096	19.3494	19.1512	19.437								5	5	5	20.2	20.2	20.2	41.968	0	11.155	12932000	19	23	491200	570180	409540	513490	680620	50327	27977	95788	142760	29518	49953	63561	22939	31478	51387
Beta-soluble NSF attachment protein	NAPB	0.963642	0.969013	0.988051	1.01209	21.8025	21.0949	21.4001	21.6163	21.2515	21.6805	22.3215	21.2956	20.6049	21.1762								19	19	16	70.5	70.5	59.1	33.557	0	323.31	66917000	19	60	3236700	1802300	3729900	3186900	3522000	374850	126440	946270	548270	220190	168000	143050	84495	178400	140620
Thioredoxin-related transmembrane protein 4	TMX4	0.00267339	0.00278857	0.460123	2.17333	21.2328	20.9558	20.8155	19.0051	21.5291	20.0521	19.9111	19.7678	18.3669	19.841				+	NMG_SNsurr.	+	NMG_SNsurr.	3	3	3	10.3	10.3	10.3	38.952	0	6.4651	12783000	14	13	2142800	2265900	666630	0	913090	187100	85377	104230	11450	111580	91351	60521	49421	92944	31737
Vacuolar protein sorting-associated protein 16 homolog	VPS16	0.0425508	0.0262869	0.753917	1.32641	19.9343	19.1232	19.2325	19.5004	19.2419	19.0302	18.9899	19.0745	19.0997	18.8004				+	NMG_SNsurr.			4	4	4	5.8	5.8	5.8	94.693	0	7.6583	8919100	39	7	446360	569580	0	545470	228690	33671	19607	4230.2	30972	26005	14578	22133	16430	17356	11143
Solute carrier family 12 member 5	SLC12A5	0.91763	0.923261	0.989601	1.01051	19.7793	20.1562	19.955	20.073	20.3279	19.8433	20.1993	19.6159	19.8027	20.755								7	7	7	8.5	8.5	8.5	126.18	0	25.469	19434000	46	40	854310	1053000	0	1042900	422480	43582	32034	35704	82204	18024	36798	33241	11655	38830	16816
DnaJ homolog subfamily C member 5	DNAJC5	0.0281509	0.0149647	1.65358	0.604748	20.8777	20.7823	21.3955	21.1118	21.3894	21.8563	20.7838	21.9028	22.3493	22.2925				+	NMG_SNsurr.			6	6	6	54.5	54.5	54.5	22.149	0	61.415	73625000	7	61	1763000	1633500	3585700	2398000	10518000	500300	289480	3393500	1624500	408640	380120	382430	234700	504420	691660
Golgi-associated plant pathogenesis-related protein 1	GLIPR2	0.00177898	0.00264052	3.53648	0.282767	20.0915	19.4561	19.4584	18.4087	19.8748	21.2862	22.0844	21.3741	20.3439	21.3125				+	NMG_SNsurr.	+	NMG_SNsurr.	5	5	5	47.4	47.4	47.4	17.218	0	59.112	35363000	8	34	901430	0	3635700	3352400	4420400	208450	49818	1654400	1015600	162470	61384	62889	22749	85933	242590
Vesicular inhibitory amino acid transporter	SLC32A1	0.127591	0.0773814	1.78956	0.558797	21.7984	21.1996	20.858	21.3391	20.6079	22.3777	20.6152	21.6221	22.7557	22.6303								8	8	8	21.7	21.7	21.7	57.415	0	96.044	70814000	19	51	2523700	2197700	4312700	4361000	3727000	368100	100170	1241500	482410	257660	163300	49443	67257	93910	243190
Prostaglandin E synthase 2;Prostaglandin E synthase 2 truncated form	PTGES2	0.168563	0.103715	0.830076	1.20471	19.4988	19.7862	19.8566	19.6774	19.9521	19.4948	19.5036	19.0588	19.2992	20.0712								6	6	6	23.6	23.6	23.6	41.943	0	48.735	20835000	24	31	867890	874310	720450	475680	868120	129880	68555	158690	92767	54773	38600	66118	31400	53139	42451
Acyl-CoA dehydrogenase family member 9, mitochondrial	ACAD9	2.09336e-05	0	0.329307	3.03668	20.0111	20.213	19.8033	20.3594	19.883	18.3947	18.5223	18.4546	18.6015	18.2843				+	NMG_SNsurr.	+	NMG_SNsurr.	8	8	8	15.8	15.8	15.8	68.76	0	15.669	15051000	35	34	1296900	1260100	311490	0	430040	81216	53728	23339	6997.3	38097	37590	52063	38116	44595	12597
Golgi reassembly-stacking protein 2	GORASP2	0.00148936	0.00213889	0.317404	3.15056	20.171	20.0266	20.0785	20.8024	20.2636	18.7821	18.0429	19.0073	18.5287	18.703				+	NMG_SNsurr.	+	NMG_SNsurr.	5	5	5	18.8	18.8	18.8	47.145	0	17.97	13240000	13	29	1168600	1472700	0	0	1018500	219850	107370	50582	0	168730	86143	88875	83951	100580	26792
Mitochondrial glutamate carrier 1	SLC25A22	0.154547	0.0949674	0.521499	1.91755	21.7629	22.0865	21.8194	21.6192	22.3091	21.5931	21.0194	18.8921	21.7253	21.6709								10	10	10	35.3	35.3	35.3	34.47	0	133.12	65660000	15	34	4508900	4241000	2982500	2763600	4377300	858040	275580	915380	533900	363800	418430	139430	141000	315880	89429
Sideroflexin-1	SFXN1	0.0356292	0.0209237	0.740233	1.35093	23.1798	23.0071	22.6703	23.4554	23.0641	22.5607	22.4891	22.3542	22.6965	23.1064				+	NMG_SNsurr.			11	11	10	45.3	45.3	39.4	35.619	0	62.643	130050000	16	47	9106400	9120300	8601000	7634100	8127900	1276600	474240	1540200	1202200	594200	547960	469760	189070	449250	295060
Sialate O-acetylesterase	SIAE	2.92535e-06	0	0.0194502	51.4132	24.1789	24.6579	24.1077	24.9713	25.1253	18.3541	18.9936	18.946	19.2847	19.0423				+	NMG_SNsurr.	+	NMG_SNsurr.	14	14	14	35.2	35.2	35.2	58.314	0	230.53	191860000	26	90	26944000	29990000	0	162380	7379400	2214700	1088500	10734	12756	828290	1003100	650740	544250	965200	8510.2
Calcyclin-binding protein	CACYBP	0.2603	0.177673	0.846586	1.18121	20.7747	21.0443	21.7883	20.5503	21.0487	20.7334	20.4537	21.4554	20.9178	20.4447								7	7	7	40.4	40.4	40.4	26.21	0	38.17	35282000	11	54	1847200	2539100	1467300	1773400	3207500	291130	248950	575060	587090	128940	321890	377950	54219	118820	92818
Ras-related GTP-binding protein C;Ras-related GTP-binding protein D	RRAGC;RRAGD	0.0199782	0.0103517	0.414964	2.40985	20.7451	20.7095	20.3659	20.8513	20.3277	19.5933	19.8963	19.6058	18.2582	19.3012				+	NMG_SNsurr.			6	6	6	24.6	24.6	24.6	44.223	0	14.349	18170000	19	26	1757400	2436300	654530	0	956320	227010	102360	52839	22020	153880	119760	67433	82088	69335	11281
Methylcrotonoyl-CoA carboxylase beta chain, mitochondrial	MCCC2	0.915272	0.922296	1.02454	0.976048	19.1435	18.3992	18.9964	18.8279	19.2087	19.5101	19.416	18.8354	18.0124	18.9767								4	4	4	9.8	9.8	9.8	61.332	0	10.817	7496500	29	16	708580	0	617850	0	258500	33218	12413	40220	36858	13715	8707.1	19449	8854.6	17253	21396
Copine-5	CPNE5	0.0651869	0.0410091	2.01047	0.497396	19.6193	18.9776	19.1181	18.5936	19.0617	20.7502	18.7103	19.6498	20.413	20.8846				+	NMG_SNsurr.			9	8	6	21.2	19.7	15.7	65.733	0	25.003	17236000	30	24	562740	626220	667860	1104300	574540	46476	28288	89683	123560	42467	20723	22662	0	16994	61888
Synaptic vesicle membrane protein VAT-1 homolog-like	VAT1L	0.313189	0.224522	1.28167	0.780234	22.0111	21.7487	22.6118	21.0344	21.7634	22.7388	21.9099	21.9664	22.256	22.0884								16	16	16	54.4	54.4	54.4	45.899	0	210.27	109690000	21	59	4693600	4702900	5247600	5678500	5223400	645050	280640	1355300	1026700	185300	172880	291930	81032	189020	270020
Adipocyte plasma membrane-associated protein	APMAP	0.00090584	0.00293333	0.433721	2.30563	21.0685	20.9861	21.1196	20.8746	21.5221	19.9934	19.733	19.9176	20.0447	19.8564				+	NMG_SNsurr.	+	NMG_SNsurr.	14	14	14	39.4	39.4	39.4	46.48	0	47.695	39693000	21	30	2232800	2163000	1370900	921100	1890100	454920	126900	301140	128810	182130	144830	136740	38260	171660	38157
Ras-related protein Rab-18	RAB18	0.0127995	0.0070125	0.713987	1.40059	20.9473	20.7372	20.8918	20.7073	20.6808	20.3301	20.0284	20.4997	20.0793	20.5967				+	NMG_SNsurr.	+	NMG_SNsurr.	8	8	8	45.1	45.1	45.1	22.977	0	48.085	30784000	13	51	1371200	1695300	1031000	1110300	2368000	273290	209830	333910	221300	205580	145830	252960	95420	141130	143870
1-phosphatidylinositol 4,5-bisphosphate phosphodiesterase beta-1;Phosphoinositide phospholipase C	PLCB1	0.321276	0.232121	0.82697	1.20923	20.4727	20.6889	20.6511	20.9881	20.7459	20.6114	19.7712	19.8551	20.9595	20.9791								18	18	18	19.7	19.7	19.7	138.57	0	47.579	52524000	57	96	1253000	1343800	1227600	1533500	921470	99327	45377	122100	171320	34942	72126	60252	41454	63187	61656
Reticulon-4	RTN4	0.717481	0.694972	0.962911	1.03852	22.4746	22.0957	22.3754	22.4024	21.9175	22.1178	21.8772	22.3081	22.3038	22.3861								35	35	35	53.2	53.2	53.2	129.93	0	323.31	187590000	43	171	5384900	4295000	4877300	4840400	4362700	498300	185190	1103800	553840	249770	231480	300160	142870	177100	164990
Actin-binding protein anillin	ANLN	0.00130351	0.00235115	3.99069	0.250583	19.4761	18.8638	18.5082	18.9665	18.7506	21.0194	21.3763	21.1002	20.945	20.1075				+	NMG_SNsurr.	+	NMG_SNsurr.	12	12	12	13.3	13.3	13.3	124.2	0	35.311	51838000	61	41	715120	645520	1964100	2762400	849800	31900	21740	294940	212590	25497	16342	10352	1851.3	9294.5	54013
Sialic acid synthase	NANS	0.560874	0.4939	1.16089	0.861411	18.6886	20.7223	21.1742	19.8178	20.4063	19.91	20.4901	20.4641	20.5107	20.5106								3	3	3	11.7	11.7	11.7	40.307	0	17.699	15607000	15	24	0	1716900	1153300	0	1040500	87199	95311	212290	84073	44252	85203	112430	30507	57774	37859
Epimerase family protein SDR39U1	SDR39U1	0.244147	0.163747	0.770395	1.29804	20.7296	20.7354	20.175	18.8234	20.8365	19.4201	20.459	19.5779	19.1092	20.8519								4	4	4	15.4	15.4	15.4	31.076	0	15.017	14552000	11	24	1714400	1492300	1226000	867140	1322900	319860	80883	117140	162770	131270	109070	63847	29097	103740	42218
LanC-like protein 2	LANCL2	0.00751542	0.00573978	1.21635	0.822134	20.5011	19.9913	20.1839	20.5425	19.9886	20.5605	20.3619	20.5273	20.862	20.3084				+	NMG_SNsurr.	+	NMG_SNsurr.	6	6	6	20.4	20.4	20.4	50.854	0	35.691	21829000	21	13	0	1457500	1765400	1515100	1039500	33851	88637	214570	229330	71155	45302	43936	37086	36933	52498
Phenylalanine--tRNA ligase beta subunit	FARSB	6.32747e-06	0	0.0589632	16.9597	23.5799	23.3287	23.7993	23.8517	23.8886	19.7877	19.4601	19.7965	19.3462	19.6374				+	NMG_SNsurr.	+	NMG_SNsurr.	25	25	25	42.3	42.3	42.3	66.115	0	315.28	113270000	32	42	11715000	11118000	0	0	3539700	968730	467220	36052	0	468480	300620	437490	333130	402400	43852
Isoleucine--tRNA ligase, mitochondrial	IARS2	0.0203576	0.0104393	0.828618	1.20683	20.6157	20.4031	20.8287	20.4694	20.3094	20.183	19.9675	20.5631	20.3305	20.2261				+	NMG_SNsurr.			13	13	13	14.2	14.2	14.2	113.79	0	33.716	46907000	44	80	1561100	1443300	1082300	927760	1066100	200840	87005	120400	63713	81067	90185	112380	40288	53063	64576
Mycophenolic acid acyl-glucuronide esterase, mitochondrial	ABHD10	0.405112	0.315631	1.08341	0.923016	20.5746	20.5755	20.8715	20.6259	20.3951	20.8283	20.5228	20.5822	20.9984	20.6887								9	9	9	32.7	32.7	32.7	33.932	0	49.638	52243000	16	85	1439200	1916800	1566400	1911600	3265200	350540	250910	722440	373880	198070	205850	223680	72359	156200	177290
Protein lin-7 homolog C	LIN7C	0.425973	0.334759	1.09452	0.913646	20.9006	20.7293	20.584	20.7443	20.4844	20.694	20.6846	20.5231	21.2776	20.9148								5	5	2	27.9	27.9	11.2	21.834	0	10.904	34390000	11	20	2645100	2028500	3209900	1250800	3126400	492680	117140	1012900	250440	193590	156900	134960	131720	69728	127080
Protein FAM49B	FAM49B	0.0195082	0.0104339	2.22484	0.44947	19.6401	20.5909	19.9469	20.1286	19.5175	21.3179	20.9929	20.6823	21.0378	21.5616				+	NMG_SNsurr.			12	12	10	46.3	46.3	39.5	36.748	0	100.21	45102000	19	53	870470	904810	1461900	2251100	2373800	218890	65380	621400	512380	54267	164350	78870	39082	50047	120820
Cell cycle control protein 50A	TMEM30A	0.871929	0.877797	1.03069	0.970226	22.075	21.1295	21.1911	21.4409	21.7854	22.1898	20.2533	21.192	22.0682	22.1366								6	6	6	19.1	19.1	19.1	40.683	0	53.049	51529000	15	46	2935100	2291000	3227000	2157200	3435300	533050	167590	799690	148000	214540	191280	186730	117280	249820	282060
UDP-glucose:glycoprotein glucosyltransferase 1	UGGT1	0.00633958	0.00506349	0.508671	1.96591	19.559	19.8744	20.4731	19.7485	19.9912	19.0342	19.1535	18.8756	18.8633	18.8436				+	NMG_SNsurr.	+	NMG_SNsurr.	10	10	10	8.3	8.3	8.3	177.19	0	20.359	17533000	71	28	832600	896660	488190	0	246940	64442	32240	17756	4644.4	19833	22448	31649	10488	24201	1453
Actin-related protein 10	ACTR10	0.42795	0.33659	1.10486	0.905089	18.8182	18.6608	19.0517	19.3657	19.1919	19.3082	19.1297	19.2213	18.9821	19.1662								4	4	4	13.4	13.4	13.4	46.306	0	20.21	10089000	22	20	565280	468160	510080	422170	458610	70562	22347	102320	76302	21344	23275	33952	3426.1	20851	24670
Mitochondrial carrier homolog 1	MTCH1	0.12856	0.0783558	0.771133	1.29679	20.5363	20.1936	20.2341	21.1648	20.8864	19.9428	19.988	20.4051	20.1728	20.6318								6	6	6	13.4	13.4	13.4	41.544	0	15.747	19811000	18	11	1265700	1400400	1025400	1061900	1100600	161720	53786	183750	145710	88495	89176	59823	54231	70896	42231
EH domain-containing protein 3	EHD3	0.00613206	0.0051245	1.76054	0.568008	20.2219	19.8945	19.8937	20.0442	19.9268	21.152	21.0435	20.638	21.0445	20.1833				+	NMG_SNsurr.	+	NMG_SNsurr.	12	12	5	22.6	22.6	10.3	60.886	0	36.178	39807000	28	31	987210	903330	1551700	1820900	1421700	99819	47330	489950	235120	50730	52548	52958	16360	12593	83221
Charged multivesicular body protein 5	CHMP5	0.63787	0.585486	1.09573	0.912634	19.7496	19.7818	18.7699	19.9295	20.0325	20.0641	19.6434	19.8367	19.5816	19.7971								2	2	2	11.4	11.4	11.4	24.57	0	4.8922	9155500	6	16	0	866470	834140	0	1525900	191320	95563	360280	93483	106830	110450	45717	68875	97777	104160
Very-long-chain (3R)-3-hydroxyacyl-CoA dehydratase 3	HACD3	0.0133342	0.00690462	0.597522	1.67358	21.2744	21.2475	21.1052	21.4445	20.9579	20.4105	20.1453	20.8704	20.3608	20.5278				+	NMG_SNsurr.	+	NMG_SNsurr.	9	9	9	27.9	27.9	27.9	43.159	0	63.498	30282000	15	36	2355100	2156900	1338100	878350	2018800	416320	174820	212570	99997	216580	193580	163630	135170	150340	54043
NADH dehydrogenase [ubiquinone] 1 alpha subcomplex subunit 13	NDUFA13	0.439798	0.347766	0.903386	1.10695	21.5062	21.2576	21.2149	21.7027	20.903	21.1565	20.9375	20.9599	21.3601	21.4374								5	5	5	30.6	30.6	30.6	16.698	0	18.128	22290000	8	25	2021800	3368000	1663500	2735600	2786200	374560	218950	328030	384720	207150	227260	197570	189880	91293	103880
Neurotrimin	NTM	0.0160406	0.00862248	1.49076	0.6708	20.5275	20.3183	20.5733	20.282	20.2255	20.9263	20.8173	20.9385	20.7563	21.3684				+	NMG_SNsurr.			6	6	5	23.3	23.3	20.3	37.971	0	52.758	30811000	17	21	0	1476900	2721800	2815300	1812400	19460	36999	571370	459470	49521	40802	93966	38476	48944	116430
Ataxin-10	ATXN10	3.11093e-05	0	0.740502	1.35044	19.6223	20.1587	20.0996	19.6309	19.4894	19.1713	19.7925	19.676	19.1368	19.0571				+	NMG_SNsurr.	+	NMG_SNsurr.	6	6	6	16.8	16.8	16.8	53.488	0	19.206	14267000	27	30	662120	689110	433920	0	528400	79768	39805	102710	21478	37469	50839	61817	13513	26763	13627
Neurochondrin	NCDN	0.120474	0.0727939	1.34423	0.743921	21.6796	21.5095	21.6592	21.1916	21.3388	22.3294	21.1796	21.8936	21.8871	22.223								23	23	23	39.1	39.1	39.1	78.863	0	170.1	139950000	32	134	2749000	3022700	3415100	3208900	4373300	399730	169140	1044900	738160	212150	202530	158250	76198	184830	300540
Glyoxylate reductase/hydroxypyruvate reductase	GRHPR	0.0307043	0.0172731	1.44898	0.690142	21.1525	21.3572	21.2286	20.9572	21.0203	21.9131	21.803	21.5828	21.9846	21.1076				+	NMG_SNsurr.			10	10	10	40.2	40.2	40.2	35.668	0	155.34	47479000	15	32	2802600	1839300	4344900	3137500	3165300	363490	97177	843030	507310	147900	174050	113340	64532	120230	203430
COP9 signalosome complex subunit 7a	COPS7A	0.334244	0.244216	0.891422	1.1218	19.8865	19.8492	20.0604	19.7751	20.1934	20.0114	19.5335	19.89	19.9539	19.5467								5	5	5	24	24	24	30.276	0	32.022	17700000	15	38	0	1051200	753810	945080	1180000	35324	100750	183280	228420	108110	85944	87780	38059	71947	50481
Protein phosphatase 1 regulatory subunit 1B	PPP1R1B	0.786013	0.780652	0.914385	1.09363	23.4399	23.47	23.6922	24.036	23.4763	24.0407	22.4791	22.4553	23.9409	24.5527								10	10	10	77.5	77.5	77.5	22.963	0	323.31	189100000	9	83	11375000	9332600	12939000	10703000	21011000	2975900	897730	4111400	2836000	1457700	1163700	749210	946570	884650	1636000
DnaJ homolog subfamily B member 4	DNAJB4	0.965946	0.968962	0.991011	1.00907	20.5868	19.9224	20.063	20.5224	19.7997	20.5327	19.1401	19.9274	20.4276	20.8014								7	7	6	26.1	26.1	22.6	37.806	0	17.436	21598000	18	33	863620	926560	772080	740570	1199900	105640	37325	158190	122590	152580	60856	91361	37709	83274	89959
Gamma-adducin	ADD3	0.00165519	0.00206711	1.61516	0.619135	20.7537	21.2056	21.1139	20.4778	20.6042	21.6113	22.0193	21.5044	21.044	21.4347				+	NMG_SNsurr.	+	NMG_SNsurr.	17	17	17	31.3	31.3	31.3	79.154	0	113.36	82471000	27	68	2008000	2045100	3027600	2766800	3054500	240700	159220	844630	628950	138230	142410	109830	45003	95325	128230
Protein NipSNap homolog 3A	NIPSNAP3A	0.0680032	0.0419505	0.810658	1.23357	20.9842	21.4552	21.4458	21.3778	21.7343	20.9155	21.093	21.0253	21.3808	21.0685				+	NMG_SNsurr.			8	8	7	43.3	43.3	38.1	28.466	0	26.42	52011000	14	53	2462800	2739300	2112800	2908200	3715100	541330	211350	829780	695740	98778	307930	223020	59631	236390	113490
Septin-9	SEPTIN9	0.00251176	0.0028538	1.49019	0.671055	20.5304	20.8375	20.3976	20.1193	20.0982	20.9518	21.3471	21.1965	20.8767	20.4884				+	NMG_SNsurr.	+	NMG_SNsurr.	11	11	11	23	23	23	65.401	0	41.527	56413000	38	43	1541900	1596800	1763800	2117000	1484600	135050	61515	440670	277570	60491	68123	62728	19591	39238	78759
Ubiquilin-2	UBQLN2	0.0654411	0.0407135	0.692097	1.44488	21.2078	20.0047	20.2374	20.8261	20.3465	19.933	19.8958	20.0174	20.1267	19.9948				+	NMG_SNsurr.			5	5	3	13.8	13.8	7.9	65.695	0	30.386	17957000	14	33	1035000	1052300	654440	772460	1282600	112160	61338	134950	112540	213090	83002	100480	58487	104570	63553
Prenylcysteine oxidase 1	PCYOX1	0.000126593	0	0.457966	2.18357	21.7925	21.7048	21.7675	21.7091	21.5515	20.5326	20.6472	20.9083	20.5236	20.2801				+	NMG_SNsurr.	+	NMG_SNsurr.	11	11	11	29.7	29.7	29.7	56.639	0	43.196	67773000	23	61	3261000	3285900	1251600	1124700	2946600	546520	229560	399360	254600	298660	256680	263970	138780	200280	91056
Dipeptidyl peptidase 2	DPP7	1.23689e-05	0	0.0714159	14.0025	23.0769	23.3653	22.7775	22.4732	23.6339	19.7327	19.2406	19.0825	18.7047	19.5283				+	NMG_SNsurr.	+	NMG_SNsurr.	12	12	12	32.9	32.9	32.9	54.341	0	41.852	94798000	23	48	8273700	5444000	1037700	0	4121700	1098200	343590	178370	3746.3	569310	591730	451280	179220	598330	43574
NADH-cytochrome b5 reductase 1	CYB5R1	0.950504	0.954657	0.985247	1.01497	19.8657	19.2322	19.7044	20.9201	19.8077	19.8068	20.1472	19.8863	19.8088	19.7739								10	10	10	42.6	42.6	42.6	34.094	0	86.801	15489000	14	14	1084100	864070	585850	566550	1106300	99945	68997	295270	126770	58655	51071	75516	79759	72518	53754
Enolase-phosphatase E1	ENOPH1	0.00127113	0.0023876	1.70769	0.585586	19.7869	19.8448	19.8882	19.8957	19.2186	20.3192	20.6649	20.5451	20.6449	20.3204				+	NMG_SNsurr.	+	NMG_SNsurr.	9	9	9	49.8	49.8	49.8	28.932	0	54.422	26686000	12	38	849020	898840	1020200	1472400	2223900	133030	124490	515150	480030	84593	96945	104980	36433	48312	111060
V-type proton ATPase subunit H	ATP6V1H	0.0654942	0.0406403	1.39559	0.716543	20.3954	20.3093	20.8948	19.8703	20.7081	20.736	20.5755	21.4731	21.0372	20.7605				+	NMG_SNsurr.			12	12	12	30	30	30	55.882	0	207.9	36429000	25	33	1234500	1758800	1295000	2399600	1457100	128870	76508	304500	295780	76476	58393	87193	18755	69261	69487
Transgelin-3	TAGLN3	0.0729169	0.0435571	1.5671	0.638122	20.3718	20.9278	20.8684	21.3587	20.8176	21.3271	22.4668	21.2637	21.3961	21.1311				+	NMG_SNsurr.			7	7	7	33.7	33.7	33.7	22.472	0	55.37	41814000	14	38	2280700	1057200	3260100	2476600	2986700	292400	82790	868880	596750	95931	135140	125310	57377	104500	119050
GTP:AMP phosphotransferase AK3, mitochondrial	AK3	0.601921	0.544485	1.06181	0.941789	21.0708	21.2699	21.3989	21.0186	21.4494	21.4529	20.9987	21.1189	21.4349	21.6349								8	8	8	38.3	38.3	38.3	25.565	0	41.367	55165000	17	61	2084500	2389600	2809700	2292600	3245000	431040	203210	746880	364560	189780	237170	145870	76676	241180	153040
Lysosome-associated membrane glycoprotein 5	LAMP5	0.00727789	0.00545455	1.79994	0.555575	21.034	19.9075	20.2209	20.6595	20.462	21.6475	20.8071	20.6607	21.5139	21.8945				+	NMG_SNsurr.	+	NMG_SNsurr.	4	4	4	20	20	20	31.472	0	55.419	32445000	13	37	1457100	1194600	2702500	1742500	2495800	265410	79365	661620	320800	199200	115020	76163	46334	108730	201960
Calcium-binding mitochondrial carrier protein Aralar2	SLC25A13	0.0683103	0.0418765	0.73881	1.35353	21.3033	21.2518	21.3433	22.051	21.5339	20.9118	21.1737	21.1275	20.9511	21.1355				+	NMG_SNsurr.			18	12	12	34.7	26.8	26.8	74.175	0	35.715	55944000	30	75	2668200	2690400	1191500	1628600	1864800	386230	129760	173150	194510	135190	152980	117400	114050	162830	47900
Dynactin subunit 4	DCTN4	0.690488	0.658377	1.05218	0.950408	20.1592	19.898	20.2533	20.8077	20.3632	20.4083	19.8876	20.3651	20.2967	20.8907								6	6	6	25.9	25.9	25.9	52.337	0	27.016	23950000	19	57	1000400	1150600	1101100	1083400	1260500	129170	89394	228550	184340	92651	48270	79042	49767	76422	64506
Stomatin-like protein 2, mitochondrial	STOML2	0.281607	0.19723	0.932231	1.0727	18.9857	18.8595	19.2292	19.4968	19.4844	18.7415	18.8414	19.3357	19.4815	19.1493								5	5	5	18.8	18.8	18.8	38.534	0	19.564	8171600	18	25	503240	767380	559960	316770	453980	62478	29522	72962	17707	45079	38047	36864	20323	38856	19698
Ras-related protein Rab-21	RAB21	0.290814	0.205045	1.33066	0.751508	20.7083	20.5142	20.7132	18.6806	20.448	20.6996	20.5442	20.9473	20.438	20.4959								6	6	6	34.7	34.7	34.7	24.347	0	18.119	23766000	13	21	1397800	1592200	1401400	2192300	1828200	169360	102210	144000	536160	120420	104790	137060	19929	59945	90318
2-oxoglutarate dehydrogenase-like, mitochondrial	OGDHL	0.101308	0.061172	0.67834	1.47419	21.2089	21.3855	21.2378	22.0501	21.3053	20.8691	20.6758	20.7126	20.6261	21.5043								16	10	10	19.9	14.2	14.2	114.48	0	45.542	57185000	49	65	2930300	2660100	1917500	1244100	1167000	192920	98586	97424	182600	90532	93649	59749	56263	103250	44626
Protein NDRG4	NDRG4	0.0160912	0.0088046	1.53859	0.649945	22.2846	22.0515	21.7942	21.8033	20.9877	22.4098	22.6463	22.2884	22.8101	21.8747				+	NMG_SNsurr.			4	4	4	15.9	15.9	15.9	38.458	0	37.067	90548000	13	40	3266800	3344700	6288800	5796500	6965200	613950	266300	1966400	1412500	362560	272650	267370	126640	168500	417680
Calcium-dependent secretion activator 1	CADPS	0.00263281	0.0028046	0.595689	1.67873	21.5958	21.6926	21.7762	21.7559	21.8193	21.1369	20.6511	21.0861	20.7864	21.2425				+	NMG_SNsurr.	+	NMG_SNsurr.	26	26	16	27.7	27.7	19.3	152.78	0	152.85	145440000	64	153	2974400	3547000	1574600	2006500	2272500	383190	191140	292380	262100	203280	164640	185290	89466	169050	72868
Ubiquilin-1;Ubiquilin-4	UBQLN1;UBQLN4	0.316276	0.228463	1.1842	0.844453	19.6475	19.2948	19.4544	18.9077	19.9601	19.3666	19.74	19.8335	19.7733	19.7706								4	2	2	11.2	4.9	4.9	62.518	0	29.102	9077900	13	20	673490	885310	621460	673200	698300	87902	51036	125280	100030	54027	32779	35756	14857	45260	29987
26S proteasome non-ATPase regulatory subunit 13	PSMD13	0.049564	0.0319057	0.443444	2.25507	20.9385	20.6949	20.7985	20.3979	21.2478	19.9637	19.6777	20.4334	17.6051	20.5319				+	NMG_SNsurr.			6	6	6	15.2	15.2	15.2	42.945	0	10.321	22905000	26	21	1911700	1551500	0	1567400	880970	182970	81033	8022.4	126070	96574	75510	87701	33197	92668	22712
NSFL1 cofactor p47	NSFL1C	0.00695672	0.00516475	1.37183	0.728951	19.4555	19.3342	19.6166	19.6065	19.0918	19.9031	19.7214	19.9026	19.9682	19.8899				+	NMG_SNsurr.	+	NMG_SNsurr.	6	6	6	24.1	24.1	24.1	40.572	0	27.166	24776000	21	50	625650	928100	654120	1014300	1179800	101280	53647	275860	174620	63512	67535	72244	15407	41668	86218
Protein KIAA1045	KIAA1045	0.0087172	0.00586477	1.6948	0.59004	19.7753	19.3065	18.939	19.2709	19.1657	20.272	19.5937	19.8912	20.1954	20.3107				+	NMG_SNsurr.	+	NMG_SNsurr.	6	6	6	19	19	19	45.191	0	12.941	21130000	19	25	1112300	811790	944440	1056500	1112100	209000	53818	236710	126860	81837	41393	18523	22703	34080	63951
Microtubule-associated protein RP/EB family member 3	MAPRE3	0.517153	0.443573	1.07118	0.933553	22.202	21.6411	21.7738	22.6626	22.467	22.2513	21.972	22.258	22.3647	22.3966								13	13	11	43.1	43.1	39.5	31.982	0	92.317	173690000	15	103	5430100	4267200	6088900	4885500	11579000	1698800	616890	3191200	1853800	592480	399330	390030	410460	527670	406310
Coronin-2B	CORO2B	0.000503582	0.00109524	0.158326	6.31609	21.5898	22.8013	22.3192	24.2995	22.6426	19.4019	19.9631	20.0394	20.7078	20.245				+	NMG_SNsurr.	+	NMG_SNsurr.	18	18	18	42.5	42.5	42.5	54.953	0	64.551	109920000	24	78	6177100	6206700	1784500	1051900	4579900	1002600	431250	362820	185360	194120	490830	292210	976210	393620	29014
Dynamin-3	DNM3	0.805435	0.804023	1.01328	0.986889	21.3528	20.9596	21.153	21.2169	21.0356	21.1205	21.0507	21.1237	21.2857	21.2322								25	18	2	34.1	25.5	4.9	97.745	0	108.1	91571000	48	108	2421100	2376300	2081400	2805900	1907700	221230	117330	371480	392150	79739	87912	105400	62102	74337	74105
Proliferation-associated protein 2G4	PA2G4	0.00111253	0.00265517	0.292986	3.41313	21.9288	21.2668	21.3779	21.6795	21.581	19.6661	19.9151	20.0774	20.0061	19.3137				+	NMG_SNsurr.	+	NMG_SNsurr.	12	12	12	40.4	40.4	40.4	43.786	0	68.864	70684000	22	71	2995600	2863100	1087600	633120	3212900	733080	359280	242070	97805	481850	259350	269660	214960	310050	46930
UPF0568 protein C14orf166	C14orf166	0.039573	0.0235436	0.405957	2.46332	21.2538	20.1639	20.62	21.2354	20.6826	19.4858	20.0744	20.0395	18.7233	19.1296				+	NMG_SNsurr.			7	7	7	38.1	38.1	38.1	28.068	0	20.632	19256000	16	26	1704000	1992100	560110	860000	1203500	177630	99946	128490	137750	128580	65152	99548	109160	93709	28230
RuvB-like 1	RUVBL1	0.540661	0.47112	1.0514	0.951115	20.351	19.6868	20.2675	20.0993	20.1941	20.2612	20.1103	20.2096	20.3239	20.0554								9	9	9	28.7	28.7	28.7	50.227	0	19.716	26092000	20	40	979490	1188900	713840	906210	1304600	141910	92909	190940	150260	111040	48995	92370	42579	80235	101830
Nuclear migration protein nudC	NUDC	0.920168	0.925523	0.989829	1.01028	19.5831	19.3945	19.7816	18.893	19.3436	19.1687	19.3386	19.7735	19.3468	19.2946								6	6	6	25.7	25.7	25.7	38.242	0	16.09	12225000	21	15	806920	646980	753270	859940	582140	77722	58755	93515	94182	39516	30614	52019	18463	23716	21596
Voltage-dependent anion-selective channel protein 3	VDAC3	0.342359	0.250529	0.660294	1.51448	21.3085	21.241	20.4299	21.2209	21.1136	20.964	21.2849	17.9186	20.2525	21.8998								13	13	8	54.4	54.4	37.1	30.658	0	323.31	33614000	14	33	0	3311100	2475100	2540500	2401000	153350	168330	567110	618770	129820	92778	54259	73191	169190	76598
Cofilin-2	CFL2	0.749434	0.739976	1.07522	0.930043	20.5623	20.9947	20.606	22.1208	20.5506	21.0264	21.1331	21.4763	21.1551	20.5665								9	6	6	63.9	45.2	45.2	18.736	0	119.75	58360000	11	51	1911700	1696800	2221400	2501400	5305400	725680	236070	1198700	1026600	211450	269390	235720	288410	164370	207580
Nck-associated protein 1	NCKAP1	0.613098	0.55719	1.05321	0.949481	20.6187	20.1708	20.2824	20.5161	20.3042	20.5901	20.1292	20.1768	20.4473	20.9227								17	17	17	16.8	16.8	16.8	128.79	0	55.14	44408000	60	76	1262600	1125900	1354800	1246400	740140	89435	31691	198800	95979	63461	23782	36574	19556	32928	30430
Protein-arginine deiminase type-2	PADI2	0.00116053	0.00248387	2.27458	0.439642	22.719	22.7819	23.0547	22.516	22.6461	23.6416	23.7881	24.1297	24.2459	23.8405				+	NMG_SNsurr.	+	NMG_SNsurr.	16	16	16	30.8	30.8	30.8	75.563	0	185.31	194460000	28	86	9098800	9339400	15049000	19096000	6944800	695350	342380	1631800	1686400	83277	118170	303450	52646	118640	527740
Phospholipid-transporting ATPase IA	ATP8A1	0.208498	0.131622	1.53259	0.652489	22.1215	21.2576	21.4356	21.4049	20.9976	22.761	20.6123	21.6032	22.5743	22.7462								25	25	24	26.3	26.3	25.3	131.37	0	209.27	141610000	54	126	2653400	2661900	3352300	3941100	2622300	264730	87334	525140	383520	255980	83197	85329	37203	87244	264090
Lambda-crystallin homolog	CRYL1	0.000655451	0.00101099	1.67043	0.598648	21.0156	21.4065	21.3161	20.4374	19.6464	21.7134	21.8861	22.1149	21.3883	20.4203				+	NMG_SNsurr.	+	NMG_SNsurr.	8	8	8	39.2	39.2	39.2	35.419	0	36.409	38800000	16	24	1896400	2085600	4021400	1754900	2425000	202030	117800	836460	241710	98216	120330	124020	33004	31557	129630
Guanine deaminase	GDA	0.0711675	0.0427038	1.39197	0.718405	22.5551	21.968	22.4406	21.9783	21.9927	23.1746	22.1864	22.7918	23.1387	22.0288				+	NMG_SNsurr.			18	18	18	53.1	53.1	53.1	51.002	0	87.796	110640000	28	88	4368400	3791400	6046900	5058700	3951500	377010	176690	968530	577180	284660	189310	211960	68374	161480	327580
Calcium-regulated heat stable protein 1	CARHSP1	0.596125	0.53822	1.22494	0.816365	19.9663	19.339	19.2684	20.176	19.6192	20.9984	19.8197	17.6842	20.3827	20.9474								3	3	3	42.9	42.9	42.9	15.892	0	11.034	10410000	7	19	0	0	0	0	1487100	83586	46945	142950	161810	179570	57676	52825	91175	62620	256430
Suppressor of G2 allele of SKP1 homolog	SUGT1	0.613172	0.556798	0.93915	1.06479	20.2337	19.6498	20.1588	19.9741	19.9287	19.6622	20.0793	20.216	19.7339	19.801								9	9	9	30.7	30.7	30.7	41.024	0	21.013	29226000	21	36	863820	1058800	835120	1161100	1391700	160520	78530	265700	302770	82255	54636	86533	23338	57097	61592
Acyl-coenzyme A thioesterase 9, mitochondrial	ACOT9	0.0164085	0.00897727	0.58545	1.70809	20.1279	20.4164	20.5675	19.9189	20.55	19.6127	19.1263	19.3695	19.5274	20.0829				+	NMG_SNsurr.			8	8	8	18.9	18.9	18.9	49.901	0	22.742	20655000	25	45	1326100	1399100	799300	586390	826190	125490	64586	125040	82652	73809	94004	67074	23676	63187	23162
Calcium-binding protein 39	CAB39	0.513947	0.440822	1.03951	0.961993	19.8061	19.9013	20.1327	20.1299	19.9931	19.748	20.2672	20.1361	20.1121	19.9792								7	7	6	21.4	21.4	18.8	39.869	0	13.531	25225000	23	45	784910	1006900	683480	946950	1096800	156150	76748	175190	153150	74421	84358	75821	19754	68177	45633
Dehydrogenase/reductase SDR family member 7	DHRS7	0.0380318	0.0227197	0.601983	1.66118	20.2088	19.616	20.0974	20.2245	19.8268	18.6771	19.3553	19.5113	19.2274	19.5414				+	NMG_SNsurr.			6	6	6	22.4	22.4	22.4	38.298	0	18.539	19157000	17	29	1021600	1130400	595460	763080	1126900	209490	93398	266590	151960	102290	31659	41886	43345	59232	24556
Ribosome maturation protein SBDS	SBDS	0.00640116	0.00504348	0.557119	1.79495	21.2681	21.0968	21.3563	21.5634	21.0263	20.4918	20.5069	20.8968	20.2	19.9958				+	NMG_SNsurr.	+	NMG_SNsurr.	9	9	9	38.4	38.4	38.4	28.763	0	28.831	59847000	17	45	3569800	2731500	1627700	1682900	3520400	661990	340450	562570	580930	196290	208790	285640	147440	153590	94552
Serine-threonine kinase receptor-associated protein	STRAP	0.0130643	0.00694737	0.635089	1.57458	21.0004	20.6904	21.1118	20.8528	21.5234	20.465	20.2762	20.8188	19.9037	20.4404				+	NMG_SNsurr.	+	NMG_SNsurr.	11	11	11	46.9	46.9	46.9	38.438	0	61.564	34574000	21	51	2229200	2544100	1018500	1200700	1646400	277690	179150	177030	119490	145730	104750	140290	70913	165590	57694
tRNA-splicing ligase RtcB homolog	RTCB	0.0124696	0.00683544	0.557606	1.79338	21.2037	21.0289	21.1508	21.6996	21.3024	20.4343	20.6309	20.6709	20.2765	20.1593				+	NMG_SNsurr.	+	NMG_SNsurr.	10	10	10	24	24	24	55.21	0	24.203	52017000	25	60	2267700	2217400	1162900	1476000	2080700	447810	105390	292230	128780	199840	145420	180240	116570	144790	77473
Talin-1	TLN1	0.109407	0.0654477	1.25574	0.796342	18.829	18.644	18.7211	19.2938	18.8205	19.604	19.2779	18.6758	19.3672	19.0263								20	15	15	11.2	8.8	8.8	269.76	0	65.449	23336000	133	43	387310	460460	792940	611050	175460	8502.6	8651.8	45507	36323	6464.6	5663.2	6320.8	993.1	7770.2	12369
WD repeat-containing protein 7	WDR7	0.199373	0.126724	1.11326	0.898266	19.8312	19.3034	19.3385	19.3747	19.5454	19.8377	19.1631	19.6481	19.5544	19.9638								7	7	7	7.4	7.4	7.4	163.81	0	14.417	16978000	65	22	877170	860010	1042800	589100	261190	29738	13952	80854	15006	12775	17803	9971.2	8461.7	12923	18444
FERM, RhoGEF and pleckstrin domain-containing protein 1	FARP1	0.855287	0.862385	0.979612	1.02081	18.6277	19.1882	18.9626	18.9054	18.8624	18.8638	19.2758	19.2013	18.3281	18.7287								8	8	8	11.4	11.4	11.4	118.63	0	14.244	10671000	51	23	394670	475140	426770	568100	209240	11303	8988.3	42730	31346	12376	20866	13226	4337.9	15914	4675.7
Talin-2	TLN2	0.00142661	0.00223188	1.29203	0.773977	20.6906	20.6994	20.5615	20.8567	20.5173	21.0531	20.9596	20.8672	21.2392	21.0546				+	NMG_SNsurr.	+	NMG_SNsurr.	22	22	17	11	11	8.6	271.61	0	47.842	51370000	133	75	1932500	1966600	1490200	2642000	386240	100640	35484	43488	50867	24671	13801	17565	10098	13200	19780
Dystrobrevin alpha	DTNA	0.0262183	0.0141384	1.61806	0.618024	20.1028	20.3305	20.034	19.2389	19.9567	20.5488	21.0337	20.5953	20.6957	20.2607				+	NMG_SNsurr.			6	6	6	11.2	11.2	11.2	83.9	0	16.922	15535000	40	19	845160	1271100	1234300	1729700	388370	27766	19429	77624	91689	18037	24267	19461	1218.4	10145	24078
AFG3-like protein 2	AFG3L2	0.0510038	0.032375	0.77521	1.28997	20.2988	20.3612	20.4178	20.1733	20.4321	19.7908	19.5552	20.1024	20.0929	20.3052				+	NMG_SNsurr.			9	8	8	13.9	12.9	12.9	88.583	0	23.14	15428000	46	40	1156600	1409100	775370	759730	335380	51602	27150	43913	37448	29855	29117	24197	11427	19906	12071
Sorting and assembly machinery component 50 homolog	SAMM50	0.00527479	0.00474138	0.712748	1.40302	21.1237	21.0995	21.4055	21.1937	21.5161	20.6543	20.4461	21.0212	20.9685	20.8059				+	NMG_SNsurr.	+	NMG_SNsurr.	12	12	12	37.1	37.1	37.1	51.976	0	77.437	63090000	27	71	2481200	2680400	1055300	1656200	2336700	385340	258630	167310	311520	143800	132050	157070	119340	193430	93121
Protein phosphatase methylesterase 1	PPME1	0.281521	0.197477	0.921321	1.0854	19.9187	20.2432	20.3749	19.1629	19.8604	19.731	19.9362	20.0706	19.3258	19.9053								4	4	4	14	14	14	42.315	0	26.082	14244000	17	25	946560	813610	553700	1205300	837890	72246	31442	108710	172370	106330	58322	68675	40376	61263	32992
Mitochondrial import inner membrane translocase subunit Tim9	TIMM9	0.391837	0.303777	1.17394	0.851832	20.3948	20.1453	20.575	20.8005	20.0713	20.5727	20.0406	20.4754	20.8095	21.2456								4	4	4	47.2	47.2	47.2	10.378	0	12.116	26993000	6	24	1872700	1222000	1955800	1579800	4498900	709150	266890	1206200	722070	142550	93266	261480	174830	80247	206980
V-type proton ATPase subunit D	ATP6V1D	0.020175	0.0102977	1.12494	0.888933	21.4828	21.0386	21.1453	21.5648	21.685	21.5721	21.289	21.4405	21.6231	21.8412				+	NMG_SNsurr.			8	8	8	39.3	39.3	39.3	28.262	0	111.21	62536000	13	45	2271700	2082000	2586000	2412800	4810500	627500	221250	974730	712100	312230	220040	236960	176000	233130	282220
Signal recognition particle receptor subunit beta	SRPRB	5.63034e-05	0	0.25318	3.94975	20.4529	20.2931	20.5074	20.2598	20.5717	18.4131	18.4617	18.7404	17.8757	18.6853				+	NMG_SNsurr.	+	NMG_SNsurr.	7	7	7	36.9	36.9	36.9	29.702	0	25.23	18574000	16	25	1223700	1504800	357210	0	1160900	259760	138130	97827	9776.6	124510	103050	148650	53261	130010	24012
Heme-binding protein 2	HEBP2	0.413749	0.323592	1.13601	0.880276	18.8291	19.3696	19.9583	19.6462	19.1439	19.3487	19.6963	19.4453	19.6456	19.7309								2	2	2	13.7	13.7	13.7	22.875	0	7.287	7519600	9	27	691460	870890	746200	0	835510	106750	68495	212460	34597	38311	48561	74187	26748	34238	37601
Phosphoserine aminotransferase	PSAT1	0.0123887	0.00685714	1.95034	0.512732	21.5375	22.2542	21.6604	21.4678	21.3526	22.3776	22.8746	22.9302	23.1255	21.7832				+	NMG_SNsurr.	+	NMG_SNsurr.	17	17	17	52.7	52.7	52.7	40.422	0	157.63	206200000	20	97	4307800	4519300	7600000	11664000	10310000	837420	417060	2730500	2738200	336310	444590	227810	147200	205370	449010
Chloride intracellular channel protein 4	CLIC4	0.0307544	0.0171955	2.42206	0.412872	18.3279	18.772	19.3704	19.3506	18.9073	20.12	21.3386	20.1704	19.9934	19.487				+	NMG_SNsurr.			6	6	6	43.5	43.5	43.5	28.772	0	43.547	24581000	15	23	1040000	612100	1322300	1838900	1638700	147590	48669	328100	530100	10395	41940	33632	33413	19751	75232
Cysteine desulfurase, mitochondrial	NFS1	0.021191	0.0116122	0.661485	1.51175	20.4488	20.995	21.1485	20.1122	20.9287	20.2016	20.0687	20.1717	19.9015	20.3086				+	NMG_SNsurr.			7	7	7	20.1	20.1	20.1	50.195	0	18.972	28887000	24	27	2097300	2327500	969560	971990	1203600	186820	101220	187050	150310	77457	93403	113540	34774	86561	36571
Mitochondrial carrier homolog 2	MTCH2	0.136954	0.0849586	1.15543	0.865476	21.5294	21.3346	21.2192	21.6255	21.7772	21.6543	21.2424	21.4475	21.8064	22.3775								8	8	8	37.6	37.6	37.6	33.331	0	81.455	92325000	14	72	3154700	2352600	3898800	3389200	6594700	785620	323200	1663400	1016500	372410	307040	270190	179920	342130	259260
Electrogenic sodium bicarbonate cotransporter 1	SLC4A4	0.278076	0.194229	1.3588	0.735941	20.5513	21.4027	20.7911	19.2496	20.5038	20.8122	21.2857	20.6972	21.0513	20.8637								14	14	14	17.2	17.2	17.2	121.46	0	60.886	38648000	40	42	1207800	1445300	1659400	1839800	966200	41946	57014	315160	155760	20753	51812	32790	1343.3	19952	40173
[truncated: 119 more columns]

## Sheet: Information
article title	Neuromelanin granules of the substantia nigra: proteomic profile provides links to tyrosine hydroxylase, stress granules and lysosomes
journal name	Journal of Neural Transmission
author names	Maximilian Wulf, Katalin Barkovits, Karin Schork, Martin Eisenacher, Peter Riederer, Manfred Gerlach, Britta Eggers and Katrin Marcus
affiliation of corresponding author	Medizinisches Proteom-Center, Medical Faculty, Ruhr-University Bochum, Bochum, Germany; Medical Proteome Analysis, Center for Proteindiagnostics (PRODI), Ruhr-University Bochum, Bochum, Germany
e-mail address of corresponding author	katrin.marcus@ruhr-uni-bochum.de
